# Supplementary material for: Classifying kinase conformations using a machine learning approach
Source: BMC Bioinformatics. 2017 Feb 2;18:86. doi: 10.1186/s12859-017-1506-2 (PMC5290640; doi:10.1186/s12859-017-1506-2)
Supplement: Additional file 1: — Predictions and curated annotations of kinase PDB files. This is three column CSV file which states the PDB ID and chain (column 1), the predicted annotation (column 2), and the curated annotation (column 3). (CSV 114 kb) [file 12859_2017_1506_MOESM1_ESM.csv]

PDB_Chain	Prediction	Curated_Annotation
otatedConformation
1A06_A	Inactive	Inactive
1A9U_A	Inactive	None
1AD5_A	Inactive	Inactive
1AD5_B	Inactive	Inactive
1AGW_A	Inactive	None
1AGW_B	Inactive	Inactive
1APM_E	Active	Active
1AQ1_A	Inactive	Inactive
1ATP_E	Active	Active
1B38_A	Inactive	Inactive
1B39_A	Inactive	Inactive
1B6C_B	Active	None
1B6C_D	Active	None
1B6C_F	Active	None
1B6C_H	Active	None
1BI7_A	Inactive	Inactive
1BI8_A	Inactive	Inactive
1BI8_C	Inactive	Inactive
1BKX_A	Active	Active
1BL6_A	Inactive	None
1BL7_A	Inactive	None
1BLX_A	Inactive	Inactive
1BMK_A	Inactive	None
1BUH_A	Inactive	Inactive
1BX6_A	Active	Active
1BYG_A	Inactive	Inactive
1CDK_A	Active	Active
1CDK_B	Active	Active
1CKI_A	Active	Active
1CKI_B	Active	Active
1CKJ_A	Active	Active
1CKJ_B	Active	Active
1CKP_A	Inactive	Inactive
1CM8_A	Active	None
1CM8_B	Active	None
1CMK_E	Active	Active
1CSN_A	Active	None
1CTP_E	Active	Active
1DAW_A	Active	Active
1DAY_A	Active	Active
1DI8_A	Inactive	Inactive
1DI9_A	Inactive	None
1DM2_A	Inactive	Inactive
1DS5_A	Active	Active
1DS5_B	Active	Active
1DS5_C	Active	Active
1DS5_D	Active	Active
1E1V_A	Inactive	Inactive
1E1X_A	Inactive	Inactive
1E9H_A	Active	Active
1E9H_C	Active	Active
1EH4_A	Active	None
1EH4_B	Active	None
1ERK_A	Active	Active
1F0Q_A	Active	Active
1F3M_C	Inactive	Inactive
1F3M_D	Inactive	Inactive
1F5Q_A	Active	Active
1F5Q_C	Active	Active
1FGI_A	Inactive	None
1FGI_B	Inactive	Inactive
1FGK_A	Inactive	None
1FGK_B	Inactive	Inactive
1FIN_A	Active	Active
1FIN_C	Active	Active
1FMK_A	Inactive	Inactive
1FMO_E	Active	Active
1FOT_A	Active	None
1FPU_A	Inactive	Inactive
1FPU_B	Inactive	Inactive
1FQ1_B	Active	Active
1FVR_A	Inactive	Inactive
1FVR_B	Inactive	Inactive
1FVT_A	Inactive	Inactive
1FVV_A	Active	Active
1FVV_C	Active	Active
1G3N_A	Inactive	Inactive
1G3N_E	Inactive	Inactive
1G5S_A	Inactive	Inactive
1GAG_A	Active	Active
1GIH_A	Inactive	Inactive
1GII_A	Inactive	Inactive
1GIJ_A	Inactive	Inactive
1GJO_A	Active	Active
1GNG_A	Active	Active
1GNG_B	Active	Active
1GOL_A	Active	None
1GY3_A	Active	Active
1GY3_C	Active	Active
1GZ8_A	Inactive	Inactive
1GZK_A	Inactive	Inactive
1GZN_A	Inactive	Inactive
1GZO_A	Inactive	Inactive
1H00_A	Inactive	Inactive
1H01_A	Inactive	Inactive
1H07_A	Inactive	Inactive
1H08_A	Inactive	Inactive
1H0V_A	Inactive	Inactive
1H0W_A	Inactive	Inactive
1H1P_A	Active	Active
1H1P_C	Active	Active
1H1Q_A	Active	Active
1H1Q_C	Active	Active
1H1R_A	Active	Active
1H1R_C	Active	Active
1H1S_A	Active	Active
1H1S_C	Active	Active
1H1W_A	Active	Active
1H24_A	Active	Active
1H24_C	Active	Active
1H25_A	Active	Active
1H25_C	Active	Active
1H26_A	Active	Active
1H26_C	Active	Active
1H27_A	Active	Active
1H27_C	Active	Active
1H28_A	Active	Active
1H28_C	Active	Active
1H4L_A	Active	Active
1H4L_B	Active	Active
1H8F_A	Active	Active
1H8F_B	Active	Active
1HCK_A	Inactive	Inactive
1HCL_A	Inactive	Inactive
1HOW_A	Active	None
1I09_A	Active	Active
1I09_B	Active	Active
1I44_A	Inactive	Inactive
1IAN_A	Inactive	None
1IAS_A	Active	None
1IAS_B	Active	None
1IAS_C	Active	None
1IAS_D	Active	None
1IAS_E	Active	None
1IEP_A	Inactive	Inactive
1IEP_B	Inactive	Inactive
1IG1_A	Active	Active
1IR3_A	Active	Active
1IRK_A	Inactive	Inactive
1J1B_A	Active	Active
1J1B_B	Active	Active
1J1C_A	Active	Active
1J1C_B	Active	Active
1J3H_A	Active	None
1J3H_B	Active	None
1J91_A	Active	Active
1J91_B	Active	Active
1JAM_A	Active	Active
1JBP_E	Active	Active
1JKK_A	Active	Active
1JKL_A	Active	Active
1JKS_A	Active	Active
1JKT_A	Active	Active
1JKT_B	Active	Active
1JLU_E	Active	Active
1JNK_A	Inactive	Inactive
1JOW_B	Active	Active
1JPA_A	Inactive	Inactive
1JPA_B	Inactive	Inactive
1JQH_A	Inactive	Inactive
1JQH_B	Inactive	Inactive
1JQH_C	Inactive	Inactive
1JST_A	Active	Active
1JST_C	Active	Active
1JSU_A	Active	Active
1JSV_A	Inactive	Inactive
1JVP_P	Inactive	Inactive
1JWH_A	Active	Active
1JWH_B	Active	Active
1K2P_A	Inactive	Inactive
1K2P_B	Inactive	Inactive
1K3A_A	Active	Active
1K9A_A	Active	None
1K9A_B	Active	None
1K9A_C	Active	None
1K9A_D	Active	None
1K9A_E	Active	None
1K9A_F	Active	None
1KE5_A	Inactive	Inactive
1KE6_A	Inactive	Inactive
1KE7_A	Inactive	Inactive
1KE8_A	Inactive	Inactive
1KE9_A	Inactive	Inactive
1KOA_A	Active	None
1KOB_A	Active	None
1KOB_B	Active	None
1KSW_A	Inactive	Inactive
1KV1_A	Inactive	Inactive
1KV2_A	Inactive	Inactive
1KWP_A	Active	None
1KWP_B	Active	None
1L3R_E	Active	Active
1LEW_A	Inactive	Inactive
1LEZ_A	Inactive	Inactive
1LP4_A	Active	Active
1LPU_A	Active	Active
1LR4_A	Active	Active
1LUF_A	Inactive	Inactive
1M14_A	Active	Active
1M17_A	Active	Active
1M2P_A	Active	Active
1M2Q_A	Active	Active
1M2R_A	Active	Active
1M52_A	Inactive	Inactive
1M52_B	Inactive	Inactive
1M7N_A	Inactive	Inactive
1M7N_B	Inactive	Inactive
1M7Q_A	Inactive	None
1MP8_A	Inactive	Inactive
1MQ4_A	Active	Active
1MQB_A	Inactive	Inactive
1MQB_B	Active	None
1MRU_A	Active	None
1MRU_B	Active	None
1MRV_A	Inactive	Inactive
1MRY_A	Inactive	Inactive
1MUO_A	Inactive	Inactive
1NA7_A	Active	Active
1NVQ_A	Active	Active
1NVR_A	Active	Active
1NVS_A	Active	Active
1NXK_A	Active	None
1NXK_B	Active	None
1NXK_C	Active	None
1NXK_D	Active	None
1NY3_A	Active	None
1O6K_A	Active	Active
1O6L_A	Active	Active
1O6Y_A	Active	None
1O9U_A	Active	Active
1OB3_A	Inactive	None
1OB3_B	Inactive	None
1OEC_A	Active	Active
1OGU_A	Active	Active
1OGU_C	Active	Active
1OI9_A	Active	Active
1OI9_C	Active	Active
1OIQ_A	Inactive	Inactive
1OIR_A	Inactive	Inactive
1OIT_A	Inactive	Inactive
1OIU_A	Active	Active
1OIU_C	Active	Active
1OIY_A	Active	Active
1OIY_C	Active	Active
1OKV_A	Active	Active
1OKV_C	Active	Active
1OKW_A	Active	Active
1OKW_C	Active	Active
1OKY_A	Active	None
1OKZ_A	Active	None
1OL1_A	Active	Active
1OL1_C	Active	Active
1OL2_A	Active	Active
1OL2_C	Active	Active
1OL5_A	Active	Active
1OL6_A	Active	None
1OL7_A	Active	Active
1OM1_A	Active	Active
1OMW_A	Active	None
1OPJ_A	Inactive	Inactive
1OPJ_B	Inactive	Inactive
1OPK_A	Inactive	Inactive
1OPL_A	Inactive	Inactive
1OPL_B	Inactive	Inactive
1OUK_A	Inactive	None
1OUY_A	Inactive	None
1OVE_A	Inactive	None
1OZ1_A	Inactive	None
1P14_A	Inactive	Inactive
1P2A_A	Inactive	Inactive
1P38_A	Inactive	None
1P4F_A	Active	Active
1P4O_A	Inactive	Inactive
1P4O_B	Inactive	Inactive
1P5E_A	Active	Active
1P5E_C	Active	Active
1PF8_A	Inactive	Inactive
1PHK_A	Active	Active
1PJK_A	Active	Active
1PKD_A	Active	Active
1PKD_C	Active	Active
1PKG_A	Active	Active
1PKG_B	Active	None
1PME_A	Active	Active
1PMN_A	Inactive	Inactive
1PMQ_A	Inactive	Inactive
1PMU_A	Inactive	Inactive
1PMV_A	Inactive	Inactive
1PW2_A	Inactive	Inactive
1PXI_A	Inactive	Inactive
1PXJ_A	Inactive	Inactive
1PXK_A	Inactive	Inactive
1PXL_A	Inactive	Inactive
1PXM_A	Inactive	Inactive
1PXN_A	Inactive	Inactive
1PXO_A	Inactive	Inactive
1PXP_A	Inactive	Inactive
1PY5_A	Active	None
1PYE_A	Inactive	Inactive
1PYX_A	Active	Active
1PYX_B	Active	Active
1Q24_A	Active	Active
1Q3D_A	Active	Active
1Q3D_B	Active	Active
1Q3W_A	Active	Active
1Q3W_B	Active	Active
1Q41_A	Active	Active
1Q41_B	Active	Active
1Q4L_A	Active	Active
1Q4L_B	Active	Active
1Q5K_A	Active	Active
1Q5K_B	Active	Active
1Q61_A	Active	Active
1Q62_A	Active	Active
1Q8T_A	Active	Active
1Q8U_A	Active	Active
1Q8W_A	Active	Active
1Q8Y_A	Active	None
1Q8Y_B	Active	None
1Q8Z_A	Active	None
1Q8Z_B	Active	None
1Q97_A	Active	None
1Q97_B	Active	None
1Q99_A	Active	None
1Q99_B	Active	None
1QCF_A	Inactive	Inactive
1QL6_A	Active	Active
1QMZ_A	Active	Active
1QMZ_C	Active	Active
1QPC_A	Active	Active
1QPD_A	Active	Active
1QPE_A	Active	Active
1QPJ_A	Active	Active
1R0E_A	Active	Active
1R0E_B	Active	Active
1R0P_A	Inactive	Inactive
1R1W_A	Inactive	Inactive
1R39_A	Inactive	Inactive
1R3C_A	Inactive	None
1R78_A	Inactive	Inactive
1RDQ_E	Active	Active
1RE8_A	Active	Active
1REJ_A	Active	Active
1REK_A	Active	Active
1RJB_A	Inactive	Inactive
1RQQ_A	Active	Active
1RQQ_B	Active	Active
1RW8_A	Active	None
1S9I_A	Inactive	Inactive
1S9I_B	Inactive	Inactive
1S9J_A	Inactive	Inactive
1SM2_A	Inactive	Inactive
1SM2_B	Inactive	Inactive
1SMH_A	Active	Active
1SNU_A	Inactive	Inactive
1SNU_B	Inactive	Inactive
1SNX_A	Inactive	Inactive
1SNX_B	Inactive	Inactive
1STC_E	Active	Active
1SVE_A	Active	Active
1SVG_A	Active	Active
1SVH_A	Active	Active
1SYK_A	Active	Active
1SYK_B	Active	Active
1SZM_A	Active	Active
1SZM_B	Active	Active
1T45_A	Inactive	Inactive
1T46_A	Inactive	Inactive
1TKI_A	Active	Active
1TKI_B	Active	Active
1TQI_A	Inactive	None
1TQM_A	Inactive	None
1TQP_A	Inactive	None
1TVO_A	Active	Active
1U46_A	Active	None
1U46_B	Active	Active
1U4D_A	Active	None
1U4D_B	Active	Active
1U54_A	Active	Active
1U54_B	Active	Active
1U59_A	Active	Active
1U5Q_A	Active	Active
1U5Q_B	Active	Active
1U5R_A	Active	Active
1U5R_B	Active	Active
1UA2_A	Inactive	Inactive
1UA2_B	Inactive	None
1UA2_C	Inactive	Inactive
1UA2_D	Inactive	Inactive
1UKH_A	Inactive	Inactive
1UKI_A	Inactive	Inactive
1UNG_A	Active	Active
1UNG_B	Active	Active
1UNH_A	Active	Active
1UNH_B	Active	Active
1UNL_A	Active	Active
1UNL_B	Active	Active
1URC_A	Active	Active
1URC_C	Active	Active
1URW_A	Inactive	Inactive
1UU3_A	Active	None
1UU7_A	Active	Active
1UU8_A	Active	None
1UU9_A	Active	None
1UV5_A	Active	Active
1UVR_A	Active	Active
1UWH_A	Inactive	Inactive
1UWH_B	Inactive	Inactive
1UWJ_A	Inactive	Inactive
1UWJ_B	Inactive	Inactive
1V0B_A	Inactive	None
1V0B_B	Inactive	None
1V0O_A	Active	None
1V0O_B	Active	None
1V0P_A	Inactive	None
1V0P_B	Inactive	None
1V1K_A	Inactive	Inactive
1VEB_A	Active	Active
1VJY_A	Active	None
1VR2_A	Inactive	Inactive
1VYW_A	Active	Active
1VYW_C	Active	Active
1VYZ_A	Inactive	Inactive
1VZO_A	Inactive	Inactive
1W0X_C	Inactive	Inactive
1W7H_A	Inactive	None
1W82_A	Inactive	Inactive
1W83_A	Inactive	Inactive
1W84_A	Inactive	None
1W8C_A	Inactive	Inactive
1W98_A	Active	Active
1WAK_A	Active	None
1WBN_A	Inactive	Inactive
1WBO_A	Inactive	None
1WBP_A	Active	None
1WBS_A	Inactive	Inactive
1WBT_A	Inactive	Inactive
1WBV_A	Inactive	Inactive
1WBW_A	Inactive	None
1WCC_A	Inactive	Inactive
1WFC_A	Inactive	Inactive
1WMK_A	Active	Active
1WMK_B	Active	Active
1WMK_C	Active	Active
1WMK_D	Active	Active
1WMK_E	Active	Active
1WMK_F	Active	Active
1WMK_G	Active	Active
1WMK_H	Active	Active
1WVW_A	Active	Active
1WVX_A	Active	Active
1WVY_A	Active	Active
1WZY_A	Active	Active
1X8B_A	Active	None
1XBA_A	Active	Active
1XBB_A	Active	Active
1XBC_A	Active	Active
1XH4_A	Active	Active
1XH5_A	Active	Active
1XH6_A	Active	Active
1XH7_A	Active	Active
1XH8_A	Active	Active
1XH9_A	Active	Active
1XHA_A	Active	Active
1XJD_A	Active	Active
1XKK_A	Inactive	Inactive
1XO2_B	Active	Active
1XQZ_A	Active	Active
1XR1_A	Active	Active
1XWS_A	Active	Active
1Y57_A	Active	Active
1Y6A_A	Inactive	Inactive
1Y6B_A	Inactive	Inactive
1Y8G_A	Inactive	Inactive
1Y8G_B	Inactive	Inactive
1Y8Y_A	Inactive	Inactive
1Y91_A	Inactive	Inactive
1YDR_E	Active	Active
1YDS_E	Active	Active
1YDT_E	Active	Active
1YHS_A	Active	Active
1YHV_A	Active	None
1YHW_A	Active	None
1YI3_A	Active	Active
1YI4_A	Active	Active
1YI6_A	Active	Active
1YI6_B	Active	Active
1YKR_A	Inactive	Inactive
1YM7_A	Active	None
1YM7_B	Active	None
1YM7_C	Active	None
1YM7_D	Active	None
1YOJ_A	Inactive	Inactive
1YOJ_B	Inactive	Inactive
1YOL_A	Inactive	Inactive
1YOL_B	Inactive	Inactive
1YOM_A	Inactive	Inactive
1YOM_B	Inactive	Inactive
1YQJ_A	Inactive	None
1YRP_A	Active	Active
1YRP_B	Active	Active
1YVJ_A	Active	Active
1YW2_A	Inactive	Inactive
1YWN_A	Inactive	Inactive
1YWR_A	Inactive	Inactive
1YWV_A	Active	Active
1YXS_A	Active	Active
1YXT_A	Active	Active
1YXU_A	Active	Active
1YXU_B	Active	Active
1YXU_C	Active	Active
1YXU_D	Active	Active
1YXV_A	Active	Active
1YXX_A	Active	Active
1Z57_A	Active	Active
1Z5M_A	Active	None
1Z9X_A	Active	Active
1Z9X_B	Active	Active
1Z9X_C	Active	Active
1ZAO_A	Inactive	None
1ZAR_A	Inactive	None
1ZLT_A	Active	Active
1ZMU_A	Inactive	Inactive
1ZMU_B	Inactive	Inactive
1ZMV_A	Inactive	Inactive
1ZMV_B	Inactive	Inactive
1ZMW_A	Inactive	Inactive
1ZMW_B	Inactive	Inactive
1ZOE_A	Active	Active
1ZOG_A	Active	Active
1ZOH_A	Active	Active
1ZRZ_A	Active	Active
1ZWS_A	Active	Active
1ZWS_B	Active	Active
1ZWS_C	Active	Active
1ZWS_D	Active	Active
1ZWS_E	Active	Active
1ZWS_F	Active	Active
1ZWS_G	Active	Active
1ZWS_H	Active	Active
1ZXE_A	Inactive	None
1ZXE_B	Inactive	None
1ZXE_C	Inactive	None
1ZXE_D	Inactive	None
1ZXE_E	Inactive	None
1ZXE_F	Inactive	None
1ZY4_A	Inactive	None
1ZY4_B	Inactive	None
1ZY5_A	Inactive	None
1ZY5_B	Inactive	None
1ZYC_A	Inactive	None
1ZYC_B	Inactive	None
1ZYC_C	Inactive	None
1ZYC_D	Inactive	None
1ZYD_A	Inactive	None
1ZYD_B	Inactive	None
1ZYJ_A	Inactive	Inactive
1ZYS_A	Active	Active
1ZZ2_A	Inactive	Inactive
1ZZL_A	Inactive	None
2A0C_X	Inactive	Inactive
2A19_B	Active	Active
2A19_C	Inactive	None
2A1A_B	Active	Active
2A27_A	Active	Active
2A27_B	Active	Active
2A27_C	Active	Active
2A27_D	Active	Active
2A27_E	Active	Active
2A27_F	Active	Active
2A27_G	Active	Active
2A27_H	Active	Active
2A2A_A	Active	Active
2A2A_B	Active	Active
2A2A_C	Active	Active
2A2A_D	Active	Active
2A4L_A	Inactive	Inactive
2AC3_A	Inactive	Inactive
2AC5_A	Inactive	Inactive
2ACX_A	Active	None
2ACX_B	Active	None
2AUH_A	Active	Active
2AYP_A	Active	Active
2B1P_A	Inactive	Inactive
2B4S_B	Active	Active
2B4S_D	Active	Active
2B52_A	Inactive	Inactive
2B53_A	Inactive	Inactive
2B54_A	Inactive	Inactive
2B55_A	Inactive	Inactive
2B7A_A	Active	Active
2B7A_B	Active	Active
2B9F_A	Active	None
2B9H_A	Active	None
2B9I_A	Active	None
2B9J_A	Active	None
2BAJ_A	Inactive	Inactive
2BAK_A	Inactive	Inactive
2BAL_A	Inactive	Inactive
2BAQ_A	Inactive	Inactive
2BCJ_A	Active	None
2BDF_A	Active	None
2BDF_B	Active	None
2BDJ_A	Active	None
2BDW_A	Active	Active
2BDW_B	Active	Active
2BFX_A	Active	Active
2BFX_B	Active	Active
2BFY_A	Active	Active
2BFY_B	Active	Active
2BHE_A	Inactive	Inactive
2BHH_A	Inactive	Inactive
2BIK_B	Active	Active
2BIL_B	Active	Active
2BIY_A	Active	Active
2BKZ_A	Active	Active
2BKZ_C	Active	Active
2BMC_A	Inactive	Inactive
2BMC_B	Inactive	Inactive
2BMC_C	Inactive	Inactive
2BMC_D	Inactive	Inactive
2BMC_E	Inactive	Inactive
2BMC_F	Inactive	Inactive
2BPM_A	Active	Active
2BPM_C	Active	Active
2BR1_A	Active	Active
2BRB_A	Active	Active
2BRG_A	Active	Active
2BRH_A	Active	Active
2BRM_A	Active	Active
2BRN_A	Active	Active
2BRO_A	Active	Active
2BTR_A	Inactive	Inactive
2BTS_A	Inactive	Inactive
2BUJ_A	Active	None
2BUJ_B	Active	None
2BVA_A	Active	Active
2BVA_B	Active	Active
2BZH_B	Active	Active
2BZI_B	Active	Active
2BZJ_A	Active	Active
2BZK_B	Active	Active
2C0I_A	Inactive	Inactive
2C0I_B	Inactive	Inactive
2C0O_A	Inactive	Inactive
2C0O_B	Inactive	Inactive
2C0T_A	Inactive	Inactive
2C0T_B	Inactive	Inactive
2C1A_A	Active	Active
2C1B_A	Active	Active
2C30_A	Active	Active
2C3I_B	Active	Active
2C3J_A	Active	Active
2C3K_A	Active	Active
2C3L_A	Active	Active
2C47_A	Active	Active
2C47_B	Active	Active
2C47_C	Active	None
2C47_D	Active	Active
2C4G_A	Active	Active
2C4G_C	Active	Active
2C5N_A	Active	Active
2C5N_C	Active	Active
2C5O_A	Active	Active
2C5O_C	Active	Active
2C5V_A	Active	Active
2C5V_C	Active	Active
2C5X_A	Active	Active
2C5X_C	Active	Active
2C5Y_A	Inactive	Inactive
2C68_A	Inactive	Inactive
2C69_A	Inactive	Inactive
2C6D_A	Inactive	Inactive
2C6E_A	Inactive	Inactive
2C6E_B	Inactive	Inactive
2C6I_A	Inactive	Inactive
2C6K_A	Inactive	Inactive
2C6L_A	Inactive	Inactive
2C6M_A	Inactive	Inactive
2C6O_A	Inactive	Inactive
2C6T_A	Active	Active
2C6T_C	Active	Active
2CCH_A	Active	Active
2CCH_C	Active	Active
2CCI_A	Active	Active
2CCI_C	Active	Active
2CDZ_A	Active	Active
2CGU_A	Active	Active
2CGV_A	Active	Active
2CGW_A	Active	Active
2CGX_A	Active	Active
2CHL_A	Active	Active
2CJM_A	Active	Active
2CJM_C	Active	Active
2CKE_A	Active	Active
2CKE_B	Active	Active
2CKE_C	Active	Active
2CKE_D	Active	Active
2CLQ_A	Inactive	Inactive
2CLQ_B	Inactive	Inactive
2CLX_A	Inactive	Inactive
2CMW_A	Active	Active
2CN5_A	Active	Active
2CN8_A	Active	Active
2CPK_E	Active	Active
2CSN_A	Active	None
2DQ7_X	Active	Active
2DS1_A	Inactive	Inactive
2DUV_A	Inactive	Inactive
2DWB_A	Active	Active
2DYL_A	Inactive	Inactive
2E2B_A	Inactive	Inactive
2E2B_B	Inactive	Inactive
2E9N_A	Active	Active
2E9O_A	Active	Active
2E9P_A	Active	Active
2E9U_A	Active	Active
2E9V_A	Active	Active
2E9V_B	Active	Active
2EB2_A	Active	Active
2EB3_A	Active	None
2ERK_A	Active	Active
2ERZ_E	Active	Active
2ESM_A	Active	Active
2ESM_B	Active	Active
2ETK_A	Active	Active
2ETK_B	Active	Active
2ETM_A	Inactive	Inactive
2ETM_B	Inactive	Inactive
2ETR_A	Active	Active
2ETR_B	Active	Active
2EU9_A	Active	Active
2EUF_B	Active	Active
2EVA_A	Inactive	Inactive
2EWA_A	Inactive	Inactive
2EXC_X	Inactive	Inactive
2EXE_A	Active	None
2EXM_A	Inactive	Inactive
2F2C_B	Active	Active
2F2U_A	Active	Active
2F2U_B	Active	Active
2F49_A	Active	None
2F49_B	Active	None
2F4J_A	Active	Active
2F57_A	Active	None
2F57_B	Active	Active
2F7E_E	Active	Active
2F7X_E	Active	Active
2F7Z_E	Active	Active
2F9G_A	Active	None
2FA2_A	Active	None
2FA2_B	Active	None
2FB8_A	Active	None
2FB8_B	Active	None
2FGI_A	Inactive	None
2FGI_B	Inactive	Inactive
2FH9_A	Inactive	None
2FO0_A	Inactive	Inactive
2FSL_X	Inactive	Inactive
2FSM_X	Inactive	Inactive
2FSO_X	Inactive	Inactive
2FST_X	Inactive	Inactive
2FUM_A	Active	None
2FUM_B	Active	None
2FUM_C	Inactive	None
2FUM_D	Inactive	None
2FVD_A	Inactive	Inactive
2FYS_A	Active	Active
2FYS_B	Active	None
2G01_A	Active	Active
2G01_B	Active	Active
2G15_A	Inactive	Inactive
2G1T_A	Inactive	Inactive
2G1T_B	Inactive	Inactive
2G1T_C	Inactive	Inactive
2G1T_D	Inactive	Inactive
2G2F_A	Inactive	Inactive
2G2F_B	Inactive	Inactive
2G2H_A	Inactive	Inactive
2G2H_B	Inactive	Inactive
2G2I_A	Active	Active
2G2I_B	Active	Active
2G9X_A	Active	Active
2G9X_C	Active	Active
2GCD_A	Active	Active
2GCD_B	Active	Active
2GDO_A	Active	Active
2GFC_A	Active	Active
2GFS_A	Inactive	Inactive
2GHG_A	Active	Active
2GHL_A	Inactive	Inactive
2GHM_A	Inactive	Inactive
2GMX_A	Active	Active
2GMX_B	Active	Active
2GNF_A	Active	Active
2GNG_A	Active	Active
2GNH_A	Active	Active
2GNI_A	Active	Active
2GNJ_A	Active	Active
2GNL_A	Active	Active
2GPH_A	Active	Active
2GQG_A	Active	Active
2GQG_B	Active	Active
2GS2_A	Active	Active
2GS6_A	Active	Active
2GS7_A	Inactive	Inactive
2GS7_B	Inactive	Inactive
2GSF_A	Inactive	None
2GTM_A	Inactive	Inactive
2GTN_A	Inactive	Inactive
2GU8_A	Active	Active
2H34_A	Inactive	None
2H34_B	Inactive	None
2H6D_A	Inactive	Inactive
2H8H_A	Inactive	Inactive
2H96_A	Active	Active
2H96_B	Active	Active
2H9V_A	Active	Active
2HAK_A	Inactive	Inactive
2HAK_B	Inactive	Inactive
2HAK_C	Inactive	Inactive
2HAK_D	Inactive	Inactive
2HAK_E	Inactive	None
2HAK_F	Inactive	None
2HAK_G	Inactive	Inactive
2HAK_H	Inactive	Inactive
2HCK_A	Inactive	Inactive
2HCK_B	Inactive	Inactive
2HEL_A	Active	None
2HEN_A	Inactive	Inactive
2HEN_B	Inactive	Inactive
2HEN_C	Inactive	Inactive
2HEN_D	Inactive	Inactive
2HIW_A	Inactive	Inactive
2HIW_B	Inactive	Inactive
2HK5_A	Active	Active
2HOG_A	Active	Active
2HW6_A	Inactive	Inactive
2HW6_B	Inactive	Inactive
2HW7_A	Inactive	Inactive
2HWO_A	Inactive	Inactive
2HWO_B	Inactive	Inactive
2HWP_A	Inactive	Inactive
2HWP_B	Inactive	Inactive
2HXL_A	Active	Active
2HXQ_A	Active	Active
2HY0_A	Active	Active
2HY8_1	Active	None
2HYY_A	Inactive	Inactive
2HYY_B	Inactive	Inactive
2HYY_C	Inactive	Inactive
2HYY_D	Inactive	Inactive
2HZ0_A	Inactive	Inactive
2HZ0_B	Inactive	Inactive
2HZ4_A	Active	Active
2HZ4_B	Active	Active
2HZ4_C	Active	Active
2HZI_A	Inactive	Inactive
2HZI_B	Inactive	Inactive
2HZN_A	Inactive	Inactive
2I0E_A	Active	Active
2I0E_B	Active	Active
2I0H_A	Inactive	None
2I0V_A	Inactive	Inactive
2I0Y_A	Inactive	Inactive
2I1M_A	Inactive	Inactive
2I40_A	Active	Active
2I40_C	Active	Active
2I6L_A	Active	None
2I6L_B	Inactive	Inactive
2IJM_A	Inactive	Inactive
2IJM_B	Inactive	Inactive
2IN6_A	Active	None
2IO6_A	Active	None
2ITN_A	Active	None
2ITO_A	Active	None
2ITP_A	Active	Active
2ITQ_A	Active	Active
2ITT_A	Active	None
2ITU_A	Active	None
2ITV_A	Active	None
2ITW_A	Active	Active
2ITX_A	Active	Active
2ITY_A	Active	None
2ITZ_A	Active	None
2IVS_A	Active	Active
2IVS_B	Active	None
2IVT_A	Active	Active
2IVU_A	Active	Active
2IVV_A	Active	Active
2IW6_A	Active	Active
2IW6_C	Active	Active
2IW8_A	Active	Active
2IW8_C	Active	Active
2IW9_A	Active	Active
2IW9_C	Active	Active
2IWI_A	Active	None
2IWI_B	Active	None
2IZR_A	Active	Active
2IZS_A	Active	Active
2IZT_A	Active	Active
2IZU_A	Active	Active
2J0I_A	Active	Active
2J0J_A	Inactive	Inactive
2J0K_A	Inactive	Inactive
2J0K_B	Inactive	Inactive
2J0L_A	Active	Active
2J0M_B	Inactive	Inactive
2J2I_B	Active	Active
2J4Z_A	Inactive	Inactive
2J4Z_B	Inactive	Inactive
2J50_A	Inactive	Inactive
2J50_B	Inactive	Inactive
2J51_A	Active	Active
2J5E_A	Active	Active
2J5F_A	Active	None
2J6M_A	Active	Active
2J7T_A	Inactive	None
2J90_A	Active	None
2J90_B	Active	Active
2J9M_A	Inactive	Inactive
2JAM_A	Inactive	Inactive
2JAM_B	Inactive	Inactive
2JAV_A	Inactive	Inactive
2JBO_A	Active	None
2JBP_A	Active	None
2JBP_B	Active	None
2JBP_C	Active	None
2JBP_D	Active	None
2JBP_E	Active	None
2JBP_F	Active	None
2JBP_G	Active	None
2JBP_H	Active	None
2JBP_I	Active	None
2JBP_J	Active	None
2JBP_K	Active	None
2JBP_L	Active	None
2JC6_A	Inactive	Inactive
2JC6_C	Inactive	Inactive
2JD5_A	Active	None
2JD5_B	Active	None
2JDO_A	Active	Active
2JDR_A	Active	Active
2JDS_A	Active	Active
2JDT_A	Active	Active
2JDV_A	Active	Active
2JED_A	Active	Active
2JED_B	Active	Active
2JFL_A	Active	Active
2JFM_A	Active	None
2JGZ_A	Active	Active
2JII_A	Active	None
2JII_B	Active	None
2JIT_A	Active	Active
2JIT_B	Inactive	Inactive
2JIU_A	Active	Active
2JIU_B	Inactive	Inactive
2JIV_A	Inactive	Inactive
2JIV_B	Inactive	Inactive
2JKK_A	Inactive	Inactive
2JKM_A	Inactive	Inactive
2JKO_A	Inactive	Inactive
2JKQ_A	Inactive	Inactive
2JLD_A	Active	Active
2JLD_B	Active	Active
2KTY_A	Inactive	None
2KUL_A	Inactive	Active
2LAV_A	Inactive	None
2LGC_A	Inactive	None
2NO3_A	Active	Active
2NO3_B	Active	Active
2NP8_A	Inactive	Inactive
2NPQ_A	Inactive	Inactive
2NRU_A	Active	Active
2NRU_B	Active	Active
2NRU_C	Active	Active
2NRU_D	Active	Active
2NRY_A	Inactive	None
2NRY_B	Active	None
2NRY_C	Inactive	None
2NRY_D	Active	None
2O0U_A	Inactive	Inactive
2O2U_A	Inactive	Inactive
2O3P_A	Active	Active
2O5K_A	Active	Active
2O63_A	Active	Active
2O64_A	Active	Active
2O65_A	Active	Active
2O8Y_A	Active	None
2O8Y_B	Active	None
2OBJ_A	Active	Active
2OF2_A	Active	Active
2OF4_A	Active	Active
2OFU_A	Active	Active
2OFV_A	Inactive	Inactive
2OFV_B	Inactive	Inactive
2OG8_A	Inactive	Inactive
2OG8_B	Inactive	Inactive
2OGV_A	Inactive	Inactive
2OH0_E	Active	Active
2OH4_A	Inactive	Inactive
2OI4_X	Active	Active
2OIB_A	Active	Active
2OIB_B	Active	Active
2OIB_C	Active	Active
2OIB_D	Active	Active
2OIC_A	Active	None
2OIC_B	Active	None
2OIC_C	Inactive	Inactive
2OIC_D	Active	Active
2OID_A	Active	Active
2OID_B	Active	None
2OID_C	Active	None
2OID_D	Active	Active
2OIQ_A	Inactive	Inactive
2OIQ_B	Active	None
2OJ9_A	Inactive	Inactive
2OJF_E	Active	Active
2OJG_A	Active	Active
2OJI_A	Active	Active
2OJJ_A	Active	Active
2OK1_A	Inactive	Inactive
2OKR_A	Inactive	Inactive
2OKR_D	Inactive	Inactive
2ONL_A	Inactive	Inactive
2ONL_B	Inactive	Inactive
2ONL_C	Active	None
2ONL_D	Active	None
2OO8_X	Inactive	Inactive
2OSC_A	Inactive	Inactive
2OU7_A	Active	Active
2OW3_A	Active	Active
2OW3_B	Active	Active
2OWB_A	Active	Active
2OXD_A	Active	Active
2OXX_A	Active	Active
2OXY_A	Active	Active
2OXY_B	Active	Active
2OZA_A	Active	None
2OZA_B	Inactive	None
2OZO_A	Inactive	Inactive
2P0C_A	Inactive	Inactive
2P0C_B	Inactive	Inactive
2P2H_A	Inactive	Inactive
2P2I_A	Inactive	Inactive
2P2I_B	Inactive	Inactive
2P33_A	Inactive	Inactive
2P3G_X	Active	None
2P4I_A	Inactive	Inactive
2P4I_B	Inactive	Inactive
2P55_A	Inactive	Inactive
2PE0_A	Active	None
2PE1_A	Active	None
2PE2_A	Active	None
2PHK_A	Active	Active
2PK9_A	Active	None
2PK9_C	Active	None
2PL0_A	Inactive	Inactive
2PMI_A	Active	None
2PMI_C	Active	None
2PML_X	Active	None
2PMN_X	Active	None
2PMO_X	Active	None
2PSQ_A	Active	Active
2PSQ_B	Active	Active
2PTK_A	Inactive	Inactive
2PUU_A	Inactive	Inactive
2PVF_A	Active	Active
2PVH_A	Active	Active
2PVJ_A	Active	Active
2PVK_A	Active	Active
2PVL_A	Active	Active
2PVM_A	Active	Active
2PVN_A	Active	Active
2PVR_A	Active	Active
2PVY_A	Active	Active
2PVY_B	Active	None
2PVY_C	Active	Active
2PVY_D	Active	Active
2PWL_A	Active	Active
2PWL_B	Active	Active
2PY3_A	Active	Active
2PY3_B	Active	Active
2PZ5_A	Active	Active
2PZ5_B	Active	Active
2PZI_A	Active	None
2PZI_B	Active	None
2PZP_A	Active	Active
2PZP_B	Active	Active
2PZR_A	Active	Active
2PZR_B	Active	Active
2PZY_A	Active	None
2PZY_B	Active	None
2PZY_C	Active	None
2PZY_D	Active	None
2Q0B_A	Active	Active
2Q0B_B	Active	Active
2Q0N_A	Active	Active
2QC6_A	Active	Active
2QCS_A	Active	Active
2QD9_A	Inactive	Inactive
2QG5_A	Active	None
2QG5_B	Active	None
2QG5_D	Active	None
2QHM_A	Active	Active
2QHN_A	Active	Active
2QI8_A	Active	None
2QI8_B	Inactive	Inactive
2QKR_A	Active	None
2QKW_B	Active	None
2QLQ_A	Inactive	Inactive
2QLQ_B	Inactive	Inactive
2QLU_A	Active	Active
2QNJ_A	Inactive	Inactive
2QNJ_B	Inactive	Inactive
2QO2_A	Inactive	Inactive
2QO7_A	Inactive	Inactive
2QO9_A	Active	None
2QOB_A	Active	None
2QOC_A	Active	None
2QOD_A	Inactive	Inactive
2QOF_A	Inactive	Inactive
2QOH_A	Active	Active
2QOH_B	Active	Active
2QOI_A	Inactive	Inactive
2QOK_A	Active	None
2QOL_A	Inactive	Inactive
2QON_A	Active	None
2QOO_A	Inactive	Inactive
2QOQ_A	Inactive	Inactive
2QQ7_A	Active	None
2QQ7_B	Inactive	Inactive
2QR7_A	Active	None
2QR8_A	Active	None
2QU5_A	Inactive	Inactive
2QU6_A	Inactive	Inactive
2QU6_B	Inactive	Inactive
2QUR_A	Active	None
2QVS_E	Active	None
2R0I_A	Inactive	Inactive
2R0I_B	Inactive	Inactive
2R0U_A	Active	Active
2R2P_A	Active	Active
2R3F_A	Inactive	Inactive
2R3G_A	Inactive	Inactive
2R3H_A	Inactive	Inactive
2R3I_A	Inactive	Inactive
2R3J_A	Inactive	Inactive
2R3K_A	Inactive	Inactive
2R3L_A	Inactive	Inactive
2R3M_A	Inactive	Inactive
2R3N_A	Inactive	Inactive
2R3O_A	Inactive	Inactive
2R3P_A	Inactive	Inactive
2R3Q_A	Inactive	Inactive
2R3R_A	Inactive	Inactive
2R4B_A	Inactive	Inactive
2R4B_B	Inactive	Inactive
2R5T_A	Inactive	Inactive
2R64_A	Inactive	Inactive
2R7B_A	Active	None
2R7I_A	Active	Active
2R7I_B	Active	Active
2R7I_C	Active	Active
2R7I_D	Active	Active
2R9S_A	Inactive	Inactive
2R9S_B	Inactive	Inactive
2REI_A	Inactive	Inactive
2RF9_A	Inactive	Inactive
2RF9_B	Inactive	Inactive
2RFD_A	Inactive	Inactive
2RFD_B	Inactive	Inactive
2RFE_A	Inactive	Inactive
2RFE_B	Inactive	Inactive
2RFE_C	Inactive	Inactive
2RFE_D	Inactive	Inactive
2RFN_A	Inactive	Inactive
2RFN_B	Inactive	Inactive
2RFS_A	Inactive	Inactive
2RG5_A	Inactive	Inactive
2RG6_A	Inactive	Inactive
2RGP_A	Inactive	Inactive
2RIO_A	Active	None
2RIO_B	Active	None
2RKU_A	Active	Active
2RL5_A	Inactive	Inactive
2RSV_A	Inactive	None
2SRC_A	Inactive	Inactive
2UUE_A	Active	Active
2UUE_C	Active	Active
2UV2_A	Active	Active
2UVX_A	Active	Active
2UVY_A	Active	Active
2UVZ_A	Active	Active
2UW0_A	Active	Active
2UW3_A	Active	Active
2UW4_A	Active	Active
2UW5_A	Active	Active
2UW6_A	Active	Active
2UW7_A	Active	Active
2UW8_A	Active	Active
2UW9_A	Active	Active
2UZB_A	Active	Active
2UZB_C	Active	Active
2UZD_A	Active	Active
2UZD_C	Active	Active
2UZE_A	Active	Active
2UZE_C	Active	Active
2UZL_A	Active	Active
2UZL_C	Active	Active
2UZN_A	Inactive	Inactive
2UZO_A	Inactive	Inactive
2UZT_A	Active	Active
2UZU_E	Active	Active
2UZV_A	Active	Active
2UZW_E	Active	Active
2V0D_A	Inactive	Inactive
2V22_A	Active	Active
2V22_C	Active	Active
2V55_A	Active	Active
2V55_C	Active	Active
2V5Q_A	Active	Active
2V5Q_B	Active	Active
2V62_A	Active	Active
2V62_B	Active	Active
2V7A_A	Active	Active
2V7A_B	Active	Active
2V7O_A	Active	Active
2VAG_A	Active	Active
2VD5_A	Active	Active
2VD5_B	Active	Active
2VGO_A	Active	Active
2VGO_B	Active	Active
2VGP_A	Active	Active
2VGP_B	Active	Active
2VN9_A	Active	Active
2VN9_B	Active	Active
2VNW_A	Active	Active
2VNY_A	Active	Active
2VO0_A	Active	Active
2VO3_A	Active	Active
2VO6_A	Active	Active
2VO7_A	Active	Active
2VRX_A	Active	Active
2VRX_B	Active	Active
2VTA_A	Inactive	Inactive
2VTH_A	Inactive	Inactive
2VTI_A	Inactive	Inactive
2VTJ_A	Inactive	Inactive
2VTL_A	Inactive	Inactive
2VTM_A	Inactive	Inactive
2VTN_A	Inactive	Inactive
2VTO_A	Inactive	Inactive
2VTP_A	Inactive	Inactive
2VTQ_A	Inactive	Inactive
2VTR_A	Inactive	Inactive
2VTS_A	Inactive	Inactive
2VTT_A	Inactive	Inactive
2VU3_A	Inactive	Inactive
2VUW_A	Inactive	None
2VV9_A	Inactive	Inactive
2VWB_A	Active	None
2VWB_B	Inactive	None
2VWI_A	Inactive	Inactive
2VWI_B	Inactive	Inactive
2VWI_C	Inactive	Inactive
2VWI_D	Inactive	Inactive
2VWU_A	Inactive	Inactive
2VWV_A	Inactive	Inactive
2VWW_A	Inactive	Inactive
2VWX_A	Inactive	None
2VWY_A	Inactive	None
2VWZ_A	Inactive	None
2VX0_A	Inactive	None
2VX1_A	Inactive	None
2VX3_A	Active	Active
2VX3_B	Active	Active
2VX3_C	Active	Active
2VX3_D	Active	Active
2VZ6_A	Active	Active
2VZ6_B	Active	Active
2W05_A	Inactive	Inactive
2W06_A	Inactive	Inactive
2W0J_A	Active	Active
2W17_A	Inactive	Inactive
2W1C_A	Active	Active
2W1D_A	Active	None
2W1E_A	Active	None
2W1F_A	Active	None
2W1G_A	Active	None
2W1H_A	Inactive	Inactive
2W1I_A	Active	Active
2W1I_B	Active	Active
2W1Z_A	Inactive	None
2W1Z_B	Inactive	None
2W4J_A	Active	Active
2W4K_A	Active	Active
2W4O_A	Inactive	Inactive
2W5A_A	Inactive	Inactive
2W5B_A	Inactive	Inactive
2W5H_A	Inactive	Inactive
2W7X_A	Active	None
2W96_B	Inactive	Inactive
2W99_B	Inactive	Inactive
2W9F_B	Inactive	Inactive
2W9Z_B	Inactive	Inactive
2WAJ_A	Inactive	None
2WB8_A	Inactive	None
2WD1_A	Inactive	Inactive
2WEI_A	Inactive	None
2WEL_A	Active	Active
2WEV_A	Active	Active
2WEV_C	Active	Active
2WFY_A	Active	Active
2WFY_C	Active	Active
2WGJ_A	Inactive	Inactive
2WHB_A	Active	Active
2WHB_C	Active	Active
2WIH_A	Active	Active
2WIH_C	Active	Active
2WIP_A	Active	Active
2WIP_C	Active	Active
2WKM_A	Inactive	Inactive
2WMA_A	Active	Active
2WMA_C	Active	Active
2WMB_A	Active	Active
2WMB_C	Active	Active
2WMQ_A	Active	Active
2WMR_A	Active	Active
2WMS_A	Active	Active
2WMT_A	Active	Active
2WMU_A	Active	Active
2WMV_A	Active	Active
2WMW_A	Active	Active
2WMX_A	Active	Active
2WNT_A	Active	None
2WNT_B	Active	None
2WO6_A	Active	Active
2WO6_B	Active	Active
2WOT_A	Active	None
2WOU_A	Active	None
2WPA_A	Active	Active
2WPA_C	Active	Active
2WQB_A	Inactive	Inactive
2WQE_A	Inactive	Inactive
2WQM_A	Inactive	Inactive
2WQN_A	Inactive	Inactive
2WQO_A	Inactive	Inactive
2WTC_A	Active	Active
2WTD_A	Active	Active
2WTI_A	Active	Active
2WTJ_A	Active	Active
2WTK_B	Active	None
2WTK_C	Active	None
2WTK_E	Active	None
2WTK_F	Active	None
2WTV_A	Inactive	Inactive
2WTV_B	Inactive	Inactive
2WTV_C	Inactive	Inactive
2WTV_D	Inactive	Inactive
2WTW_A	Active	None
2WU6_A	Active	Active
2WU7_A	Active	Active
2WXV_A	Active	Active
2WXV_C	Active	Active
2WZJ_A	Inactive	Inactive
2WZJ_B	Inactive	Inactive
2WZJ_C	Inactive	Inactive
2WZJ_D	Inactive	Inactive
2WZJ_E	Inactive	Inactive
2WZJ_F	Inactive	Inactive
2X0G_A	Active	Active
2X1N_A	Active	Active
2X1N_C	Active	Active
2X2K_A	Active	Active
2X2L_A	Active	Active
2X2M_A	Active	Active
2X2M_B	Active	Active
2X39_A	Active	Active
2X4F_A	Active	Active
2X4F_B	Active	Active
2X4Z_A	Active	Active
2X6D_A	Active	None
2X6E_A	Inactive	None
2X7F_A	Inactive	None
2X7F_B	Inactive	None
2X7F_C	Inactive	None
2X7F_D	Inactive	None
2X7F_E	Inactive	Inactive
2X7G_A	Active	None
2X7O_A	Active	None
2X7O_B	Active	None
2X7O_C	Active	None
2X7O_D	Active	None
2X7O_E	Active	None
2X81_A	Inactive	Inactive
2X8D_A	Active	Active
2X8E_A	Active	Active
2X8I_A	Active	Active
2X9E_A	Inactive	Inactive
2X9F_A	Inactive	Inactive
2XA4_A	Active	Active
2XA4_B	Active	Active
2XB7_A	Inactive	None
2XBA_A	Active	None
2XBJ_A	Active	Active
2XCH_A	Active	None
2XCK_A	Active	None
2XEY_A	Active	Active
2XEZ_A	Active	Active
2XF0_A	Active	Active
2XH5_A	Active	Active
2XIK_A	Active	Active
2XIR_A	Inactive	Inactive
2XIX_A	Active	Active
2XIY_A	Active	Active
2XIZ_A	Active	Active
2XJ0_A	Active	Active
2XJ1_A	Active	Active
2XJ2_A	Active	Active
2XK3_A	Inactive	Inactive
2XK4_A	Inactive	Inactive
2XK6_A	Inactive	Inactive
2XK7_A	Inactive	Inactive
2XK8_A	Inactive	Inactive
2XK9_A	Active	Active
2XKC_A	Inactive	Inactive
2XKD_A	Inactive	Inactive
2XKE_A	Inactive	Inactive
2XKF_A	Inactive	Inactive
2XM8_A	Active	None
2XM9_A	Active	Active
2XMY_A	Inactive	Inactive
2XNB_A	Inactive	Inactive
2XNE_A	Active	None
2XNG_A	Active	None
2XNM_A	Inactive	Inactive
2XNN_A	Inactive	Inactive
2XNO_A	Inactive	Inactive
2XNP_A	Inactive	Inactive
2XP2_A	Active	None
2XRU_A	Inactive	None
2XRW_A	Inactive	Inactive
2XS0_A	Inactive	Inactive
2XUU_A	Active	Active
2XVD_A	Inactive	None
2XYN_A	Active	None
2XYN_B	Active	None
2XYN_C	Active	None
2XYU_A	Inactive	Inactive
2XZS_A	Active	Active
2XZS_B	Active	Active
2Y0A_A	Active	Active
2Y4I_B	Inactive	Inactive
2Y4I_C	Inactive	Inactive
2Y4P_A	Active	None
2Y4P_B	Active	None
2Y4P_C	Active	None
2Y4P_D	Active	None
2Y6M_A	Inactive	Inactive
2Y6O_A	Inactive	Inactive
2Y7J_A	Active	Active
2Y7J_B	Active	Active
2Y7J_C	Active	Active
2Y7J_D	Active	Active
2Y8O_A	Inactive	Inactive
2Y9Q_A	Active	Active
2YA9_A	Active	Active
2YA9_B	Active	Active
2YAA_A	Active	Active
2YAA_B	Active	Active
2YAB_A	Active	Active
2YAB_B	Active	Active
2YAC_A	Active	Active
2YAK_A	Active	Active
2YCF_A	Active	Active
2YCQ_A	Active	None
2YCR_A	Active	Active
2YCS_A	Active	Active
2YDI_A	Active	Active
2YDJ_A	Active	Active
2YDJ_B	Active	Active
2YDK_A	Active	Active
2YER_A	Active	Active
2YEX_A	Active	Active
2YFX_A	Active	Active
2YHV_A	Active	Active
2YIQ_A	Active	Active
2YIR_A	Active	None
2YIS_A	Inactive	Inactive
2YIT_A	Active	Active
2YIW_A	Inactive	Inactive
2YIX_A	Inactive	None
2YIY_A	Inactive	Inactive
2YJR_A	Inactive	Inactive
2YJS_A	Inactive	None
2YM3_A	Active	Active
2YM4_A	Active	Active
2YM5_A	Active	Active
2YM6_A	Active	Active
2YM7_A	Active	Active
2YM8_A	Active	Active
2YN8_A	Inactive	Inactive
2YN8_B	Inactive	Inactive
2YWP_A	Active	Active
2YZA_A	Inactive	Inactive
2Z2W_A	Active	None
2Z60_A	Active	Active
2Z7L_A	Active	Active
2Z7Q_A	Inactive	Inactive
2Z7R_A	Inactive	Inactive
2Z7S_A	Inactive	Inactive
2Z8C_A	Active	Active
2ZAZ_A	Inactive	None
2ZB0_A	Inactive	None
2ZB1_A	Inactive	Inactive
2ZDT_A	Inactive	Inactive
2ZDU_A	Inactive	Inactive
2ZJW_A	Active	Active
2ZM1_A	Active	Active
2ZM3_A	Active	Active
2ZM3_B	Active	Active
2ZM3_C	Active	Active
2ZM3_D	Active	Active
2ZM4_A	Active	Active
2ZMC_A	Inactive	Inactive
2ZMD_A	Inactive	Inactive
2ZOQ_A	Active	Active
2ZOQ_B	Active	Active
2ZV2_A	Active	Active
2ZV7_A	Active	None
2ZV8_A	Active	None
2ZV9_A	Active	None
2ZVA_A	Active	Active
2ZYB_A	Active	Active
3A2C_A	Active	None
3A2C_B	Active	None
3A2C_C	Active	None
3A2C_D	Active	None
3A2C_E	Active	None
3A2C_F	Active	None
3A2C_G	Active	None
3A2C_H	Active	None
3A2C_I	Active	None
3A2C_J	Inactive	None
3A2C_K	Active	None
3A2C_L	Active	None
3A4O_X	Active	None
3A4P_A	Inactive	Inactive
3A60_A	Inactive	Inactive
3A60_B	Inactive	Inactive
3A61_A	Inactive	Inactive
3A62_A	Inactive	Inactive
3A7F_A	Active	None
3A7G_A	Active	Active
3A7G_B	Active	Active
3A7H_A	Active	Active
3A7H_B	Active	Active
3A7I_A	Active	Active
3A7J_A	Active	Active
3A8W_A	Active	Active
3A8W_B	Active	Active
3A8X_A	Active	Active
3A8X_B	Active	Active
3A99_A	Active	Active
3AC1_A	Active	Active
3AC2_A	Active	Active
3AC3_A	Active	Active
3AC4_A	Active	Active
3AC5_A	Active	Active
3AC8_A	Active	Active
3ACJ_A	Active	Active
3ACK_A	Active	Active
3AD4_A	Active	Active
3AD5_A	Active	Active
3AD6_A	Active	Active
3AG9_A	Active	Active
3AG9_B	Active	Active
3AGL_A	Active	Active
3AGL_B	Active	Active
3AGM_A	Active	Active
3ALN_A	Inactive	Inactive
3ALN_B	Inactive	Inactive
3ALN_C	Inactive	Inactive
3ALO_A	Inactive	Inactive
3AMA_A	Active	Active
3AMB_A	Active	Active
3AMY_A	Active	Active
3ANQ_A	Active	Active
3ANQ_B	Active	Active
3ANQ_C	Active	Active
3ANQ_D	Active	Active
3ANR_A	Active	Active
3ANR_B	Active	Active
3ANR_C	Active	Active
3ANR_D	Active	Active
3AOX_A	Active	None
3AQV_A	Inactive	Inactive
3AT2_A	Active	Active
3AT3_A	Active	Active
3AT4_A	Active	Active
3AXW_A	Active	Active
3B2T_A	Active	Active
3B2T_B	Active	Active
3B2W_A	Inactive	None
3B8Q_A	Inactive	Inactive
3B8Q_B	Inactive	Inactive
3B8R_A	Inactive	Inactive
3B8R_B	Inactive	Inactive
3BBT_B	Inactive	Inactive
3BBT_D	Inactive	Inactive
3BBW_A	Inactive	Inactive
3BBW_B	Inactive	Inactive
3BCE_A	Active	Active
3BCE_B	Active	Active
3BCE_C	Active	Active
3BE2_A	Inactive	Inactive
3BE9_A	Active	Active
3BEA_A	Inactive	Inactive
3BEG_A	Active	None
3BEL_A	Inactive	Inactive
3BGP_A	Active	Active
3BGQ_A	Active	Active
3BGZ_A	Active	Active
3BHH_A	Active	None
3BHH_B	Active	Active
3BHH_C	Active	None
3BHH_D	Active	None
3BHT_A	Active	Active
3BHT_C	Active	Active
3BHU_A	Active	Active
3BHU_C	Active	Active
3BHV_A	Active	Active
3BHV_C	Active	Active
3BHY_A	Active	None
3BI6_A	Active	None
3BIZ_A	Active	None
3BKB_A	Active	Active
3BLH_A	Active	Active
3BLQ_A	Active	Active
3BLR_A	Active	Active
3BPR_A	Inactive	Inactive
3BPR_B	Inactive	Inactive
3BPR_C	Inactive	Inactive
3BPR_D	Inactive	Inactive
3BQC_A	Active	Active
3BQR_A	Active	Active
3BRB_A	Inactive	Inactive
3BRB_B	Inactive	Inactive
3BU3_A	Active	Active
3BU5_A	Active	Active
3BU6_A	Active	Active
3BV2_A	Inactive	Inactive
3BV3_A	Inactive	Inactive
3BWF_A	Active	Active
3BWJ_A	Active	Active
3BX5_A	Inactive	Inactive
3BYM_A	Active	Active
3BYO_A	Active	Active
3BYS_A	Inactive	Inactive
3BYU_A	Inactive	Inactive
3BYV_A	Inactive	None
3BZ3_A	Inactive	Inactive
3C0G_A	Active	None
3C0G_B	Active	None
3C0H_A	Active	None
3C0H_B	Active	None
3C0I_A	Active	None
3C13_A	Active	Active
3C1X_A	Inactive	Inactive
3C4C_A	Inactive	Inactive
3C4C_B	Inactive	Inactive
3C4E_A	Active	Active
3C4E_B	Active	Active
3C4E_C	Active	Active
3C4E_D	Active	Active
3C4F_A	Inactive	None
3C4F_B	Inactive	None
3C4W_A	Active	None
3C4W_B	Active	None
3C4X_A	Active	None
3C4X_B	Active	None
3C4Y_A	Inactive	None
3C4Y_B	Inactive	None
3C4Z_A	Active	None
3C50_A	Active	None
3C50_B	Active	None
3C51_A	Active	None
3C51_B	Active	None
3C5U_A	Inactive	Inactive
3C7Q_A	Inactive	Inactive
3C9W_A	Active	None
3C9W_B	Active	None
3CBL_A	Active	Active
3CC6_A	Inactive	Inactive
3CCN_A	Inactive	Inactive
3CD3_A	Active	Active
3CD8_A	Inactive	Inactive
3CE3_A	Inactive	Inactive
3CEK_A	Inactive	Inactive
3CGF_A	Inactive	Inactive
3CGO_A	Inactive	Inactive
3CIK_A	Active	None
3CJF_A	Inactive	Inactive
3CJG_A	Active	None
3CKW_A	Inactive	Inactive
3CKX_A	Active	Active
3CLY_A	Active	Active
3COH_A	Inactive	Inactive
3COH_B	Inactive	Inactive
3COI_A	Inactive	Inactive
3COK_A	Active	None
3COK_B	Active	None
3COM_A	Active	Active
3COM_B	Active	None
3CP9_A	Inactive	Inactive
3CP9_B	Inactive	Inactive
3CPB_A	Inactive	Inactive
3CPB_B	Inactive	Inactive
3CPC_A	Inactive	Inactive
3CPC_B	Inactive	Inactive
3CQE_A	Active	None
3CQU_A	Active	Active
3CQW_A	Active	Active
3CR0_A	Active	None
3CS9_A	Inactive	Inactive
3CS9_B	Inactive	Inactive
3CS9_C	Inactive	Inactive
3CS9_D	Inactive	Inactive
3CTH_A	Inactive	Inactive
3CTJ_A	Inactive	Inactive
3CTQ_A	Inactive	Inactive
3CXW_A	Active	Active
3CY2_A	Active	Active
3CY3_A	Active	Active
3D0E_A	Active	Active
3D0E_B	Active	Active
3D14_A	Active	None
3D15_A	Active	None
3D2I_A	Active	None
3D2K_A	Active	None
3D4Q_A	Active	None
3D4Q_B	Active	None
3D5U_A	Active	Active
3D5V_A	Active	None
3D5W_A	Active	Active
3D5X_A	Active	None
3D7T_A	Inactive	Inactive
3D7T_B	Inactive	Inactive
3D7U_A	Active	None
3D7U_B	Inactive	Inactive
3D7U_C	Active	None
3D7U_D	Inactive	Inactive
3D7Z_A	Inactive	None
3D83_A	Inactive	Inactive
3D94_A	Inactive	Inactive
3D9V_A	Active	Active
3D9V_B	Active	Active
3DA6_A	Inactive	Inactive
3DAE_A	Inactive	None
3DAE_B	Inactive	None
3DAJ_A	Inactive	Inactive
3DAK_A	Inactive	Inactive
3DAK_B	Inactive	Inactive
3DAK_C	Inactive	Inactive
3DAK_D	Inactive	Inactive
3DB6_A	Active	Active
3DB8_A	Active	None
3DBC_A	Active	None
3DBD_A	Active	None
3DBE_A	Active	Active
3DBF_A	Active	None
3DBQ_A	Inactive	Inactive
3DCV_A	Active	Active
3DDP_A	Active	Active
3DDP_C	Active	Active
3DDQ_A	Active	Active
3DDQ_C	Active	Active
3DFA_A	Inactive	None
3DFC_B	Active	Active
3DGK_A	Active	Active
3DJ5_A	Inactive	Inactive
3DJ6_A	Inactive	Inactive
3DJ7_A	Active	None
3DK3_A	Inactive	Inactive
3DK3_B	Inactive	Inactive
3DK6_A	Inactive	Inactive
3DK6_B	Inactive	Inactive
3DK7_A	Inactive	Inactive
3DK7_B	Inactive	Inactive
3DKC_A	Inactive	Inactive
3DKF_A	Inactive	Inactive
3DKG_A	Inactive	Inactive
3DKO_A	Inactive	Inactive
3DLS_A	Active	Active
3DLS_B	Active	Active
3DLS_C	Active	Active
3DLS_D	Active	Active
3DLS_E	Active	Active
3DLS_F	Active	Active
3DLZ_A	Inactive	None
3DND_A	Active	Active
3DNE_A	Active	Active
3DOG_A	Active	Active
3DOG_C	Active	Active
3DPK_A	Inactive	Inactive
3DQW_A	Active	Active
3DQW_B	Active	Active
3DQW_C	Active	Active
3DQW_D	Active	Active
3DQX_A	Active	None
3DQX_B	Active	None
3DS6_A	Inactive	Inactive
3DS6_B	Inactive	Inactive
3DS6_C	Inactive	None
3DS6_D	Inactive	None
3DT1_A	Inactive	None
3DTC_A	Inactive	Inactive
3DTW_A	Inactive	Inactive
3DTW_B	Inactive	Inactive
3DU8_A	Active	Active
3DU8_B	Active	Active
3DV3_A	Inactive	Inactive
3DXN_A	Inactive	None
3DY7_A	Inactive	Inactive
3DZO_A	Inactive	None
3DZQ_A	Inactive	Inactive
3E3B_X	Active	Active
3E3P_A	Active	None
3E3P_B	Active	None
3E5A_A	Active	Active
3E62_A	Active	None
3E63_A	Active	None
3E64_A	Active	None
3E7O_A	Inactive	None
3E7O_B	Inactive	Inactive
3E7V_A	Inactive	None
3E87_A	Active	None
3E87_B	Active	None
3E88_A	Active	None
3E88_B	Active	None
3E8C_A	Active	Active
3E8C_B	Active	Active
3E8C_C	Active	Active
3E8C_D	Active	Active
3E8C_E	Active	Active
3E8C_F	Active	Active
3E8D_A	Active	Active
3E8D_B	Active	Active
3E8E_A	Active	Active
3E8E_B	Active	Active
3E8E_E	Active	Active
3E8E_I	Active	Active
3E8E_L	Active	Active
3E8E_P	Active	Active
3E8N_A	Inactive	Inactive
3E92_A	Inactive	None
3E93_A	Inactive	None
3EB0_A	Active	None
3EB0_C	Active	None
3EFJ_A	Inactive	Inactive
3EFJ_B	Inactive	Inactive
3EFK_A	Inactive	Inactive
3EFK_B	Inactive	Inactive
3EFL_A	Inactive	Inactive
3EFL_B	Inactive	Inactive
3EFW_A	Inactive	Inactive
3EFW_B	Inactive	Inactive
3EH9_A	Active	Active
3EHA_A	Active	Active
3EID_A	Active	Active
3EID_C	Active	Active
3EJ1_A	Active	Active
3EJ1_C	Active	Active
3EKK_A	Inactive	Inactive
3EKN_A	Inactive	None
3EL7_A	Inactive	Inactive
3EL8_A	Inactive	Inactive
3EL8_B	Active	None
3ELJ_A	Inactive	Inactive
3EMG_A	Active	Active
3EN4_A	Inactive	Inactive
3EN4_B	Active	None
3EN5_A	Inactive	Inactive
3EN5_B	Inactive	Inactive
3EN6_A	Inactive	Inactive
3EN6_B	Inactive	Inactive
3EN7_A	Inactive	Inactive
3EN7_B	Inactive	Inactive
3EN9_A	Inactive	None
3EN9_B	Inactive	None
3ENH_A	Inactive	None
3ENH_B	Inactive	None
3ENM_A	Inactive	Inactive
3ENM_B	Inactive	Inactive
3ENM_C	Inactive	Inactive
3ENM_D	Inactive	Inactive
3EOC_A	Active	Active
3EOC_C	Active	Active
3EQB_A	Inactive	Inactive
3EQC_A	Inactive	Inactive
3EQD_A	Inactive	Inactive
3EQF_A	Inactive	Inactive
3EQG_A	Inactive	Inactive
3EQH_A	Inactive	Inactive
3EQI_A	Inactive	Inactive
3EQP_A	Active	Active
3EQP_B	Active	Active
3EQR_A	Active	Active
3EQR_B	Active	Active
3ERK_A	Active	Active
3ET7_A	Inactive	Inactive
3ETA_A	Inactive	Inactive
3ETA_B	Inactive	Inactive
3EWH_A	Inactive	Inactive
3EYG_A	Active	Active
3EYH_A	Active	Active
3EZR_A	Inactive	Inactive
3EZV_A	Inactive	Inactive
3F2A_A	Active	Active
3F2N_A	Inactive	None
3F3T_A	Inactive	Inactive
3F3T_B	Active	None
3F3U_A	Inactive	Inactive
3F3U_B	Inactive	Inactive
3F3V_A	Inactive	Inactive
3F3V_B	Inactive	Inactive
3F3W_A	Inactive	Inactive
3F3W_B	Inactive	Inactive
3F3Z_A	Active	None
3F5G_A	Active	Active
3F5P_A	Active	Active
3F5P_B	Active	Active
3F5P_C	Active	Active
3F5P_D	Active	Active
3F5P_E	Active	Active
3F5P_F	Active	Active
3F5P_G	Active	Active
3F5P_H	Active	Active
3F5P_I	Active	Active
3F5P_J	Active	Active
3F5P_K	Active	Active
3F5P_L	Active	Active
3F5P_M	Active	Active
3F5P_R	Active	Active
3F5P_S	Active	Active
3F5P_T	Active	Active
3F5U_A	Active	Active
3F5X_A	Active	Active
3F5X_C	Active	Active
3F61_A	Inactive	None
3F66_A	Inactive	Inactive
3F66_B	Inactive	Inactive
3F69_A	Inactive	None
3F69_B	Inactive	None
3F6X_A	Active	None
3F6X_B	Active	None
3F6X_C	Active	None
3F6X_D	Active	None
3F7Z_A	Active	Active
3F7Z_B	Active	Active
3F82_A	Inactive	Inactive
3F88_A	Active	Active
3F88_B	Active	Active
3F9N_A	Active	Active
3FAA_A	Active	None
3FAA_B	Active	None
3FAA_C	Active	None
3FAA_D	Active	None
3FAA_E	Active	None
3FBV_A	Active	None
3FBV_B	Active	None
3FBV_C	Active	None
3FBV_D	Active	None
3FBV_E	Active	None
3FBV_F	Active	None
3FBV_G	Active	None
3FBV_H	Active	None
3FBV_I	Active	None
3FBV_J	Active	None
3FBV_K	Active	None
3FBV_L	Active	None
3FBV_M	Active	None
3FBV_N	Active	None
3FC1_X	Inactive	Inactive
3FC2_A	Active	Active
3FDN_A	Inactive	Inactive
3FE3_A	Inactive	Inactive
3FE3_B	Inactive	Inactive
3FHI_A	Active	Active
3FHR_A	Active	None
3FI2_A	Inactive	Inactive
3FI3_A	Inactive	Inactive
3FI4_A	Inactive	Inactive
3FJQ_E	Active	Active
3FKL_A	Inactive	Inactive
3FKN_A	Inactive	Inactive
3FKO_A	Inactive	Inactive
[truncated: 3,133 more rows]
