# Supplementary material for: Classifying kinase conformations using a machine learning approach
Source: BMC Bioinformatics. 2017 Feb 2;18:86. doi: 10.1186/s12859-017-1506-2 (PMC5290640; doi:10.1186/s12859-017-1506-2)
Supplement: Additional file 2: — Machine learning dataset. This file contains the measured Φ, Ψ, χ1, and pseudo-dihedral angles used in the analysis. (ZIP 15492 kb) [file 12859_2017_1506_MOESM2_ESM.zip]

Archive with 1 entries (1 files):
- kinome_measures.csv
