# Supplementary material for: Classifying kinase conformations using a machine learning approach
Source: BMC Bioinformatics. 2017 Feb 2;18:86. doi: 10.1186/s12859-017-1506-2 (PMC5290640; doi:10.1186/s12859-017-1506-2)
Supplement: Additional file 2: — Machine learning dataset. This file contains the measured Φ, Ψ, χ1, and pseudo-dihedral angles used in the analysis. (ZIP 15492 kb) [file 12859_2017_1506_MOESM2_ESM.zip › kinome_measures.csv]

pdb	phi_1	psi_1	chi1_1	phi_2	psi_2	chi1_2	phi_3	psi_3	chi1_3	phi_4	psi_4	chi1_4	phi_5	psi_5	chi1_5	phi_6	psi_6	chi1_6	phi_7	psi_7	chi1_7	phi_8	psi_8	chi1_8	phi_9	psi_9	chi1_9	phi_10	psi_10	chi1_10	phi_11	psi_11	chi1_11	phi_12	psi_12	chi1_12	phi_13	psi_13	chi1_13	phi_14	psi_14	chi1_14	phi_15	psi_15	chi1_15	phi_16	psi_16	chi1_16	phi_17
4EYJ_A	-100.254	119.216	-57.4951	-127.035	174.259	nan	49.1717	55.7236	nan	-66.1753	133.929	25.1345	-137.143	123.125	nan	-54.7985	131.329	167.838	-109.549	-53.8671	nan	-168.617	158.893	nan	-106.208	145.298	nan	-129.593	-171.1	nan	-79.1665	-31.5886	nan	-123.46	-2.52344	-49.3724	-174.175	-160.918	nan	-148.507	150.308	nan	-117.842	144.132	nan	-135.424	163.88	nan	-100.489
2NRY_A	nan	nan	nan	nan	nan	nan	nan	nan	nan	-102.57	-161.935	nan	-118.188	-0.0197823	-73.7447	-71.3929	130.266	-177.471	-106.643	-23.7694	-69.2192	169.669	174.104	nan	-126.553	142.956	34.0861	157.698	172.932	nan	55.1958	31.4871	nan	68.8759	23.2395	-46.3831	-154.024	-178.819	nan	-101.729	140.145	nan	-106.144	129.683	nan	-122.798	152.293	-53.3393	-83.9383
2E9P_A	-115.928	128.002	-54.988	-87.5577	126.838	-69.5374	-82.9012	79.9621	-64.9971	-52.368	-46.8747	nan	-164.416	175.868	73.8673	-98.5749	134.777	nan	-103.056	-25.8494	-58.9233	-162.128	156.009	nan	-133.206	150.89	59.486	167.706	-161.752	nan	-39.7349	-79.9822	nan	-34.2255	-39.501	42.8735	143.879	-82.2271	nan	-171.814	154.788	51.6334	-118.972	121.717	nan	-111.959	147.896	-56.3174	-86.0925
1WBW_A	-88.6503	115.739	-56.2712	-121.881	162.738	-67.318	62.8189	45.7596	-52.5671	-71.1425	130.751	-81.7856	-144.028	138.414	nan	-42.7601	138.02	-31.8466	-134.836	170.339	nan	69.2886	-101.818	nan	175.623	25.6771	nan	78.7191	3.8557	nan	-78.6513	-27.6738	nan	-102.352	7.00258	-58.4006	103.139	-162.182	nan	-74.4837	90.2191	nan	-116.337	131.4	nan	-113.613	141.244	nan	-78.964
1GII_A	-123.354	132.428	-63.0755	-103.877	117.65	176.864	-77.9363	135.404	-27.0405	-103.839	-33.3508	nan	178.838	160.112	62.3543	-73.0273	113.887	-139.421	-69.985	-47.3845	nan	179.46	-149.032	nan	-177.925	121.773	42.9529	-98.1309	-162.161	nan	-75.3303	-32.7299	nan	-85.6364	1.37757	-69.1057	149.785	173.275	nan	-88.7822	142.15	nan	-118.665	135.038	nan	-125.629	149.577	-63.4648	-90.789
1A06_A	-121.783	149.278	-59.195	-103.417	113.329	-56.8316	-70.2212	147.667	-66.3873	-117.492	-104.49	-52.0265	-120.928	177.092	-160.078	-87.6983	160.197	nan	-66.8965	-22.4428	-77.3675	167.671	-150.027	nan	-111.596	173.147	nan	60.7838	-115.729	nan	-63.2531	-46.1861	nan	-61.4229	-15.9117	-56.9941	-77.1674	-9.7436	nan	-85.0389	-13.8325	-65.1243	-105.344	128.118	nan	-98.6614	134.021	nan	-90.1181
2NRY_B	nan	nan	nan	nan	nan	nan	nan	nan	nan	-95.5047	-165.645	nan	-118.855	-7.79805	-69.3413	-74.9193	127.646	-171.506	-104.51	-38.6955	-39.4072	-178.291	-165.858	nan	-149.355	157.367	24.8524	143.197	174.157	nan	64.7467	12.9389	nan	67.3542	59.5261	-46.4521	166.278	173.125	nan	-102.5	148.515	nan	-115.031	131.714	nan	-125.747	138.986	-58.1549	-70.5538
2HAK_D	-126.863	133.444	-56.0978	-99.7063	105.806	175.766	-64.5163	135.256	-50.7154	-121.471	-145.496	-64.7239	-45.6404	145.782	-165.048	-82.8016	134.094	nan	-118.333	5.73388	nan	-171.13	138.356	nan	-141.222	129.21	-133.569	-134.342	-166.06	nan	-79.9152	-6.01969	-60.7834	-144.239	-15.9122	-74.9727	-141.544	137.725	nan	-111.619	150.69	40.5876	-111.874	118.627	nan	-109.421	137.915	-63.2322	-58.2806
4MD7_H	-116.966	132.527	-51.7547	-127.652	132.278	-70.5514	-67.5815	148.536	-44.0844	-122.599	-51.6816	nan	-155.208	156.27	57.9308	-77.3003	132.305	-165.146	-98.6503	-41.3932	-69.7707	-178.89	-173.564	nan	-149.259	171.937	40.0851	-159.942	-175.64	nan	-63.1332	-43.0681	177.479	-90.5286	-22.6759	-65.1832	-145.542	161.616	nan	-125.019	132.401	-131.552	-117.492	126.222	nan	-129.547	142.343	-65.2801	-77.523
4MD7_E	-115.534	129.236	-50.4581	-124.647	135.942	-71.8368	-73.59	149.035	-46.434	-122.683	-49.6255	nan	-159.895	156.545	58.1577	-79.7115	131.178	-164.503	-98.1405	-41.0738	-66.627	-177.624	-175.1	nan	-145.874	171.942	37.2345	-158.137	179.581	nan	-60.2257	-46.1584	172.476	-91.021	-23.3065	-66.3964	-143.409	161.744	nan	-125.644	129.131	-131.317	-116.051	129.249	nan	-132.616	142.829	-65.5386	-78.528
4MD7_G	-116.41	131.812	-50.2801	-127.852	132.582	-73.547	-70.0128	147.018	-45.1905	-120.603	-50.0178	nan	-158.733	156.787	58.7533	-78.5499	131.725	-165.276	-97.547	-44.3771	-71.8498	-174.799	-174.31	nan	-147.291	168.024	38.3564	-157.108	178.732	nan	-57.7363	-33.1633	178.927	-108.375	-19.9885	-66.2436	-145.664	160.398	nan	-124.535	130.381	-130.839	-118.072	126.634	nan	-128.59	142.478	-64.3687	-78.6537
4MD7_F	-120.021	128.128	-52.7582	-125.972	132.494	-72.2938	-67.673	144.445	-44.1686	-118.818	-49.215	nan	-160.837	156.03	62.3036	-80.0123	128.875	-168.387	-97.8607	-42.07	-69.5433	-175.863	-173.049	nan	-149.251	178.444	38.6679	-176.627	-176.923	nan	-61.4792	-18.6466	-179.595	-126.952	-17.8327	-66.9455	-145.739	155.905	nan	-118.393	132.611	-127.162	-119.368	129.622	nan	-130.747	145.271	-65.7126	-78.5541
3ACK_A	-112.025	140.164	-62.0228	-130.817	115.052	-161.623	-81.0398	118.026	-74.2097	-101.196	-46.3065	nan	-139.744	123.311	173.975	-77.628	121.036	-157.616	-93.9059	-22.6365	-61.3551	-166.685	149.784	nan	-140.188	139.67	nan	-148.456	-171.588	nan	-55.704	-35.8952	-168.534	-108.288	4.06688	-50.7934	144.155	-164.976	nan	-123.291	165.814	-62.3882	-131.758	120.487	nan	-117.564	152.638	-68.8419	-92.7497
2F57_B	-125.093	139.369	-61.239	-145.395	168.191	nan	56.2529	55.6859	-60.5132	-67.7155	135.561	-75.7479	-132.061	121.179	nan	-73.7346	130.554	174.299	-116.542	-11.5493	nan	169.572	-167.951	nan	-152.769	137.152	-171.198	-134.721	-174.906	nan	-59.9932	-30.802	nan	-91.5665	12.5878	nan	127.98	172.958	nan	-67.6702	138.697	nan	-111.257	120.834	nan	-117.075	152.564	nan	-104.089
2F57_A	-118.65	143.958	-69.0115	-149.013	169.466	nan	67.946	54.0693	nan	-76.1446	122.696	-74.5288	-123.76	124.187	nan	-69.6009	134.854	nan	-130.056	3.34866	nan	-172.943	157.98	nan	-149.136	152.81	nan	74.8452	161.522	nan	-92.9436	-18.7647	nan	-87.2659	-21.3929	nan	-175.061	-150.937	nan	-137.688	152.767	nan	-119.94	130.602	nan	-126.862	154.804	nan	-102.896
3D5W_A	-112.124	114.981	-60.4182	-73.4793	115.372	-171.643	-71.9002	120.103	-174.542	-108.401	-131.669	nan	-74.2414	147.906	64.7281	-68.0142	139.654	-174.096	-115.787	-32.7455	-67.1288	156.175	170.749	nan	-134.315	175.103	62.1921	-171.844	-123.783	nan	-72.1274	74.0625	nan	66.9026	27.6547	nan	-139.596	147.259	nan	-127.916	118.737	-68.4543	-96.1747	140.174	nan	-133.695	153.42	-67.1451	-80.3666
2JBP_A	-84.0668	119.381	169.788	-104.048	116.213	nan	-92.4944	178.287	nan	-112.589	2.00027	nan	-57.7893	122.06	159.872	-90.7593	129.841	nan	-106.431	-17.7298	-89.7293	174.335	160.905	nan	-120.465	140.243	-78.7773	-114.848	177.202	nan	-65.1839	-32.2231	nan	-142.838	40.7147	47.9373	173.199	155.973	nan	-93.5196	-173.524	10.3456	-138.351	112.432	nan	-96.6184	156.311	-41.6825	-79.1579
2JBP_L	-70.4724	136.878	150.123	-112.441	121.987	nan	-125.632	134.569	nan	-82.3164	15.1684	nan	-70.6284	126.143	-178.969	-100.884	131.213	nan	-105.303	11.1914	-58.3125	139.018	152.349	nan	-108.904	127.822	-173.327	-106.072	162.377	nan	-50.9798	-67.7717	nan	-49.0825	-100.925	-17.3265	-110.92	159.423	nan	-71.7932	-177.123	65.2697	-110.36	163.508	nan	-151.534	151.914	-77.7493	-96.9512
2JBP_I	-82.1717	123.945	173.435	-102.15	102.978	nan	-86.9522	176.39	nan	-112.545	7.16371	nan	-61.7837	117.079	165.891	-85.7758	143.048	nan	-136.219	5.25654	-13.9795	177.172	158.53	nan	-143.381	175.982	-86.3303	81.5282	nan	nan	nan	nan	nan	nan	-13.4761	52.4633	-146.525	133.085	nan	-83.6386	139.847	52.7523	-100.214	111.744	nan	-90.4735	159.56	-42.0673	-80.1651
2JBP_H	-81.2498	113.117	168.985	-92.3198	118.964	nan	-98.2062	176.917	nan	-109.495	1.76136	nan	-62.0418	116.979	160.045	-76.41	129.188	nan	-97.2408	-27.4666	-121.433	178.59	165.212	nan	-126.366	128.681	-74.5874	-127.995	-178.998	nan	-71.0135	-17.6201	nan	-131.991	4.54829	-72.6267	-162.363	175.505	nan	-105.405	169.367	-42.0943	-124.587	111.704	nan	-92.1299	151.436	-47.6309	-75.8784
2JBP_K	-94.8623	120.787	172.704	-100.861	118.226	nan	-90.8854	-174.071	nan	-116.89	-2.89503	nan	-63.5796	131.524	172.076	-102.092	78.3936	nan	-34.9991	-18.8003	-84.0422	156.267	-161.905	nan	-144.828	86.6814	-108.613	-71.8478	173.571	nan	-66.7453	-34.7316	nan	-109.161	128.172	-60.6565	52.9775	175.158	nan	-85.604	-163.586	-40.2183	-140.146	135.018	nan	-120.973	155.706	-41.466	-81.8024
2JBP_J	-98.1843	129.89	168.128	-112.807	102.079	nan	-78.86	-173.388	nan	-126.824	17.5209	nan	-81.0394	125.737	-162.834	-63.3981	154.384	nan	-130.884	-4.65227	-144.692	164.561	30.7606	nan	6.71493	114.785	-174.218	-113.53	174.638	nan	-40.8559	-47.7175	nan	-139.908	108.059	-70.0912	121.539	-43.8352	nan	67.4813	119.94	-62.1326	-72.8115	135.622	nan	-100.787	-167.573	-48.3782	-115.525
2JBP_E	-67.7041	109.833	-156.897	-90.5268	112.648	nan	-95.6928	-168.521	nan	-127.748	8.49357	nan	-73.1437	100.381	-166.709	-52.5795	118.52	nan	-99.5092	18.4437	-110.844	144.526	145.07	nan	-121.5	66.4012	176.421	-63.4306	-143.271	nan	-78.2827	-56.387	nan	-98.4468	110.02	-27.8824	71.285	-139.372	nan	-135.005	-172.027	-48.5212	-121.839	137.39	nan	-111.41	164.336	-43.2517	-91.3907
4R8Q_A	nan	nan	nan	nan	nan	nan	-90.0633	131.315	nan	-88.8942	-116.076	-63.799	-110.237	159.241	51.5025	-68.1851	126.911	170.844	-88.8328	-38.7436	-66.8575	-172.847	162.883	nan	-127.38	134.015	-94.6297	-107.972	-154.137	nan	-74.8223	-25.6382	nan	-130.633	-26.5399	-56.0032	-131.265	167.263	nan	-113.874	137.106	-68.6373	-120.383	115.893	nan	-108.354	156.514	-52.1398	-86.5096
2JBP_G	-78.1126	121.752	172.976	-99.3058	107.358	nan	-81.0763	171.312	nan	-110.552	5.2868	nan	-64.3067	124.408	158.105	-90.5527	106.601	nan	-78.143	-2.58876	-67.3606	154.102	164.264	nan	-139.075	150.126	73.7154	-152.855	-178.58	nan	-20.9098	-80.317	nan	-92.4444	-45.924	-163.115	-112.398	-172.128	nan	-119.372	156.144	38.4992	-120.728	110.52	nan	-94.7248	161.495	-40.293	-86.0766
2JBP_F	-81.0563	125.063	171.069	-108.425	118.632	nan	-102.189	-178.449	nan	-110.987	-3.18936	nan	-57.5079	138.925	-179.709	-105.729	136.063	nan	-117.397	24.8962	-36.547	139.04	157.264	nan	-96.5749	140.213	-144.148	-122.129	172.919	nan	-66.8199	-48.5929	nan	-95.7989	1.71429	-65.5781	175.779	174.644	nan	-91.9821	176.944	-4.09031	-132.032	101.414	nan	-86.4062	154.082	-41.0287	-76.4988
2PY3_A	-112.353	122.366	-172.543	-117.162	101.131	nan	-59.0427	143.295	-52.4355	-126.868	-149.679	nan	-60.7359	159.549	nan	-76.2926	152.561	-25.4774	-122.369	nan	-71.4406	nan	nan	nan	nan	nan	nan	nan	nan	nan	nan	nan	nan	nan	17.3578	nan	-178.97	-143.261	nan	-156.875	138.841	-85.3388	-105.848	135.233	nan	-129.718	154.019	nan	-75.819
2JBP_C	-82.1582	119.973	173.01	-99.7252	112.774	nan	-88.3313	-177.851	nan	-116.616	11.7629	nan	-62.7491	119.553	157.934	-86.5759	114.563	nan	-81.9646	-26.7285	-74.4454	-166.511	155.951	nan	-116.353	141.271	167.55	-133.271	-179.564	nan	-74.5199	-31.5289	nan	-117.399	11.6641	-79.6769	161.876	152.593	nan	-73.322	165.394	44.0458	-127.219	110.087	nan	-91.3248	151.497	-39.2274	-84.4803
2JBP_B	-84.3028	123.171	171.656	-102.523	109.669	nan	-87.61	-178.522	nan	-114.815	0.990711	nan	-58.2265	105.796	155.838	-77.9314	117.266	nan	-100.025	28.7488	34.2221	149.26	154.388	nan	-110.373	140.377	-73.446	-109.145	173.6	nan	-55.1979	-26.8778	nan	-138.284	100.884	20.9135	65.1776	156.763	nan	-99.9326	-161.015	75.0757	-132.038	133.506	nan	-115.055	156.239	-42.8703	-77.6071
2JDV_A	-127.618	144.792	-60.0828	-100.18	131.612	176.309	-90.6195	129.266	-75.7316	-107.556	-48.0729	nan	-164.189	147.491	-161.628	-76.9241	125.426	nan	-95.1224	-24.9281	-57.565	-176.052	159.607	nan	-141.751	172.293	nan	172.471	-169.97	nan	-58.4677	-28.6939	nan	-64.3063	-27.3231	58.7425	130.543	-132.644	nan	-133.106	147.618	-50.2308	-107.895	129.245	nan	-120.288	141.701	-77.3447	-71.8784
3LFF_A	-89.2613	119.942	-57.6531	-127.664	163.557	-66.5516	57.5882	42.5088	-38.9819	-65.0966	128.226	-86.0102	-138.729	118.878	nan	-56.8272	136.553	-27.3192	-126.068	-11.644	nan	-177.11	147.933	nan	-144.919	152.447	nan	-157.338	-172.529	nan	-62.4049	-32.3816	nan	-91.1831	-17.2249	nan	164.715	-171.625	nan	-140.796	156.263	nan	-124.091	134.054	nan	-116.464	140.269	nan	-75.7536
3FKL_A	-92.9943	116.649	-57.9001	-122.912	162.926	-67.5588	56.6445	49.3408	-53.4357	-68.9555	131.069	-88.614	-143.009	127.634	nan	-57.86	133.199	-24.6217	-121.183	4.00003	nan	120.116	-163.004	nan	-83.1762	150.09	nan	-125.183	-170.34	nan	-76.1127	115.941	nan	66.8015	29.5294	-45.3712	168.588	168.493	nan	-100.308	155.575	nan	-119.108	135.191	nan	-119.228	139.257	nan	-78.2348
2G9X_A	-107.505	130.377	-69.2656	-111.46	123.995	-169.018	-72.1713	147.684	-91.7646	-115.725	-53.2747	nan	-165.867	161.674	45.33	-80.0304	133.493	177.714	-89.0264	-51.3232	nan	175.981	-168.603	nan	-132.184	127.567	-62.2276	-99.7626	-134.609	nan	-65.4737	-44.4777	nan	-145.624	157.798	65.6941	63.6516	-168.087	nan	-135.16	137.292	nan	-97.2503	140.599	nan	-130.358	144.582	-75.7219	-84.3719
4D5H_A	-109.409	129.097	nan	-108.144	109.659	166.393	-71.7289	127.422	-171.565	-106.936	-154.153	nan	-65.4405	145.831	-179.601	-70.872	126.227	nan	-103.189	-26.6321	nan	-175.351	-173.421	nan	-105.964	137.061	54.4835	-115.104	173.05	nan	-58.5431	-36.1527	-171.125	-101.444	-12.7019	-65.5017	161.793	-177.213	nan	-67.0803	148.304	-72.6607	-108.039	134.834	nan	-119.629	154.721	-73.7799	-85.1304
2G9X_C	-90.0723	139.757	-66.173	-123.223	111.355	161.729	-72.7777	145.972	-95.2535	-110.967	-50.8665	nan	-160.182	165.172	61.9471	-86.8232	133.125	-178.646	-90.5835	-47.9758	nan	161.494	-173.9	nan	-128.519	115.634	-49.4909	-92.1096	-142.212	nan	-53.0915	-51.4807	nan	-137.837	155.728	67.2325	77.83	-164.886	nan	-135.744	139.037	nan	-111.279	129.42	nan	-121.731	152.672	-57.7016	-85.1163
4Q2A_A	-126.988	152.472	-70.7169	-90.8477	139.832	-172.691	-113.715	170.966	-54.543	-97.4099	45.7814	-158.443	-122.132	106.828	nan	-83.2509	139.3	-164.984	-117.029	-54.2722	nan	-123.193	162.965	nan	-147.408	146.948	-164.018	-145.882	-171.04	nan	-75.0405	-22.9542	nan	-128.403	-13.6402	-50.4433	-118.421	145.022	60.256	-135.79	121.488	nan	-98.4366	121.375	nan	-122.967	161.81	-73.2987	-74.5949
4K2R_A	-119.31	98.9372	-148.96	-91.3324	111.521	nan	-70.1748	147.597	nan	-67.4246	-34.1185	-48.8283	-84.9648	147.912	nan	-105.816	139.456	72.7145	-67.6653	-28.4318	-66.4694	170.355	175.556	nan	-139.078	141.595	nan	-130.838	179.606	nan	-49.9469	-50.3561	-64.4899	-61.6087	-40.2575	-102.866	-174.097	-143.959	nan	-121.605	141.558	nan	-115.386	120.367	nan	-120.212	134.201	-110.575	-71.1876
4RFZ_A	-113.89	137.099	-61.7313	-120.348	132.394	nan	-94.6037	125.701	-67.0414	-120.161	-41.646	-64.2459	-155.444	154.871	47.8053	-82.8724	134.421	-174.109	-95.6875	-25.1505	-63.3181	148.753	-168.295	nan	-129.026	131.827	nan	-127.01	-157.327	nan	-55.8984	-32.0526	-84.9732	-106.097	17.1722	-60.0714	99.4605	-148.435	nan	-72.2809	146.728	nan	-126.502	133.241	nan	-116.271	152.392	-69.5163	-87.4112
1E1X_A	-115.991	161.537	-59.8632	-127.082	108.792	-162.282	-74.8967	124.672	-53.0764	-87.789	-46.8017	nan	-165.542	152.151	38.9807	-76.9559	102.847	-174.01	-63.3512	-48.7102	nan	178.109	-160.413	nan	-119.87	115.875	-58.875	-93.374	-170.681	nan	-56.4567	-44.2975	nan	-94.6581	-11.7918	-56.9253	162.984	-169.24	nan	-67.2791	138.654	nan	-109.072	136.301	nan	-125.137	153.391	-76.2263	-91.1037
2YHV_A	-111.118	127.057	nan	-125.925	130.621	nan	-87.8668	136.032	-88.1006	-106.779	-50.4853	nan	-158.521	157.119	66.1316	-77.7016	165.269	nan	-132.186	nan	-55.2035	nan	nan	nan	nan	nan	nan	nan	nan	nan	nan	-122.424	nan	-103.765	107.076	-167.312	101.584	146.585	nan	-100.194	156.298	-58.7635	-118.127	133.585	nan	-123.502	152.531	-62.652	-78.9666
4OT5_A	-117.974	136.562	-64.2931	-119.955	137.172	nan	-97.3601	129.32	-66.5325	-119.594	-39.4098	-65.8972	-147.612	154.403	-60.4888	-91.2449	127.934	-179.164	-90.3624	-26.3673	-65.5682	150.217	-167.94	nan	-132.57	134.999	nan	-128.194	-164.4	nan	-54.2067	-31.1964	-168.133	-103.746	16.7007	-63.6724	100.642	-149.294	nan	-70.2212	143.168	nan	-123.85	132.803	nan	-116.294	157.04	-58.4428	-97.705
3U6I_A	-98.6214	129.738	nan	-97.4229	83.2983	-54.5153	-64.2982	-14.7265	-70.3003	-91.8524	1.35624	62.1446	-127.042	108.797	-150.612	-96.9969	145.405	nan	-110.491	131.353	nan	82.7153	-175.26	nan	-82.8213	-61.2726	-177.605	154.917	11.2144	nan	-88.2309	-1.9066	-69.6019	-118.984	9.48036	-65.5392	86.1036	-150.366	nan	-86.7687	105.536	nan	-123.952	132.238	nan	-114.626	156.306	-59.0298	-71.8281
3ZC6_C	-76.1068	107.72	-72.9998	-93.4631	114.317	-172.231	-74.7692	125.467	166.304	-101.346	-57.7815	nan	-164.054	168.135	nan	-92.7325	131.079	-171.668	-90.389	-47.6879	-60.6933	-154.831	157.435	nan	-121.36	133.77	-170.122	-108.135	172.515	nan	-59.0863	-36.3498	-72.8474	-117.619	-13.0601	-62.1276	-145.646	-176.588	nan	-135.976	154.877	nan	-108.814	123.07	nan	-109.712	141.765	-40.027	-80.3575
3ZC6_B	-75.0274	108.386	-75.9986	-92.4608	114.582	-179.29	-70.8402	129.144	174.162	-104.543	-58.2948	nan	-166.434	174.144	nan	-97.8493	127.151	-165.373	-89.0692	-46.2482	-66.4284	-152.419	153.923	nan	-120.44	129.104	-172.809	-102.961	173.556	nan	-51.2946	-40.3612	-71.3477	-119.845	-8.77628	-66.998	-141.665	-176.276	nan	-140.243	149.42	nan	-111.464	122.59	nan	-115.534	144.282	-58.3867	-82.4073
3ZC6_A	-79.6527	109.312	-76.3259	-93.3578	114.878	-175.009	-72.7099	126.055	174.365	-99.4421	-63.7754	nan	-165.499	172.876	nan	-93.8234	126.434	-164.022	-83.5468	-54.2265	-64.0803	-152.166	161.787	nan	-123.473	129.297	-163.851	-105.563	177.193	nan	-65.7428	-35.8456	-72.3223	-126.907	42.284	-52.897	166.541	177.627	nan	-144.609	154.48	nan	-113.23	124.606	nan	-117.431	141.406	-42.7318	-78.7137
3FZO_A	-116.203	123.731	nan	-113.377	128.686	nan	-89.3003	137.131	-51.3196	-113.641	-31.0168	-67.1527	-173.591	164.178	78.5014	-69.2234	130.017	nan	-89.5956	-43.8781	-154.028	168.799	-170.607	nan	-110.596	123.256	-21.3705	-96.0244	-171.312	nan	-53.6273	-39.449	-176.095	-98.3903	-20.5624	-54.2648	-179.634	167.903	nan	70.7912	66.9449	-110.959	-116.396	131.188	nan	-122.257	159.401	-52.9829	-99.0721
3ZC6_D	-74.0659	116.197	-73.1609	-103.256	117.788	-178.333	-74.4825	124.444	172.984	-100.699	-66.927	nan	-157.812	165.972	nan	-86.884	125.626	-171.625	-88.0687	-48.4805	-60.1943	-149.827	155.223	nan	-121.033	139.049	-170.821	-113.653	175.083	nan	-62.5772	-38.5775	-77.6871	-130.324	46.0481	-60.2813	170.554	172.288	nan	-148.666	148.928	nan	-106.908	122.951	nan	-114.79	143.777	-50.3068	-83.1617
3DKC_A	-99.0065	116.089	nan	-81.2608	81.1853	-47.3151	-63.2966	-18.4361	-72.2665	-87.6637	-2.26728	59.6584	-114.734	71.5553	-75.6286	-75.8327	129.638	nan	-84.6612	-47.8231	nan	173.733	177.535	nan	-125.71	140.381	-60.7308	-123.535	-144.724	nan	-67.8579	-31.1988	-77.7269	-146.579	19.2042	57.5563	178.746	175.133	nan	-126.281	138.14	nan	-112.969	131.138	nan	-124.517	155.06	-50.9497	-66.197
4Y83_A	nan	nan	nan	nan	nan	nan	nan	nan	nan	nan	nan	nan	nan	nan	nan	nan	nan	nan	-107.471	123.489	nan	-71.8345	131.698	-3.72205	-125.332	91.6959	-50.0006	73.8506	-131.022	nan	-117.35	-42.4594	nan	-98.4304	43.045	-40.9694	-166.134	135.142	nan	-142.965	127.694	-67.8685	-103.336	117.81	nan	-96.4343	167.933	-74.9964	-115.63
4Y83_C	nan	nan	nan	nan	nan	nan	nan	nan	nan	nan	nan	nan	nan	nan	nan	nan	nan	nan	nan	nan	nan	nan	nan	nan	nan	nan	nan	nan	nan	nan	nan	nan	nan	nan	nan	nan	nan	-112.862	nan	-146.171	129.354	nan	-103.488	118.509	nan	-97.4218	168.883	-74.81	-114.592
4Y83_B	nan	nan	nan	nan	nan	nan	nan	nan	nan	nan	nan	nan	nan	nan	nan	nan	nan	nan	nan	nan	nan	nan	nan	nan	nan	nan	nan	nan	nan	nan	nan	nan	nan	nan	-52.3189	nan	-77.7751	137.793	nan	-145.051	128.154	-67.6572	-104.12	118.147	nan	-96.1704	170.807	-74.6895	-117.268
3PUP_A	-147.238	164.83	59.7857	-153.477	170.407	nan	63.431	63.418	-56.5514	-92.6391	111.201	nan	-116.771	144.112	-34.4921	-73.5756	130.706	nan	-91.4324	-35.4076	nan	175.17	172.807	nan	-156.526	154.583	75.2453	-168.281	-146.941	nan	-57.6836	-36.8853	nan	-60.0215	-15.1381	57.4709	106.961	-129.144	nan	-133.593	142.691	nan	-121.253	127.908	nan	-112.29	165.916	-59.3353	-114.844
4EXU_A	-105.974	113.895	-60.7248	-120.309	169.948	nan	52.6278	50.4712	nan	-64.9722	127.207	23.1482	-125.743	129.731	nan	-57.2139	134.069	169.655	-113.402	-48.0425	nan	-172.774	159.658	nan	-114.228	140.014	nan	-133.139	-165.764	nan	-76.5372	-28.5621	nan	-119.77	-2.57177	-58.4151	172.005	-166.121	nan	-138.544	158.519	nan	-122.987	141.281	nan	-131.417	164.146	nan	-103.894
3PUP_B	-150.158	163.234	61.0687	-152.436	169.292	nan	65.9359	60.5628	-58.846	-90.6316	111.045	nan	-115.976	144.94	-33.8922	-76.062	129.049	nan	-87.1342	-37.1485	nan	175.525	170.782	nan	-155.931	154.987	77.6706	-170.0	-148.244	nan	-57.0413	-36.2023	nan	-62.7403	-14.1073	57.2898	107.751	-131.982	nan	-130.356	141.507	nan	-120.377	124.945	nan	-114.041	157.651	-57.3293	-105.891
4B0G_A	-123.688	140.413	-48.1195	-85.2522	140.93	-70.7563	-105.811	138.41	nan	-106.589	-140.025	nan	-76.6627	148.887	40.6859	-64.9198	140.861	-20.7858	-106.981	-3.84196	-59.147	160.17	171.24	nan	-124.447	146.632	-49.712	-64.1896	-177.172	nan	60.3729	43.5479	-55.3973	61.894	9.4815	-53.9138	179.08	-141.265	nan	-146.638	146.663	-84.6172	-111.247	136.003	nan	-130.702	143.357	-53.6257	-60.6902
3ZO1_A	-127.487	141.02	-50.4847	-100.391	123.764	179.168	-81.8514	129.28	-61.7481	-108.21	-56.0262	nan	-160.429	148.716	-161.525	-80.5719	126.44	nan	-94.7165	-22.8453	-60.0916	-177.83	168.232	nan	-132.363	155.272	nan	-134.727	-173.203	nan	-62.7474	-33.1035	nan	-102.061	-4.53462	-31.1865	150.822	-172.214	nan	-85.5902	159.803	47.6983	-111.877	117.542	nan	-113.665	143.145	-62.9923	-74.3557
4H39_A	-97.0415	116.004	-54.3238	-127.892	170.795	-57.5278	61.2558	37.2776	-51.4921	-65.3188	143.104	-90.3571	-160.112	135.493	72.9735	-64.6328	134.532	25.7852	-128.269	-7.92248	nan	-163.606	157.418	nan	-150.504	143.231	nan	-103.364	-173.493	nan	71.5051	-117.84	nan	-77.2842	-23.4791	nan	166.587	-175.135	nan	-116.608	135.583	nan	-116.746	130.542	nan	-116.724	133.771	nan	-69.7519
2UV2_A	-124.396	128.245	-66.3164	-100.902	124.889	-166.724	-72.1476	121.193	nan	-91.8189	-38.8197	nan	-177.08	-168.617	nan	-103.295	137.421	-75.0031	-98.1553	-45.1433	-65.414	-158.313	-170.352	nan	-135.613	nan	174.118	nan	nan	nan	nan	nan	nan	nan	53.5865	nan	171.272	-155.738	nan	-110.297	158.55	nan	-114.166	127.809	nan	-108.637	154.684	-64.5695	-88.5664
4CTC_A	-102.761	128.002	nan	-128.389	125.641	nan	-81.5418	136.803	-90.0994	-104.918	-57.4919	nan	-151.328	160.402	57.0101	-79.8151	139.382	nan	-108.994	-17.4128	-65.2266	151.863	nan	nan	nan	nan	nan	nan	nan	nan	nan	nan	nan	nan	nan	nan	nan	155.718	nan	-86.368	157.935	-53.498	-119.26	126.041	nan	-117.6	159.894	-64.2053	-92.3942
4MH7_A	-116.595	131.302	-172.333	-117.826	126.935	nan	-102.111	140.631	-61.7846	-123.581	-137.318	nan	-68.8496	162.696	-56.9723	-83.6573	127.563	nan	-93.6951	-21.155	-61.4093	170.098	162.468	nan	-98.2595	144.815	-164.16	-153.148	109.255	nan	60.8439	-118.57	-56.8818	-98.9093	54.5765	-68.178	153.814	161.002	nan	-89.3917	149.577	nan	-104.509	135.051	nan	-129.628	151.186	-62.3365	-70.1857
4L43_A	-124.799	144.036	-55.4914	-105.95	127.788	171.519	-71.3362	125.115	-58.2823	-101.922	-61.1254	-65.545	-155.415	159.359	38.8928	-71.2972	136.971	nan	-111.331	-7.80497	-58.2766	166.447	142.043	nan	-118.707	141.808	-165.584	-126.623	-176.536	nan	-69.9653	-48.7393	nan	-76.9715	-19.3963	-60.1919	175.152	-157.986	nan	-134.994	153.977	-71.2954	-111.797	121.942	nan	-111.183	155.355	-55.5304	-88.2616
2WOU_A	-96.7881	131.279	nan	-106.928	118.615	nan	-78.744	136.534	-57.6744	-117.423	-37.1415	-70.5798	-147.682	127.127	-171.517	-73.4375	124.936	nan	-95.7361	-37.014	nan	145.413	167.704	nan	-88.9115	114.057	-67.8511	-86.2589	-174.3	nan	-51.2817	-54.5107	173.375	-132.25	129.196	-61.9829	100.326	130.963	nan	-90.0868	135.666	-161.326	-100.196	137.208	nan	-132.206	155.149	-69.7622	-101.676
3FC2_A	-123.306	121.407	-57.4354	-77.8683	131.144	nan	-80.5542	115.379	178.59	-92.6134	-142.263	nan	-79.1607	152.964	62.1575	-73.2098	127.215	174.833	-98.5702	-25.6836	-61.6391	144.338	173.099	nan	-146.004	146.341	89.7681	-169.629	142.382	nan	69.6793	-114.398	nan	-109.536	2.98321	-65.2511	-117.522	144.082	nan	-108.056	141.303	-79.1964	-126.684	140.439	nan	-143.381	152.066	-55.2706	-67.4084
3T9I_A	-130.39	139.022	-53.9706	-97.4745	114.37	-70.4822	-81.555	144.885	nan	-122.505	-154.547	nan	-69.9905	164.388	-14.9674	-62.6192	154.058	-158.66	-109.322	124.434	-62.447	71.8158	17.1403	nan	48.1202	47.4239	nan	89.9009	12.8459	nan	-58.8862	-43.2547	nan	-106.596	19.7828	-39.7148	89.5556	-145.377	nan	-93.6875	74.655	nan	-121.337	130.06	nan	-112.822	156.461	-56.7841	-78.3451
1J91_A	-138.63	121.639	-52.5618	-102.385	137.759	-78.277	-89.5641	123.0	nan	-98.28	-58.2469	nan	-149.67	144.314	60.8093	-77.4821	125.042	177.432	-123.508	-4.53302	nan	-66.3989	-120.102	nan	-172.738	-160.179	-90.1626	-165.821	68.1486	nan	-131.792	-82.483	-77.9867	-116.668	3.40456	-56.0558	-168.182	170.856	nan	-123.652	128.211	-88.3456	-112.873	132.365	nan	-130.349	167.615	-56.3455	-106.248
1J91_B	-125.915	132.014	-46.2895	-121.041	128.156	-88.0155	-63.1548	137.05	nan	-116.304	-46.0048	nan	-168.008	148.773	158.458	-74.0284	138.096	173.598	-133.159	6.52203	nan	164.164	-179.096	nan	-155.069	163.322	80.659	-128.858	-177.359	nan	-69.7937	-23.9485	-70.4816	-134.479	35.9021	-63.9258	-178.214	168.629	nan	-119.644	146.727	-80.3784	-122.132	133.865	nan	-127.673	156.077	-52.1659	-90.6767
3CTQ_A	-89.2323	118.102	-55.3	-116.441	164.244	-67.5912	49.7749	60.274	-50.6521	-69.1064	132.609	-88.3225	-139.93	123.269	nan	-58.7765	144.632	-30.2243	-145.882	164.172	nan	77.4805	1.3653	nan	45.3166	33.7218	nan	92.0684	-4.61202	nan	-70.3228	-24.4353	nan	-99.5307	-15.4968	-45.3917	108.621	-151.29	nan	-79.9627	76.8507	nan	-119.004	142.241	nan	-130.349	145.088	nan	-91.4113
3V5P_A	-124.524	143.833	-59.0962	-112.806	142.086	41.8702	-79.1173	138.86	nan	-108.446	-52.5642	-59.3413	-160.205	174.126	40.5103	-90.0745	140.228	nan	-101.37	-21.9745	-63.339	134.267	-162.755	nan	-108.767	128.021	166.786	-119.527	-174.572	nan	-68.1432	139.451	nan	76.584	-14.6027	-52.6312	171.472	-177.662	nan	-88.5655	153.149	-74.5092	-112.92	126.703	nan	-111.392	136.622	nan	-77.8381
4BIE_B	-85.341	-11.7847	-49.7115	91.054	20.2192	nan	-105.572	152.184	-55.5081	-61.352	139.246	-82.5122	-73.8659	129.624	nan	-100.758	122.421	nan	-87.5984	-26.3538	-67.637	171.125	166.849	nan	-118.355	115.626	-75.2209	-86.4409	-170.255	nan	-70.3499	-51.2239	nan	-84.9227	-59.2578	nan	-128.92	-175.085	nan	-99.7293	133.803	nan	-98.0757	124.027	nan	-111.042	152.905	-66.2227	-89.2265
4BIE_A	-91.6265	-12.7238	-52.6915	94.2476	15.7827	nan	-99.7966	148.113	-54.7162	-59.9814	141.314	-76.7147	-76.3434	126.353	nan	-100.269	119.917	nan	-83.8284	-35.9704	-69.0226	177.941	177.394	nan	-129.527	123.082	-60.6279	-95.7205	-166.563	nan	-72.7435	-54.6372	nan	-73.274	-39.0045	nan	-169.075	-174.328	nan	-87.6414	140.022	nan	-102.492	121.862	nan	-110.854	154.065	-60.4657	-83.6094
4G9C_A	-83.0576	142.613	nan	-120.764	94.9937	nan	-63.9816	146.791	nan	-134.722	-133.188	nan	-54.8037	145.599	-177.431	-83.8688	123.625	179.873	-93.5785	-52.099	nan	173.647	176.244	nan	-80.3266	127.962	nan	-102.296	166.439	nan	-35.167	-41.523	nan	-114.405	-49.7562	-64.4415	-122.08	-96.3834	nan	-156.854	145.897	nan	-101.048	121.546	nan	-112.797	147.522	-50.4555	-86.206
4G9C_B	-83.3093	143.1	nan	-120.749	96.1025	nan	-65.021	146.742	nan	-133.665	-133.347	nan	-55.3352	145.567	-177.683	-83.4068	123.348	-178.937	-95.3834	-68.8497	nan	-126.025	140.735	nan	-111.445	144.672	nan	-150.687	158.964	nan	-63.8657	-35.6276	nan	-127.259	114.468	-75.3183	91.8039	143.235	nan	-132.958	135.873	nan	-109.477	122.275	nan	-112.312	148.146	-50.7289	-87.3489
4XLV_A	-99.8879	126.851	nan	-116.353	128.995	nan	-102.4	134.706	-64.04	-105.528	-45.3642	-62.135	-169.761	157.784	62.8554	-76.967	128.076	170.8	-105.241	-10.2752	-72.3474	176.999	143.791	nan	-115.871	124.078	-65.9239	-79.8308	-161.174	nan	-82.2126	-19.3137	nan	-144.304	2.39841	68.8565	-127.025	116.305	nan	-78.5656	138.75	-74.8861	-122.247	118.347	nan	-107.611	146.853	-65.0872	-82.6546
4OTH_A	-121.212	147.222	-66.2161	-119.787	121.624	-179.141	-83.0684	125.174	-60.3183	-99.7892	-35.4754	-52.4145	-164.761	159.421	nan	-93.0674	117.512	nan	-82.6284	-35.0668	-63.0408	-177.475	152.765	nan	-141.651	144.684	-50.9082	174.947	-157.145	nan	-52.1624	-24.8226	71.2444	-80.3794	-4.42093	47.3131	101.971	-154.066	nan	-111.242	127.896	179.192	-108.773	123.964	nan	-117.376	133.453	-53.9892	-68.7375
2B9I_A	-96.0992	147.234	-81.211	-138.582	110.565	-169.566	-54.4673	142.005	-58.4649	-114.802	-76.5957	174.11	-130.098	149.3	nan	-83.2037	119.521	165.533	-106.045	-27.0438	-47.431	-153.115	139.085	nan	-137.569	119.156	177.691	-146.668	169.49	nan	-65.3892	-15.7732	nan	-104.339	-51.6639	166.565	-128.309	156.82	nan	-131.853	123.425	nan	-115.773	124.063	nan	-128.23	148.997	nan	-86.7031
3D5X_A	-109.103	119.549	-62.1732	-83.2758	118.124	-163.58	-71.8292	123.471	-156.225	-125.342	-133.285	nan	-57.042	129.819	176.076	-66.1543	126.033	178.077	-102.547	-25.2084	-61.5809	142.42	175.766	nan	-136.914	170.686	55.351	-173.04	114.969	nan	66.9539	43.4785	nan	62.2434	7.27192	nan	-97.3381	113.701	nan	-87.5046	147.916	-65.4038	-126.845	138.047	nan	-133.026	148.739	-62.325	-73.2073
3KVW_A	-101.526	137.966	-52.9357	-97.7626	124.413	-177.912	-81.126	129.041	nan	-112.084	-59.5454	-58.5088	-149.467	155.712	74.3552	-76.361	122.641	nan	-110.836	-2.34619	nan	-168.421	144.484	nan	-154.406	135.703	nan	-158.136	-159.237	nan	-80.7841	-20.5991	nan	-64.344	-29.4776	68.2775	132.611	-139.412	nan	-145.209	156.172	66.5009	-119.744	130.468	nan	-119.364	147.686	nan	-69.9163
4H36_A	-103.689	109.961	-53.5154	-122.669	170.877	-60.4154	59.0208	42.4449	-53.7734	-64.1329	133.597	-74.8425	-154.244	134.917	52.304	-65.3683	135.312	24.4335	-133.025	-7.10931	nan	-162.933	158.559	nan	-158.259	122.605	nan	-86.3692	-172.145	nan	76.8724	-80.3615	nan	-114.004	-6.43276	66.758	172.856	176.605	nan	-129.476	136.947	nan	-112.141	130.978	nan	-118.088	136.418	nan	-78.3468
3PIX_A	-103.207	145.783	-65.496	-134.829	151.797	nan	-117.674	136.908	-61.2166	-117.886	-38.728	-82.8395	-167.953	137.641	179.296	-77.5289	125.067	-168.461	-92.285	-38.7609	-62.7553	-170.488	169.426	nan	-145.967	116.72	nan	-131.994	-162.865	nan	-54.929	-39.1808	-68.9014	-96.0816	6.79746	-49.9411	119.181	-172.555	nan	-83.0094	136.215	nan	-107.224	127.708	nan	-120.126	147.717	-71.1047	-87.632
3RK5_A	-121.609	134.234	-63.3124	-98.5123	90.158	46.6938	-47.654	123.67	-72.879	-79.3155	-61.1982	nan	-158.487	175.993	-46.4881	-98.1996	121.514	-172.844	-112.931	10.4548	nan	169.292	173.416	nan	-152.142	72.9929	-66.0352	-54.8848	176.506	nan	-72.0767	11.7456	nan	-136.496	-26.2384	-66.9306	-175.668	-169.841	nan	-99.1827	146.754	nan	-113.289	130.707	nan	-120.967	152.728	-62.2036	-94.1641
4X21_B	-90.6503	122.475	-54.8308	-123.887	158.636	nan	47.3338	57.5708	nan	-59.9125	126.659	-92.7249	-133.66	135.454	nan	-68.5806	124.591	27.6928	-109.779	-1.19042	nan	152.154	-165.363	nan	-148.851	153.027	nan	-128.69	-169.64	nan	-60.3704	-36.6038	nan	-82.6193	-12.0552	nan	141.857	-168.258	nan	-85.4416	148.366	nan	-120.704	134.033	nan	-111.502	151.027	nan	-91.4521
3TTI_A	-84.7627	106.976	-51.7202	-118.19	160.065	-27.701	52.7619	62.9316	-159.786	-75.0917	143.204	-54.5352	-143.868	133.535	-137.868	-76.111	121.083	28.4455	-122.287	-17.4413	nan	-155.511	105.457	nan	-103.436	138.475	nan	-170.468	-111.069	nan	-101.77	-81.6698	nan	-74.3649	-36.7421	47.6367	-136.835	151.943	nan	-87.4878	137.637	nan	-112.738	138.877	nan	-124.219	150.075	nan	-90.158
3A4O_X	-108.502	118.32	nan	-119.221	108.171	-179.179	-73.561	135.6	-53.6399	-125.804	-86.7158	nan	-73.6448	152.272	-171.178	-89.6223	-19.3393	-49.4701	48.8694	-126.139	-63.561	-123.325	172.025	nan	-146.444	176.299	nan	-148.744	-150.639	nan	-96.5004	22.6948	162.909	-151.651	19.8032	-49.918	129.35	-167.382	nan	-136.711	-177.014	-37.9718	-129.24	122.236	nan	-108.468	162.931	-68.7349	-98.5229
4BDG_A	-125.31	149.326	-54.7241	-102.951	100.727	nan	-67.6941	140.928	-65.2078	-132.337	-156.658	nan	-51.591	149.848	61.6084	-74.3009	134.042	nan	-96.052	-38.4182	-57.4671	-164.358	119.167	nan	-82.6907	171.578	nan	-158.277	nan	nan	nan	nan	nan	nan	nan	nan	nan	nan	nan	nan	159.955	nan	-128.495	119.675	nan	-114.661	150.526	-101.17	-82.298
3IS5_F	nan	nan	nan	nan	nan	nan	-88.9142	108.725	-73.0543	-87.7639	-44.6536	-65.3134	-158.677	133.703	-172.128	-80.0446	117.194	-169.017	-76.9827	-35.154	-94.9109	168.144	-175.707	nan	-122.694	94.648	nan	-70.2229	-173.131	nan	-71.5662	-13.1784	nan	-126.388	-17.3873	-56.8927	165.747	-179.885	nan	-68.9189	162.015	-70.8701	-130.375	131.936	nan	-129.528	141.321	-70.9404	-75.4377
3IS5_E	nan	nan	nan	nan	nan	nan	-81.8559	108.019	-73.9665	-91.8201	-50.7918	-91.9939	-146.048	136.329	-165.149	-85.4212	117.761	-168.566	-90.3787	-26.917	-53.9903	-176.996	164.158	nan	-117.506	111.099	nan	-83.5179	-177.456	nan	-71.6129	-16.4704	nan	-153.901	35.1424	41.2121	162.475	174.336	nan	-103.54	168.098	-43.6853	-126.837	125.151	nan	-123.109	142.729	-79.2406	-78.7523
3IS5_D	nan	nan	nan	nan	nan	nan	-83.6389	111.059	-79.7513	-85.4342	-66.4374	-78.2689	-142.503	145.296	66.676	-78.7502	115.558	-167.755	-83.1913	-28.1496	-62.454	179.733	170.697	nan	-131.885	117.502	nan	-89.0743	-170.273	nan	-71.4548	-26.7059	nan	-131.356	38.6066	47.4268	144.172	174.433	nan	-100.199	163.981	-56.8569	-123.833	121.505	nan	-122.693	144.238	-70.4908	-78.0659
3IS5_C	nan	nan	nan	nan	nan	nan	-78.1066	106.502	-76.7224	-84.3229	-46.6013	-80.8752	-161.634	150.432	78.1691	-79.6091	121.308	nan	-87.5923	-33.7831	-94.8846	-172.512	-175.667	nan	-156.084	156.03	nan	-116.219	nan	nan	nan	nan	nan	nan	128.661	nan	150.816	158.773	nan	-72.1125	160.59	-60.0193	-119.09	129.019	nan	-126.783	135.896	-77.8389	-72.112
3IS5_B	nan	nan	nan	nan	nan	nan	-82.3078	105.538	-72.6469	-84.2593	-48.9155	-79.0132	-153.749	137.682	-177.076	-85.1072	119.163	-178.603	-91.8167	-29.0656	-55.2609	-176.78	-172.799	nan	-149.586	138.437	nan	-123.343	-173.232	nan	-71.2764	-26.6307	nan	-134.707	34.9378	44.3273	151.393	-160.604	nan	-130.604	170.038	-69.4151	-125.751	129.519	nan	-127.634	144.735	-66.3494	-81.6367
3IS5_A	nan	nan	nan	nan	nan	nan	-74.6001	112.07	-73.5098	-86.286	-46.7817	nan	-163.936	134.764	175.643	-74.152	125.312	nan	-90.3793	-30.5959	-66.3183	-176.59	178.789	nan	-147.015	124.572	nan	-106.182	-160.895	nan	-83.9697	-33.3817	nan	-79.3941	-28.4721	-22.5999	166.023	-159.384	nan	-113.496	158.864	-64.0399	-114.316	127.732	nan	-126.012	145.306	-86.2247	-87.7774
3GP0_A	nan	nan	nan	-126.34	160.326	-68.7299	61.6544	42.3091	nan	-59.3427	134.452	-89.7232	-143.74	118.043	179.605	-51.4107	131.525	-30.7402	-76.5442	-50.6162	nan	-160.87	nan	nan	nan	54.5079	nan	nan	nan	nan	nan	nan	nan	nan	nan	nan	nan	nan	nan	nan	nan	nan	-120.633	133.777	nan	-121.893	150.078	nan	-83.0029
3OCG_A	-99.3697	110.572	-53.6284	-120.622	160.255	-62.1165	53.2374	44.3946	-38.4332	-57.0652	123.451	-45.8162	-132.16	127.208	nan	-56.4287	148.104	-23.8949	-115.666	-60.0298	nan	-178.474	-173.488	nan	-153.122	-150.304	nan	-176.291	-89.8721	nan	-160.709	6.67174	nan	-123.613	-23.7206	-46.6994	165.955	112.45	nan	-71.2545	148.285	nan	-115.185	141.829	nan	-115.903	142.454	nan	-82.4531
3Q52_A	-120.781	130.699	-46.2083	-101.547	153.497	nan	70.7646	45.5404	-158.793	-62.92	126.252	-67.2975	-119.8	135.586	-54.4589	-89.6421	108.446	-178.957	-103.228	-1.04661	nan	-168.819	153.404	nan	-155.2	81.8617	31.4548	-100.183	-164.318	nan	-78.294	-24.7009	nan	-69.8964	-24.8107	nan	139.199	174.262	nan	-91.8275	129.493	nan	-111.076	126.37	nan	-112.78	150.046	-59.2501	-93.2042
4ITH_B	nan	nan	nan	nan	nan	nan	nan	nan	nan	nan	nan	nan	nan	nan	nan	nan	nan	nan	nan	nan	nan	nan	nan	nan	nan	nan	nan	nan	nan	nan	nan	nan	nan	nan	nan	nan	nan	nan	nan	nan	-159.65	nan	-91.0908	133.731	nan	-139.145	164.446	nan	-88.3413
4ITH_A	nan	nan	nan	nan	nan	nan	nan	nan	nan	nan	nan	nan	nan	nan	nan	nan	nan	nan	nan	nan	nan	nan	nan	nan	nan	nan	nan	nan	nan	nan	nan	nan	nan	nan	nan	nan	nan	nan	nan	nan	nan	nan	nan	158.628	nan	-134.438	131.386	nan	-59.2163
3C4C_B	-93.9566	124.783	nan	-91.2632	155.534	nan	-134.653	150.686	nan	-133.401	-149.451	nan	-57.6118	123.737	146.524	-60.6666	145.512	-166.111	-110.099	-90.6404	nan	-120.793	-141.237	nan	-122.689	-171.82	nan	-158.208	-167.013	nan	-85.6549	1.80135	nan	-139.777	-63.2305	2.09499	-133.447	-114.71	nan	-108.03	146.196	nan	-106.644	114.089	nan	-109.108	132.534	-55.4456	-46.1462
3C4C_A	-88.0028	126.125	nan	-99.1163	96.351	nan	-78.1024	125.402	nan	-110.518	-94.5109	nan	-98.0406	128.091	-46.3702	-81.7855	110.204	-158.114	-83.6018	-48.4971	nan	-179.01	-169.726	nan	-148.043	-135.552	nan	140.234	168.242	nan	-65.3562	-45.9233	nan	-38.3807	-75.7539	7.68715	-166.971	-155.182	nan	-129.742	132.091	nan	-115.478	123.938	nan	-119.132	162.468	-62.3701	-89.4444
4OTQ_A	-111.761	141.954	-63.2197	-123.478	142.652	nan	-105.79	124.148	-60.845	-111.913	-43.2414	-61.0171	-149.361	156.359	63.8695	-90.1247	134.096	-175.227	-97.8039	-16.8204	-64.2819	134.184	-167.987	nan	-129.289	141.972	nan	-130.026	-162.684	nan	-58.9492	-29.4287	-168.555	-102.857	14.3891	-57.5183	106.575	-146.115	nan	-73.2649	145.703	nan	-127.107	131.916	nan	-118.328	154.326	-68.2586	-94.2353
1QPJ_A	-109.184	139.875	-58.424	-139.333	112.655	-176.898	-77.9646	147.521	-43.4221	-121.131	-42.0418	nan	-164.933	146.842	111.533	-69.7412	132.703	-161.99	-99.0029	-42.0605	-65.3029	-162.277	171.89	nan	-145.962	167.238	nan	-161.598	178.102	nan	-56.2549	-33.942	179.627	-101.337	11.6124	-51.6988	140.383	-158.585	nan	-131.492	173.019	-41.3246	-132.071	120.305	nan	-113.097	153.478	-79.3106	-89.5588
3FQH_B	nan	nan	nan	nan	nan	nan	-70.4029	142.935	-76.9808	-79.7367	-17.3393	18.5736	-69.7576	119.371	-171.064	-94.4541	129.536	152.655	-67.2257	-46.4844	-65.0057	-168.383	174.484	nan	-123.981	nan	nan	nan	nan	nan	nan	nan	nan	nan	nan	nan	nan	nan	nan	nan	150.092	nan	-106.508	125.583	nan	-120.723	144.585	-89.9355	-68.1064
3FQH_A	nan	nan	nan	nan	nan	nan	nan	nan	nan	nan	nan	nan	nan	nan	nan	nan	nan	nan	nan	nan	nan	nan	nan	nan	nan	nan	nan	nan	nan	nan	-80.85	133.184	-155.274	-82.3395	-52.7899	-78.5982	-162.473	nan	nan	nan	139.066	nan	-103.897	130.42	nan	-126.598	145.077	-81.081	-73.6502
4M66_B	-109.219	125.528	-55.1496	-101.373	98.3628	171.851	-58.735	132.965	173.042	-119.881	-155.825	-44.1241	-45.3362	145.599	45.9896	-65.5541	144.548	156.52	-114.973	-55.1321	nan	-168.789	126.807	nan	-70.9322	-161.355	-150.106	149.22	154.089	nan	-67.0174	-48.4811	nan	-44.9166	-62.5856	44.7002	-167.248	-174.486	nan	-124.939	134.444	nan	-105.396	120.902	nan	-111.632	157.782	-61.3133	-100.975
4M66_A	-108.071	145.35	-58.5192	-122.635	101.591	-163.031	-51.2515	124.126	-171.97	-114.42	-149.57	-63.8049	-60.6787	155.265	40.0679	-74.879	142.023	159.207	-115.598	-51.7919	nan	-162.777	150.388	nan	-128.371	141.084	178.505	-172.868	-170.528	nan	-73.5384	-14.6587	nan	-70.6148	-48.5133	37.2717	164.823	-146.265	nan	-137.076	124.312	nan	-103.242	131.236	nan	-118.386	155.821	-62.6154	-98.2909
4D4R_A	-112.274	126.968	nan	-107.788	113.202	-170.883	-66.5324	127.201	-101.538	-105.558	-153.046	nan	-76.0041	154.743	65.1271	-70.6898	128.797	nan	-116.294	-5.55961	nan	175.748	-172.367	nan	-143.312	155.49	69.8912	-124.539	-178.779	nan	-58.4703	-30.2047	-70.9999	-96.0	-14.6246	-63.89	160.521	178.381	nan	-64.5173	149.458	-71.8078	-110.92	132.89	nan	-117.534	157.066	-67.2192	-92.0826
4D4R_B	-108.607	129.0	nan	-102.35	101.46	179.235	-67.1209	124.792	178.881	-109.162	-153.652	nan	-71.6768	153.567	81.3694	-69.0964	131.764	nan	-118.107	-6.69281	nan	174.097	173.601	nan	-88.5592	142.846	-48.4777	-119.29	170.135	nan	-61.4665	-38.2024	-175.386	-109.984	-7.91577	-70.7175	168.833	177.145	nan	-62.7556	148.472	-69.4449	-108.99	134.476	nan	-120.379	159.305	-69.7007	-96.4892
3IW4_B	-135.793	145.28	-67.9716	-108.683	124.066	-71.8785	-67.8729	118.651	-63.8802	-86.3184	-55.3047	-85.0021	-166.875	172.318	43.3717	-80.0887	126.391	nan	-75.3053	-35.6757	-69.549	173.795	170.116	nan	-136.198	136.432	-57.5026	178.983	-169.928	nan	-53.0463	-20.5694	nan	-78.3592	9.04409	53.4177	81.2971	-150.994	nan	-112.341	110.044	167.312	-96.8721	134.952	nan	-128.312	137.632	176.413	-81.2551
3IW4_C	-123.237	156.779	-53.5707	-106.992	120.799	-62.8975	-64.9276	119.55	-66.9993	-85.9417	-61.4618	-54.7244	-160.441	170.138	51.2571	-76.3766	120.819	nan	-72.9615	-39.891	-72.9171	176.545	179.573	nan	-141.992	156.402	-75.2573	162.948	-164.41	nan	-51.1664	-34.1607	nan	-71.8139	13.5224	58.2387	81.918	-158.056	nan	-103.049	123.984	-176.396	-112.221	113.913	nan	-104.124	141.616	-158.153	-88.354
3IW4_A	-130.741	143.188	-65.6571	-110.67	105.889	-102.151	-64.211	102.498	-77.7501	-73.4358	-84.8532	-48.4222	-135.381	-178.541	30.3114	-93.7694	124.789	nan	-72.3486	-39.9779	-63.0943	177.148	161.971	nan	-116.379	147.396	-65.6647	-178.319	-168.313	nan	-56.9598	-33.6547	nan	-69.5027	6.10381	51.3202	88.8508	-138.909	nan	-122.317	123.672	175.463	-106.892	133.357	nan	-117.737	139.07	-154.944	-79.3269
3U4W_A	-115.382	141.359	-64.0077	-120.23	116.55	-61.4257	-92.4034	108.827	-78.8505	-100.938	-47.342	-56.0957	-133.601	133.827	nan	-77.1024	133.367	-171.784	-106.08	-27.9833	-66.137	177.516	176.698	nan	-146.675	146.454	-172.161	-141.731	-165.832	nan	-60.7743	-26.0753	nan	-123.158	1.0668	-66.6547	168.76	-162.992	nan	-128.961	167.961	-61.5087	-138.702	144.86	nan	-132.57	147.893	-45.1479	-87.5201
2X9E_A	-133.051	141.429	-47.9272	-99.8128	121.306	nan	-44.3036	140.904	nan	-116.469	-40.8504	-55.4889	-165.303	153.446	55.0371	-81.1754	139.657	158.661	-112.744	-76.9382	nan	-88.4879	149.781	nan	-130.282	142.855	nan	-147.583	36.844	nan	86.3435	-106.142	nan	-84.8329	34.1876	nan	-158.502	149.731	nan	-142.339	151.545	-38.1286	-123.083	137.599	nan	-129.134	138.305	-64.3628	-83.5057
4ANL_A	-113.006	125.583	nan	-124.807	129.295	nan	-84.4013	130.753	-65.4384	-99.0085	-48.7852	nan	-163.052	151.945	62.8204	-70.0948	150.691	nan	-117.014	14.0346	-67.2671	123.404	nan	nan	nan	nan	nan	nan	nan	nan	nan	-73.3123	nan	-110.941	108.037	-172.893	90.5875	152.143	nan	-107.508	160.866	-63.2177	-118.707	133.502	nan	-122.973	155.267	-62.5093	-80.8812
2I0Y_A	-123.497	128.512	-129.965	-115.842	105.527	-170.771	-71.6559	144.933	-69.3472	-120.639	-142.729	nan	-73.259	154.114	70.8087	-80.1483	133.985	nan	-90.9707	-35.3008	-57.3843	-173.96	166.552	nan	-158.777	154.721	nan	-123.36	-165.432	nan	-60.3534	-37.9358	nan	-126.619	13.2128	-60.5682	-161.847	170.713	nan	-156.88	156.631	69.6045	-122.502	135.384	nan	-126.587	152.512	nan	-84.2393
4D4Y_B	-108.73	127.237	nan	-103.013	106.743	-41.8831	-68.6697	126.198	-166.879	-106.988	-155.641	nan	-62.0338	145.611	64.3595	-70.9578	127.896	nan	-114.0	7.13562	nan	-177.072	118.963	nan	-90.4406	153.799	-67.8694	-153.261	162.334	nan	-58.4773	-57.0075	-163.74	-100.617	-2.65763	-65.9357	-175.91	170.709	nan	-125.173	162.682	-66.0333	-111.8	134.224	nan	-130.294	158.899	-72.5416	-91.5864
4EK4_A	-124.677	129.911	-62.5495	-103.484	122.354	157.387	-64.3169	135.034	-78.9096	-100.362	-54.1707	nan	-160.147	164.472	65.585	-80.2596	127.708	177.008	-89.6932	-46.1644	nan	178.741	-166.311	nan	-120.921	114.405	-65.1696	-89.3923	-170.919	nan	-63.2382	-40.8758	nan	-106.077	-17.7924	-52.4664	176.12	-179.496	nan	-72.1464	152.059	nan	-120.531	125.094	nan	-118.971	146.735	-66.0888	-80.0245
4D4Y_A	-113.145	129.139	nan	-111.194	106.829	179.523	-71.0595	123.299	-175.234	-107.583	-152.221	nan	-61.6905	144.398	-177.492	-68.1439	125.491	nan	-95.1106	-41.6003	nan	-163.009	177.157	nan	-81.489	158.871	68.1276	-140.63	173.138	nan	-58.7898	-42.5486	-176.073	-102.739	-7.71467	-60.4432	164.046	176.338	nan	-68.1851	153.862	-65.9878	-114.585	134.791	nan	-122.131	155.255	-68.9352	-84.4495
3LFQ_A	-122.301	129.666	-58.9151	-99.2103	116.739	66.037	-73.385	128.522	-64.5363	-88.2682	-50.893	nan	-163.551	161.025	60.687	-78.9668	127.027	168.686	-104.103	-19.3381	nan	174.363	-174.956	nan	-129.37	114.387	-56.0122	-81.0859	-169.529	nan	-73.6816	-38.2833	nan	-99.7268	-34.3607	-47.8384	-167.076	176.714	nan	-68.3695	144.533	nan	-116.839	123.727	nan	-114.762	154.659	-54.3057	-90.5413
2JBP_D	-85.4702	121.166	173.531	-104.414	116.671	nan	-94.329	-179.767	nan	-113.183	1.46754	nan	-56.055	128.531	153.675	-102.177	76.7434	nan	-39.9572	-29.3997	-65.2866	-167.534	151.838	nan	-120.397	127.501	-138.148	-135.95	167.606	nan	-68.6826	-39.4173	nan	-109.335	120.472	-37.0575	71.4797	152.582	nan	-79.9769	-176.554	-70.2472	-140.86	120.315	nan	-105.317	161.831	-40.0092	-82.4355
4AN3_A	-93.9812	131.443	-62.5	-110.925	133.361	158.698	-74.9707	130.048	56.2721	-96.7788	-59.4438	nan	-146.681	-172.024	nan	-109.78	132.464	-170.95	-100.89	10.0909	-64.7745	111.79	177.806	nan	-144.04	162.777	nan	-150.102	-160.203	nan	-27.6675	-63.8649	-169.438	-140.791	55.9977	nan	173.728	146.54	nan	-113.404	144.944	nan	-127.81	129.124	nan	-123.828	144.802	-63.6874	-76.4357
2ERZ_E	-134.173	155.974	-51.4836	-110.979	120.954	-71.2268	-73.3974	117.838	172.795	-101.764	-55.0766	nan	-166.036	157.371	-173.551	-82.7776	125.238	nan	-97.2739	-17.8451	-63.7501	-175.346	173.118	nan	-135.133	152.395	nan	-132.04	-160.737	nan	-90.2057	-36.193	nan	-96.0777	-11.8776	-40.5291	173.169	179.313	nan	-105.295	156.643	73.0352	-102.129	123.313	nan	-116.23	142.014	-63.2694	-73.4658
4CQE_B	-87.5595	118.824	nan	-94.1155	94.0677	nan	-74.2109	131.109	nan	-117.57	-145.856	nan	-56.4624	138.968	75.3023	-69.4513	141.445	-156.921	-111.98	-47.5075	nan	-167.54	161.086	nan	-145.288	nan	nan	nan	173.343	nan	nan	nan	nan	nan	nan	nan	nan	nan	nan	-120.011	139.675	nan	-108.072	127.028	nan	-117.031	153.524	-45.2172	-76.1825
4CQE_A	-86.6744	122.57	nan	-90.8199	107.967	nan	-73.7735	127.774	nan	-112.688	-134.168	nan	-63.1722	134.256	-144.535	-68.3326	136.341	-177.389	-102.572	-53.9279	nan	-162.704	171.878	nan	-121.133	-153.403	nan	142.088	nan	nan	nan	nan	nan	nan	nan	nan	nan	-132.548	nan	-128.706	142.592	nan	-104.483	127.237	nan	-120.775	154.791	-54.9136	-73.204
2PY3_B	-117.101	123.926	-175.5	-110.387	106.668	nan	-68.1643	143.269	-59.6012	-130.734	-141.897	nan	-62.1138	147.106	nan	-68.007	145.931	-28.2557	-116.938	155.968	-69.0427	83.187	nan	nan	nan	nan	nan	nan	nan	nan	nan	nan	nan	nan	nan	nan	nan	-157.529	nan	5.62507	119.174	177.66	-117.703	137.047	nan	-136.833	155.979	nan	-80.2347
3MIY_A	-107.672	132.055	-66.6164	-110.673	115.928	nan	-90.5324	108.81	-70.6819	-90.1217	-54.3556	nan	-155.554	144.007	54.2206	-70.1065	136.732	-164.225	-132.827	-16.9866	nan	-137.534	163.337	nan	-138.723	156.752	nan	-157.167	nan	nan	nan	nan	nan	nan	nan	nan	nan	-164.672	nan	-112.192	155.872	-65.8077	-117.971	130.645	nan	-121.694	138.112	-82.2397	-75.9577
4IVD_A	-93.0437	102.773	-165.683	-108.337	121.955	-65.0345	-71.5922	127.585	172.247	-97.0163	-53.0988	nan	-168.254	167.044	63.808	-75.0551	141.501	-64.8375	-105.927	-33.5373	-68.8131	176.363	175.206	nan	-160.857	169.51	59.9016	-123.904	-151.585	nan	-88.1093	-26.0951	-88.8886	-113.49	-26.6698	-54.9743	-121.747	161.12	nan	-148.764	156.204	71.4931	-121.142	134.987	nan	-125.171	146.212	-55.8104	-80.5401
4IVD_B	-96.7419	104.344	-164.212	-106.345	119.484	-63.0924	-66.2755	128.946	171.891	-99.9187	-59.0667	nan	-162.216	165.744	63.4799	-75.6047	142.248	-66.5979	-108.59	-33.275	-71.5995	-179.341	175.5	nan	-157.651	166.171	60.3318	-122.427	nan	nan	-78.7602	-38.5634	-76.2774	nan	-26.3916	-54.7896	-120.273	160.722	nan	-144.163	156.868	67.7234	-119.229	129.91	nan	-119.132	147.758	-57.3019	-77.1356
3MIY_B	-108.762	133.065	-68.0932	-111.257	121.491	nan	-96.0138	115.704	-72.8922	-95.0072	-62.0173	nan	-148.674	147.971	57.8974	-76.5815	125.263	-168.848	-115.644	-14.0271	nan	-151.124	148.605	nan	-141.454	132.694	nan	-135.88	nan	nan	nan	nan	nan	nan	nan	nan	nan	97.925	nan	-101.912	151.278	-58.0659	-121.693	129.138	nan	-120.131	138.201	-84.6409	-72.2057
3FMN_A	-89.0506	116.233	-57.1229	-124.165	162.089	-67.5334	57.7354	47.0259	-47.8873	-66.4962	126.919	-88.7786	-138.176	127.462	nan	-57.6737	140.004	-24.7223	-128.285	-21.1904	nan	-173.664	nan	nan	nan	nan	nan	nan	nan	nan	nan	nan	nan	nan	nan	nan	nan	167.014	nan	-83.5886	143.632	nan	-117.014	133.963	nan	-122.051	140.573	nan	-80.4016
3LQ8_A	-102.951	133.499	nan	-104.843	90.6043	-50.8666	-76.0942	-25.0611	-75.5264	-74.7748	-24.9301	50.6475	-80.1158	68.6382	-56.6645	-83.2802	122.032	nan	-77.8844	-45.2149	nan	-168.342	147.41	nan	-138.971	123.849	-171.287	-107.213	-170.251	nan	-59.6858	-44.4716	-165.216	-105.106	-25.1874	-67.7397	-142.603	172.141	nan	-146.827	162.838	nan	-128.626	131.986	nan	-119.812	152.521	-61.4879	-62.0887
4KBA_D	-103.06	140.653	-52.1374	-111.754	116.993	-167.669	-75.9832	128.435	-173.848	-102.111	-158.608	nan	-76.9571	149.042	-98.302	-64.8824	123.898	-170.762	-107.529	-26.4005	nan	-174.799	nan	nan	nan	nan	nan	nan	nan	nan	nan	nan	nan	nan	nan	nan	nan	nan	nan	nan	139.586	-71.9845	-99.1624	130.132	nan	-128.804	154.914	-69.9299	-86.6015
4KBA_C	-103.573	142.234	-53.0502	-111.718	117.191	-165.33	-75.9591	131.258	-172.71	-104.799	-159.604	nan	-76.8844	149.049	-79.3671	-65.1887	123.723	-170.683	-104.053	-17.4912	nan	163.852	-147.056	nan	-144.037	154.355	nan	-105.696	-169.193	nan	-62.8492	-32.3511	nan	-141.811	22.9196	-60.2485	-165.823	160.004	nan	-89.9623	137.311	-74.4587	-102.828	131.878	nan	-126.42	154.504	-70.1533	-85.0359
4KBA_B	-101.823	140.817	-51.6729	-112.521	117.709	-165.837	-75.3649	128.203	-172.785	-101.604	-157.264	nan	-78.0355	148.028	-135.372	-66.398	133.983	84.3335	-111.107	-23.0983	nan	174.932	-147.54	nan	-155.858	155.454	nan	-98.7226	-149.519	nan	-65.2301	-17.8369	nan	-151.924	130.029	55.0536	-72.9509	-170.938	nan	-122.941	141.66	-109.163	-101.994	129.098	nan	-127.085	155.04	-68.9134	-86.2076
4KBA_A	-103.48	142.944	-53.136	-112.813	116.849	-165.577	-76.2116	130.285	-173.366	-102.457	-159.198	nan	-78.2658	149.966	-91.148	-66.0152	122.992	-172.349	-102.751	-21.0718	nan	172.352	-147.59	nan	-143.028	155.39	nan	-104.276	-170.794	nan	-63.3726	-31.1808	nan	-146.459	52.2136	-60.6609	160.556	161.422	nan	-89.6664	142.233	-78.9071	-102.124	136.406	nan	-130.936	153.601	-70.7229	-85.4124
4LGG_B	-110.404	137.069	-60.7907	-125.68	100.379	nan	-74.6226	129.775	-73.587	-116.643	-71.2498	-53.5566	-106.243	126.937	nan	-79.8745	115.355	nan	-91.6061	-27.8148	-57.3191	-141.751	nan	nan	nan	nan	nan	nan	nan	nan	nan	nan	nan	nan	nan	nan	nan	118.736	nan	-149.728	163.76	nan	-138.66	135.063	nan	-129.486	159.129	-70.0947	-111.116
3J4Q_E	-118.291	137.065	nan	-86.7448	-111.525	nan	172.401	138.935	nan	-126.536	-118.893	nan	-67.323	-169.677	nan	-150.332	61.1575	nan	-92.2646	91.4235	nan	-167.709	44.5245	nan	-99.0478	-109.628	nan	86.7491	-89.8848	nan	-161.897	11.8882	nan	-175.773	151.454	nan	62.6379	160.871	nan	-125.541	89.9357	nan	-97.7724	120.558	nan	-127.188	141.248	nan	-66.0848
3JUH_B	-116.954	134.427	-59.5864	-123.571	124.805	-72.3525	-72.5512	134.31	-83.835	-100.104	-51.8748	nan	-161.864	165.216	61.5631	-80.0833	146.676	-154.074	-117.819	-49.6437	-63.0697	-150.987	161.865	nan	-151.589	164.735	50.8502	-120.35	-132.18	nan	-95.7771	-36.9089	-65.3951	-135.169	29.888	-30.259	-173.433	147.201	nan	-122.821	139.644	-31.1427	-109.718	139.003	nan	-126.224	149.593	-67.2139	-80.1361
3JUH_A	-124.887	127.413	-51.8228	-116.715	132.226	-58.441	-72.5156	136.066	-56.9307	-97.3379	-54.1367	nan	-160.233	164.777	66.1122	-85.0137	127.659	163.394	-99.3642	-11.5645	-69.5518	146.684	-147.259	nan	-168.893	-179.673	77.8979	-151.317	-168.456	nan	-73.4679	-21.7783	-154.542	-131.675	18.61	-32.8119	-165.448	159.824	nan	-115.312	131.237	-64.6953	-115.041	134.85	nan	-134.163	141.039	-65.3988	-74.0525
3KF7_A	-92.6977	116.427	-56.7681	-121.87	165.305	-68.2475	57.0408	48.6882	-59.1655	-68.1262	129.367	-82.3775	-132.19	125.584	nan	-61.2843	134.019	-20.8345	-115.395	-16.2175	nan	173.459	169.724	nan	-94.1158	94.3723	nan	-110.159	65.1325	nan	67.8629	122.262	nan	34.4598	43.2653	-50.2248	158.174	172.669	nan	-116.771	155.309	nan	-133.058	132.626	nan	-119.63	147.378	nan	-86.1039
4JOA_A	-91.5774	131.684	nan	-134.874	139.081	nan	-96.0367	120.245	-81.0243	-90.5894	-51.9484	nan	-153.445	144.539	-168.192	-79.1549	119.28	nan	-89.1071	-58.793	-64.3535	-126.132	nan	nan	nan	nan	nan	nan	nan	nan	nan	nan	nan	nan	nan	nan	nan	nan	nan	nan	nan	nan	nan	52.0002	nan	-119.851	151.418	-71.8953	-82.1001
2XBA_A	-114.085	123.796	nan	-120.562	128.997	nan	-81.8379	139.697	-55.227	-109.859	-48.431	nan	-164.721	155.661	75.0347	-72.189	151.608	nan	-115.094	nan	-62.7144	nan	nan	nan	nan	nan	nan	nan	nan	nan	nan	nan	nan	nan	nan	nan	nan	nan	nan	nan	nan	nan	nan	138.652	nan	-124.402	148.493	-61.3556	-75.1848
5D1J_A	-124.471	135.185	-62.9953	-101.737	106.902	173.244	-67.1141	138.33	71.3999	-112.919	-36.1327	nan	-167.34	145.75	56.6922	-73.528	132.014	-158.922	-116.155	3.90545	nan	116.87	-152.929	nan	154.011	nan	-139.305	nan	nan	nan	nan	nan	nan	nan	80.5203	nan	162.538	-153.274	nan	-135.874	138.219	nan	-115.552	131.651	nan	-121.62	147.89	-71.2422	-85.4126
4RRV_A	-125.473	151.469	-57.8667	-106.943	120.749	-175.736	-89.8596	141.859	-66.0785	-118.302	-133.365	nan	-70.2061	152.164	76.1627	-72.7464	128.08	nan	-90.8264	-28.9413	-67.247	-177.272	163.118	nan	-132.086	137.369	-56.3246	-108.92	-176.175	nan	-62.0431	-33.6421	nan	-137.544	29.7945	51.6848	-154.437	158.641	nan	-133.528	136.666	nan	-110.745	126.299	nan	-123.77	139.413	nan	-74.2596
3R22_A	-134.04	152.116	-43.1703	-102.523	139.896	-63.1282	-98.3552	129.988	nan	-84.6967	-157.935	nan	-63.8098	152.688	59.3498	-63.3768	145.696	-32.2746	-105.433	-20.1244	-98.0117	158.711	-148.326	nan	-120.902	-122.066	50.1724	-135.828	-91.3226	nan	-17.7601	-67.588	nan	-105.637	5.14182	-67.9223	127.695	-137.461	nan	-139.571	166.625	-60.5937	-119.731	131.379	nan	-117.28	150.974	-65.0717	-72.8062
3MVJ_E	-126.828	136.516	-53.8201	-88.4822	128.333	-168.942	-73.1279	119.843	153.228	-97.9222	-59.5519	nan	-156.841	146.492	-168.939	-79.4302	131.974	nan	-110.206	1.34057	-43.8474	169.464	146.99	nan	-136.286	143.126	nan	-122.505	-169.31	nan	-81.7876	-26.2863	nan	-75.5545	-35.013	18.2821	174.005	-128.193	nan	-166.375	147.086	33.2499	-116.991	130.32	nan	-124.118	145.562	-43.5023	-73.3839
3MVJ_B	-123.803	131.982	-52.485	-74.6951	125.063	-174.165	-87.9452	135.596	19.4036	-100.875	-46.2313	nan	-168.847	161.831	-151.144	-91.4894	122.79	nan	-84.3867	-22.8013	-70.8579	175.371	179.599	nan	-129.59	109.027	nan	-86.1374	167.967	nan	18.297	-86.9916	nan	-118.722	13.2629	-34.4048	160.809	-173.248	nan	-88.8521	159.231	69.6153	-109.2	128.128	nan	-116.339	143.21	-58.8955	-70.6251
3MVJ_A	-131.238	141.615	-57.3555	-98.5333	123.908	-75.0183	-83.4159	135.059	-57.3757	-111.622	-96.5952	nan	-118.136	145.134	-108.794	-68.1226	135.503	nan	-112.541	-11.9954	-56.7879	-175.978	161.347	nan	-134.21	139.561	nan	-123.395	169.758	nan	-36.8424	-46.067	nan	-110.003	-45.8974	-39.3249	-121.688	-164.458	nan	-149.376	151.037	49.7998	-117.16	132.868	nan	-115.824	148.543	-61.9906	-71.5411
1R1W_A	-84.7168	121.81	nan	-89.6646	87.3543	-54.2228	-65.3293	-25.1211	-69.7911	-92.7706	3.1196	79.4186	-115.045	81.0453	-68.3842	-85.5745	122.82	nan	-74.6504	-40.7771	nan	-175.633	154.694	nan	-147.696	157.973	69.6399	174.165	-150.448	nan	-66.4069	-23.9273	-79.5264	-72.4476	-17.1731	58.399	122.556	-132.896	nan	-150.229	146.919	nan	-120.071	125.055	nan	-117.714	153.201	-52.2578	-62.1579
2R3N_A	-124.506	149.387	-61.4306	-117.321	113.858	159.45	-62.5473	132.84	-85.3091	-104.23	-48.9004	nan	-166.729	158.707	85.4292	-83.0755	126.496	166.684	-109.166	-5.93501	nan	174.17	168.254	nan	-118.836	107.801	-102.565	-73.1044	177.779	nan	-81.3746	-33.8208	nan	-86.3259	-33.3519	-58.0723	-174.135	-169.421	nan	-92.561	145.671	nan	-109.184	132.377	nan	-118.582	146.635	-73.2104	-84.4105
4GIH_A	-90.3705	109.591	-79.5572	-103.002	112.47	-77.7872	-67.1428	128.271	-160.216	-97.1408	-57.2079	nan	-164.284	168.754	61.2184	-83.9272	144.937	-65.2539	-105.49	-28.2372	-62.6558	155.189	-167.336	nan	-117.538	122.716	-63.4215	-86.1985	-158.024	nan	-76.6868	-49.0059	-176.15	-92.7213	-15.4469	-66.1147	179.118	-169.967	nan	-84.5502	148.12	56.6692	-113.626	127.891	nan	-124.655	156.158	nan	-99.856
4FV7_A	-113.254	118.827	-54.2153	-130.7	-178.488	nan	56.8823	55.6808	-53.569	-73.28	138.918	-60.9466	-141.34	129.302	nan	-67.6971	129.593	176.775	-105.719	-43.9501	nan	153.411	-144.037	nan	-142.858	149.376	-81.7076	-84.5865	-157.594	nan	-60.0464	-27.96	nan	-149.233	165.207	55.9521	80.4027	149.164	nan	-99.7679	127.286	-172.632	-107.692	133.718	nan	-133.914	155.566	nan	-98.3164
4DH7_A	-126.718	153.91	-54.2031	-112.564	119.402	-79.8531	-79.2117	128.841	-58.8075	-104.303	-58.4526	nan	-158.282	151.639	-173.098	-80.1522	128.213	nan	-93.2403	-27.7118	-66.6903	179.869	157.401	nan	-133.201	155.577	nan	-135.926	-156.155	nan	-78.3669	-19.9735	nan	-114.375	-48.7332	-45.3808	-128.201	-179.275	nan	-124.651	131.281	172.55	-109.132	123.312	nan	-117.135	148.501	-62.8549	-79.8611
1DAW_A	-112.357	122.539	-46.7167	-113.123	136.989	69.2157	-65.8809	118.992	nan	-100.901	-38.0323	nan	-174.543	135.112	46.6111	-61.7895	131.462	-158.899	-119.428	-16.0161	nan	-173.372	179.48	nan	-162.817	-178.782	76.6272	-160.404	172.73	nan	-62.633	-19.9005	-85.182	-96.4723	-24.2289	-61.587	-162.15	177.61	nan	-128.878	129.259	-72.4562	-122.972	126.621	nan	-129.246	145.53	-60.1934	-72.3706
2XNP_A	-129.231	155.703	-56.3896	-119.584	128.208	-176.131	-72.3904	128.449	nan	-85.2763	-56.3867	-58.0444	-168.137	166.899	49.8022	-79.472	133.995	nan	-105.399	-20.2953	nan	-159.66	152.695	nan	-133.553	143.619	nan	-151.926	nan	nan	nan	nan	nan	nan	-33.6833	56.9568	139.859	-141.154	nan	-139.409	156.557	76.6347	-112.877	130.16	nan	-130.215	145.783	-50.7532	-82.8025
4FKQ_A	-120.778	134.518	-65.8582	-106.659	118.584	178.523	-73.8362	132.565	-73.864	-94.4629	-52.6234	nan	-167.135	158.334	55.036	-73.1943	127.054	-179.122	-86.9385	-43.0756	nan	171.25	177.518	nan	-110.685	100.926	nan	-79.9495	179.797	nan	-62.7218	-42.7542	nan	-101.895	2.42455	-65.335	155.788	171.928	nan	-77.5155	135.26	nan	-105.006	131.712	nan	-122.242	148.317	-61.8354	-87.0441
2YIT_A	-139.415	145.203	-56.4765	-102.93	123.387	nan	-87.1102	140.241	-47.0812	-124.903	-147.587	nan	-73.0531	161.608	69.7459	-73.6186	134.988	nan	-103.433	-33.2637	-65.4419	-159.399	165.23	nan	-152.307	-148.751	nan	114.345	-145.302	nan	-70.4898	119.38	nan	71.9608	-9.42671	nan	-164.007	-171.492	nan	-156.295	148.64	-158.467	-118.012	123.644	nan	-109.96	146.501	-63.8926	-75.064
4ENY_A	-121.538	150.828	-60.6479	-112.649	110.341	177.151	-72.5064	137.757	nan	-113.77	-148.42	nan	-75.872	157.123	27.0704	-69.6735	123.348	-178.58	-88.5097	-28.2344	-66.4018	-175.563	157.088	nan	-141.641	141.816	nan	-149.807	nan	nan	nan	nan	nan	nan	18.7957	-78.3193	113.093	-163.448	nan	-128.137	139.862	nan	-128.275	129.046	nan	-112.884	153.392	-61.8281	-74.6777
3ZSI_A	-96.7637	125.317	-56.2627	-129.788	160.925	-66.6045	57.2297	51.8344	-55.9606	-64.5107	124.158	-90.9198	-128.622	116.93	nan	-59.3306	135.546	12.3064	-111.443	-36.745	nan	162.258	-162.974	nan	-155.699	172.953	nan	-148.212	-171.568	nan	-62.5797	-30.6601	nan	-106.938	7.45948	-50.43	155.144	-176.204	nan	-126.289	144.43	nan	-118.165	135.668	nan	-116.102	150.128	nan	-85.5853
3ZBX_A	-116.634	130.824	nan	-97.7207	93.6317	-62.2448	-75.5178	-3.43142	-69.7244	-96.1422	2.22334	67.4551	-120.737	81.9225	-60.8464	-79.9995	131.202	nan	-128.719	10.7315	nan	-172.645	147.951	nan	-133.191	115.497	-58.4011	-121.33	174.073	nan	-72.972	-28.2841	177.132	-91.6284	-9.36101	-59.9369	154.929	168.374	nan	-85.7121	168.6	nan	-109.724	139.065	nan	-128.699	150.716	-59.1823	-61.0208
4EOQ_C	-99.7798	131.043	-67.3197	-105.505	108.336	179.956	-61.27	137.594	-77.0611	-111.128	-49.4497	nan	-161.947	163.546	53.5674	-95.3106	113.585	-153.751	-103.857	12.8126	nan	162.053	178.025	nan	-121.355	-169.468	-170.42	166.456	170.771	nan	-80.3588	145.258	nan	71.7782	-7.6317	-49.732	164.584	-174.751	nan	-99.7496	171.175	nan	-125.099	117.708	nan	-104.93	152.467	-54.5794	-92.446
4EOQ_A	-107.369	134.907	-63.0191	-109.208	116.528	172.329	-70.153	136.464	-74.1848	-101.717	-55.0971	nan	-167.195	156.322	70.1952	-69.1926	138.389	176.262	-131.062	9.64002	nan	160.227	160.056	nan	-135.327	119.81	-69.8125	-102.618	-85.5632	nan	-168.839	146.355	nan	63.7844	2.7919	-66.5486	163.632	170.439	nan	-88.4155	154.33	nan	-111.831	125.296	nan	-110.553	144.884	-77.1158	-80.8961
4TYE_A	-108.177	134.758	55.885	-112.335	114.622	nan	-86.0313	176.186	-57.8352	141.247	-162.372	nan	39.4318	67.1178	-62.8749	-63.8039	132.7	22.2888	-96.7499	-26.2241	-76.6645	-172.304	142.698	nan	-134.634	98.5762	-65.0323	-82.0912	-163.565	nan	-77.3337	127.823	nan	57.9928	15.3043	57.8177	-171.648	153.555	nan	-149.992	149.172	55.4259	-110.925	120.787	nan	-117.245	144.549	nan	-71.3946
2BCJ_A	-120.474	128.935	-57.9567	-85.6081	130.627	nan	-102.715	105.776	nan	-81.7567	-40.3586	-73.391	-144.177	-176.093	-59.1816	-121.205	115.811	nan	-109.83	-7.67412	nan	-163.163	167.762	nan	-130.208	160.281	-72.5366	-147.602	-165.105	nan	-70.5775	-35.1774	nan	-129.959	9.16259	-47.6586	162.66	162.122	nan	-78.9024	177.543	72.5333	-137.165	120.027	nan	-97.5568	171.962	-61.4029	-123.934
4CFE_C	-119.062	131.681	-83.207	-94.5998	117.614	nan	-74.0275	148.585	-64.4423	-131.789	-141.055	nan	-69.4485	151.305	-67.5965	-69.6945	117.749	nan	-74.2315	-18.5713	-70.3399	146.935	168.436	nan	-112.802	122.93	nan	-84.2008	-170.388	nan	-62.9073	-23.579	nan	-151.873	99.5932	-149.324	113.486	163.92	nan	-105.822	128.684	-158.742	-111.42	113.578	nan	-127.851	144.608	53.8577	-62.7913
4CFE_A	-118.109	130.741	-80.786	-93.6798	120.938	nan	-82.3651	137.882	-59.8586	-123.661	-137.252	nan	-66.4302	148.07	-69.961	-71.1574	122.242	nan	-73.3734	-27.2648	-67.381	156.564	161.285	nan	-102.587	120.041	nan	-84.7561	-166.44	nan	-54.9951	-40.5925	nan	-144.194	109.135	-147.571	109.178	169.993	nan	-114.2	127.092	-166.412	-108.01	118.672	nan	-130.126	149.794	47.382	-67.8559
3DJ6_A	-127.563	140.41	-57.0408	-95.2646	122.844	-63.0103	-94.1321	127.815	nan	-109.246	-141.679	nan	-72.022	148.338	67.6689	-71.0627	143.69	19.7155	-111.951	137.352	-57.4253	88.2571	7.04637	nan	54.6684	33.931	-121.97	83.6156	-4.6873	nan	-63.5325	-23.7551	-57.2373	-108.764	13.6593	-59.8636	86.585	-156.888	nan	-83.8033	94.3896	-82.4778	-124.542	136.827	nan	-131.285	142.607	-57.2576	-65.5723
3F2A_A	-121.154	156.834	-50.9706	-104.286	109.454	-175.419	-67.303	140.671	nan	-114.998	-156.394	nan	-70.7723	157.602	34.2081	-71.6719	125.755	174.635	-83.9088	-32.3947	-74.3295	165.94	164.669	nan	-147.992	163.478	nan	169.846	-151.708	nan	-57.7138	-23.7585	nan	-80.2161	-25.9918	55.6739	129.839	-138.747	nan	-137.148	123.007	nan	-116.149	132.693	nan	-114.692	153.519	-59.2541	-77.293
2J7T_A	-119.158	151.915	-60.5384	-125.692	131.078	175.778	-80.763	107.112	nan	-107.963	-0.381549	nan	-178.454	174.728	nan	-114.53	132.894	nan	-95.5429	-37.2898	-86.7642	-162.102	178.875	nan	-154.17	163.76	-157.182	164.177	-151.874	nan	-71.1099	-24.2662	nan	-104.852	25.7143	-57.1438	84.7949	-172.019	nan	-84.3991	141.971	nan	-107.317	123.871	nan	-99.1884	158.429	-53.05	-97.8597
1REJ_A	-120.046	139.238	-60.9175	-97.8206	132.931	-75.8045	-81.7006	128.659	nan	-117.544	-54.5733	nan	-166.035	152.63	-153.662	-88.355	119.293	nan	-85.3026	-25.3368	-95.3746	-178.581	160.63	nan	-128.06	163.922	nan	-147.542	-165.527	nan	-54.968	-42.4035	nan	-113.453	8.60918	-48.812	169.917	-123.968	nan	-165.972	159.634	56.8849	-112.809	128.549	nan	-124.466	139.756	-67.3838	-68.5952
3J4R_E	-118.303	137.064	nan	-86.7626	-111.543	nan	172.408	138.951	nan	-126.525	-118.943	nan	-67.3	-169.665	nan	-150.334	61.1515	nan	-92.2644	91.4682	nan	-167.779	44.5889	nan	-99.0905	-109.66	nan	86.7139	-89.8143	nan	-161.949	11.8695	nan	-175.789	151.476	nan	62.6582	160.877	nan	-125.561	89.9551	nan	-97.8382	120.586	nan	-127.153	141.271	nan	-66.0702
3A7F_A	-128.172	147.971	-57.9699	-100.572	116.959	nan	-86.0253	127.843	163.057	-115.077	-147.24	-58.1601	-66.2221	157.658	83.4466	-70.6812	142.96	-77.2217	-132.685	-9.95649	nan	176.821	-164.846	nan	-152.706	142.259	75.0216	-105.378	-161.566	nan	-67.025	-31.987	nan	-122.728	-1.64628	-43.2008	-164.075	-168.99	nan	-91.9813	158.236	-76.2265	-125.455	137.239	nan	-129.073	151.971	-57.5983	-78.6614
1UU9_A	-124.202	156.613	-56.8507	-108.561	104.408	-179.57	-74.4426	143.101	-69.3324	-119.431	-135.546	nan	-70.796	154.05	67.3338	-80.1436	128.978	nan	-82.9146	-43.1067	-70.4921	-164.924	160.851	nan	-127.236	131.421	-56.3247	-116.38	-173.47	nan	-71.2731	-34.8588	nan	-118.52	7.63484	-54.8906	-161.411	167.436	nan	-139.46	137.462	nan	-104.569	123.96	nan	-124.57	139.172	nan	-77.2411
1YOJ_B	nan	nan	nan	nan	nan	nan	nan	nan	nan	nan	nan	nan	nan	nan	nan	nan	nan	nan	nan	nan	nan	nan	nan	nan	nan	nan	nan	nan	nan	nan	nan	nan	nan	nan	nan	nan	nan	nan	nan	nan	nan	nan	nan	nan	nan	nan	nan	nan	nan
1YOJ_A	-109.001	107.325	-67.8489	-86.797	119.611	nan	-93.5896	110.568	-81.2188	-96.202	-82.2114	-79.7819	-101.169	131.156	nan	-83.5413	121.051	-165.174	-94.857	-27.6475	-59.3095	178.672	169.929	nan	-133.81	162.714	-58.4675	nan	nan	nan	nan	nan	nan	nan	nan	nan	nan	-131.599	nan	-120.913	163.13	-44.6668	-129.853	127.922	nan	-122.254	147.93	-68.8664	-86.6821
1WBN_A	-89.0387	122.996	-58.8771	-128.35	159.312	-69.8339	62.414	40.0889	-48.1504	-54.8487	126.617	-78.0296	-136.898	120.343	nan	-51.7873	136.315	-33.8171	-125.472	-23.1966	nan	175.831	162.452	nan	-158.647	165.865	nan	-164.534	-166.284	nan	-63.3249	-29.4458	nan	-93.9114	-6.04549	-81.5208	158.304	177.73	nan	-122.86	150.915	nan	-124.234	135.723	nan	-117.808	138.47	nan	-67.7732
1IG1_A	-138.972	152.563	-65.5014	-117.154	130.489	-73.4507	-99.1074	158.716	nan	-140.174	-127.36	nan	-52.35	141.523	162.268	-83.2936	125.911	-174.304	-89.0326	-33.8245	-62.522	-174.451	173.501	nan	-146.454	160.296	nan	-142.738	178.777	nan	-60.1061	-35.8196	-176.88	-125.664	14.579	-61.7252	-148.022	153.307	nan	-134.487	136.99	nan	-115.7	130.124	nan	-130.321	139.884	-62.9037	-66.0786
4LG4_D	-132.395	-175.5	-65.8742	-84.9215	91.1119	-61.4542	-92.3465	149.698	nan	-124.288	-99.6228	-67.4664	-88.4616	179.128	-53.6095	-119.061	175.576	-40.4639	-151.587	-114.55	-169.601	-100.316	-175.081	nan	-149.788	131.577	-62.6642	164.747	nan	nan	nan	nan	nan	nan	nan	nan	nan	117.377	nan	-69.6667	152.378	nan	-116.587	131.12	nan	-124.353	157.207	-73.4392	-90.0102
3OY3_A	-107.359	129.817	nan	-84.6166	125.134	nan	-97.2116	138.06	-60.4166	-120.917	-136.37	-55.9933	-79.0698	150.956	51.613	-60.5473	136.999	-174.727	-94.4892	144.35	-59.483	73.6253	24.9809	nan	58.6552	20.0676	nan	94.1978	-18.5551	nan	-68.5768	-14.6587	-70.232	-113.156	15.9398	-79.7861	77.8841	-154.545	nan	-87.1506	67.8176	-69.7026	-119.036	126.164	nan	-115.388	150.436	-64.007	-73.9494
3OY3_B	-114.063	124.768	nan	-79.5338	126.593	nan	-98.9634	134.759	-67.472	-120.818	-143.3	-48.8078	-76.4035	156.123	53.0773	-67.3585	138.57	173.204	-96.0994	141.4	-59.6127	83.3346	20.3812	nan	61.4888	17.3087	nan	88.9226	-11.4325	nan	-71.4845	-15.1828	-75.0351	-113.029	6.97271	-82.1907	87.2529	-158.31	nan	-83.7326	65.9392	-66.7804	-113.983	129.536	nan	-121.91	150.731	-65.8654	-79.1844
4EOI_C	-109.081	129.673	-65.0579	-108.25	115.475	177.528	-64.2646	132.665	-79.2378	-98.4201	-53.9051	nan	-158.431	149.022	62.6991	-80.342	124.271	176.212	-86.0692	-49.8242	nan	158.944	-165.682	nan	-112.278	120.833	-58.2435	-87.9258	-146.82	nan	-51.6693	-43.4609	nan	-149.873	160.938	72.4084	67.6122	-175.564	nan	-121.618	130.463	nan	-97.1661	131.974	nan	-123.589	151.116	-65.2981	-92.6318
4EOI_A	-106.304	136.327	-62.9339	-114.97	115.507	178.62	-68.5193	136.924	-84.1558	-101.654	-50.6923	nan	-164.74	160.978	71.2553	-81.2281	138.339	-178.676	-101.498	-43.0842	nan	163.145	-164.528	nan	-119.387	135.926	-60.275	-95.1463	-156.953	nan	-48.9457	-38.8858	nan	-150.549	160.213	69.552	68.357	-177.758	nan	-123.145	134.799	nan	-99.7184	127.369	nan	-118.055	151.845	-60.8327	-88.5948
2PVH_A	-123.92	133.231	-46.9609	-122.586	140.693	-79.2363	-73.0373	131.016	nan	-102.629	-47.3375	nan	-167.763	144.612	47.6654	-72.1919	136.666	-173.944	-127.421	-16.4307	nan	-160.859	166.858	nan	-159.601	156.283	59.2785	-159.808	-179.154	nan	-75.3584	-9.54413	52.3116	-114.75	-6.06724	-61.8392	-172.386	172.891	nan	-126.419	134.578	-74.0425	-114.531	136.921	nan	-133.791	147.795	-48.0214	-78.7133
3ZFX_F	-93.072	126.112	nan	-118.405	113.122	-144.809	-84.9302	119.812	nan	-97.1804	-119.467	-47.5686	-83.016	154.976	nan	-79.189	124.56	nan	-109.241	5.75435	nan	165.95	153.301	nan	-94.1061	nan	nan	nan	-161.602	nan	-123.257	170.018	-72.9419	nan	nan	nan	nan	nan	nan	nan	nan	nan	-119.023	133.506	nan	-122.072	151.25	-55.51	-79.976
3ZFX_G	-100.942	125.278	nan	-120.359	108.005	-142.312	-83.6216	121.636	nan	-97.1293	-119.464	-47.845	-86.9702	155.938	49.9695	-77.1823	127.461	nan	-109.786	1.0839	nan	173.287	157.703	nan	-97.4228	nan	nan	nan	-158.192	nan	-124.614	167.761	-61.1609	nan	nan	nan	nan	nan	nan	nan	nan	nan	-116.169	136.844	nan	-126.063	151.088	-58.3315	-81.3372
3ZFX_D	-98.0811	124.644	nan	-118.576	113.591	-146.055	-85.9757	119.366	nan	-96.1016	-120.585	-47.0475	-84.9987	151.803	37.2271	-76.9045	128.315	nan	-113.644	14.8953	nan	161.771	152.538	nan	-102.425	nan	nan	nan	nan	nan	nan	nan	nan	nan	-31.7467	nan	161.467	-171.288	nan	-120.567	171.755	-51.983	-121.46	136.412	nan	-122.624	155.84	-57.136	-83.6189
3ZFX_E	-101.595	118.685	nan	-114.366	116.274	-144.33	-89.513	121.714	nan	-98.4037	-118.889	-45.0704	-83.9589	148.711	57.5253	-72.8151	125.354	nan	-109.01	6.27807	nan	169.026	160.262	nan	-101.185	nan	nan	nan	-161.752	nan	-120.115	170.584	-44.9547	nan	nan	nan	nan	nan	nan	nan	nan	nan	-118.513	136.004	nan	-127.195	150.364	-57.4353	-78.197
3ZFX_B	-98.2368	125.63	nan	-119.146	113.368	-140.292	-86.4788	124.884	nan	-101.924	-117.464	-45.7762	-80.6028	155.572	55.443	-80.1126	125.228	nan	-108.414	4.74186	nan	174.518	165.145	nan	-108.807	nan	nan	nan	-159.517	nan	-127.488	164.225	nan	nan	nan	nan	nan	nan	nan	nan	nan	nan	-112.679	135.423	nan	-124.826	149.177	-56.824	-76.3739
3ZFX_C	-102.299	120.591	nan	-117.39	114.423	-139.868	-89.7294	118.537	nan	-97.1499	-128.466	-44.2769	-77.8175	157.393	55.0102	-80.4437	121.967	nan	-106.994	7.70357	nan	168.957	160.269	nan	-105.88	nan	nan	nan	-163.57	nan	-116.474	172.373	-60.0501	nan	nan	nan	nan	nan	nan	nan	nan	nan	-123.896	134.372	nan	-122.335	154.521	-57.4989	-83.0335
3ZFX_A	-107.495	121.264	nan	-114.523	114.91	-140.039	-87.9803	117.901	nan	-97.155	-118.936	-46.6831	-83.0521	159.884	62.0749	-82.7686	127.771	nan	-106.168	-8.36896	nan	-177.103	165.515	nan	-102.738	nan	nan	nan	nan	nan	nan	nan	nan	nan	75.1634	-75.1907	164.437	-160.115	nan	-127.245	171.581	-50.4203	-123.96	130.146	nan	-119.138	149.994	-57.9704	-78.7226
3NYV_A	-121.209	140.858	-61.0875	-109.874	140.803	58.7294	-74.8233	132.112	nan	-97.6477	-51.8571	-58.7841	-170.815	163.29	55.9942	-80.7786	129.142	nan	-85.0726	-39.5	-63.6289	157.353	-174.8	nan	-100.922	133.88	-170.247	-132.853	-175.643	nan	-55.5772	134.48	nan	73.0399	-9.9075	-53.0971	170.005	178.736	nan	-76.7656	149.984	-58.5207	-116.684	127.821	nan	-117.451	134.494	nan	-77.7529
3ZFX_H	-90.7792	128.085	nan	-118.974	110.203	-144.753	-82.7467	120.413	nan	-98.1254	-115.545	-45.8436	-90.0766	157.536	54.5191	-82.4012	131.162	nan	-115.788	8.85965	nan	168.337	155.307	nan	-101.435	nan	nan	nan	nan	nan	nan	-91.0873	nan	-89.0844	-19.1413	-65.1562	165.179	-162.326	nan	-124.148	174.034	-47.0072	-122.306	135.702	nan	-127.709	150.463	-56.5976	-82.2165
3ZFX_I	-98.3411	120.962	nan	-115.536	113.527	-144.749	-87.4298	114.55	nan	-94.4223	-127.968	-44.9603	-76.992	157.761	nan	-80.5755	122.81	nan	-108.998	4.20538	nan	171.598	155.654	nan	-99.9632	nan	nan	nan	nan	nan	nan	128.696	nan	-112.407	160.637	-62.4326	150.597	-176.532	nan	-121.519	172.967	-41.5081	-120.938	136.72	nan	-125.196	152.63	-56.4222	-77.9967
4FX3_A	-104.734	135.775	-67.4416	-107.886	112.625	nan	-69.4624	134.954	-80.2902	-108.376	-48.9306	nan	-160.728	147.252	-165.281	-84.8411	122.063	nan	-121.44	48.7164	nan	126.753	148.271	nan	-131.224	-178.973	-123.004	158.415	174.838	nan	-69.7987	-40.0432	nan	-47.3217	-44.8274	-54.3122	152.224	170.008	nan	-89.256	133.034	nan	-101.196	127.936	nan	-120.043	164.319	-58.8265	-103.042
4C4I_A	-125.919	121.375	-63.3465	-86.0255	127.668	nan	-78.1251	134.62	nan	-101.731	-45.9944	-57.7472	-166.706	165.356	nan	-94.3078	120.504	-172.252	-70.2339	-49.4316	nan	-163.815	165.506	nan	-143.125	117.726	nan	-79.1209	-141.919	nan	-83.3037	-68.8195	nan	-86.1521	-29.4917	nan	-106.205	166.127	nan	-140.862	141.435	-71.2539	-119.072	131.562	nan	-120.584	155.088	-49.3532	-95.2414
1M17_A	nan	nan	nan	-102.421	104.914	-62.2824	-61.6148	157.344	-66.4004	-142.932	-25.2957	nan	-174.914	142.35	-170.99	-78.7958	133.868	nan	-94.9883	-24.8082	-64.1088	-179.96	133.094	nan	-113.557	64.4968	nan	-75.553	-172.235	nan	-82.3614	60.4222	nan	-164.031	-18.2036	54.2	139.945	-133.805	nan	-144.545	155.868	nan	-123.332	120.31	nan	-103.204	169.783	-59.7844	-124.328
4JL9_A	-145.691	153.701	61.4968	-94.3871	149.881	-104.39	-75.5942	-25.5257	-66.9464	-69.6841	-29.224	nan	-89.052	68.7965	-67.2332	-84.1326	155.17	nan	-129.739	-44.3105	-58.0785	-131.755	147.306	nan	-133.099	122.372	172.827	-148.382	142.33	nan	-74.4105	51.7452	nan	-162.784	-26.4967	nan	-170.144	158.374	nan	-122.759	150.864	-71.2998	-112.842	124.053	nan	-119.894	155.179	-53.2193	-92.8623
3VUT_B	-95.0045	151.348	-164.878	-94.9043	171.533	nan	178.576	119.837	-141.331	127.319	141.954	nan	-112.125	137.586	nan	75.378	nan	nan	nan	nan	nan	nan	nan	nan	nan	nan	nan	nan	nan	nan	nan	nan	nan	nan	nan	nan	nan	nan	nan	nan	-174.785	nan	-154.425	178.957	nan	-170.989	112.432	nan	-48.0913
3VUT_A	nan	nan	nan	nan	nan	nan	nan	nan	nan	nan	nan	nan	nan	nan	nan	nan	nan	nan	nan	nan	nan	nan	nan	nan	nan	nan	nan	nan	nan	nan	nan	nan	nan	nan	nan	nan	nan	nan	nan	nan	nan	nan	nan	nan	nan	nan	nan	nan	nan
1QMZ_A	-106.407	139.803	-62.4527	-112.052	112.812	-178.336	-60.07	126.279	-70.2879	-104.53	-50.1528	nan	-164.362	161.853	69.7384	-79.7393	127.318	-111.322	-108.115	-22.2022	nan	176.098	-176.649	nan	-153.21	151.024	-171.23	-141.675	-160.238	nan	-61.3962	-50.794	nan	-100.983	7.23036	-70.0263	163.864	-111.432	nan	-152.246	165.456	nan	-128.109	115.525	nan	-110.559	151.238	-49.0872	-86.3146
1ZOH_A	-125.868	120.404	-55.0208	-109.979	134.687	-50.7047	-68.1184	130.71	nan	-107.47	-53.3588	nan	-150.416	142.869	68.709	-73.6206	134.27	-158.553	-126.434	-9.52132	nan	-163.757	165.966	nan	-143.667	159.864	39.6938	-158.338	176.907	nan	-61.531	-27.7629	-55.0721	-109.532	-6.78174	-58.4091	-168.211	172.657	nan	-119.852	142.536	-65.4829	-116.521	135.16	nan	-130.509	144.259	-54.5132	-72.0055
1QMZ_C	-121.049	137.616	-54.7456	-107.497	115.419	-170.442	-63.06	126.577	-81.8871	-102.31	-43.2814	nan	-172.883	152.132	53.6115	-60.0457	131.203	-102.112	-119.739	-24.5905	nan	-175.139	171.704	nan	-136.872	174.593	-178.252	178.324	-172.485	nan	-26.027	-75.1843	nan	-99.2036	21.1093	-59.5294	155.694	-112.615	nan	-164.553	172.758	nan	-121.049	127.597	nan	-121.861	153.548	-47.2048	-91.1744
4XW4_A	-133.902	139.962	-52.1828	-97.7345	126.263	-69.3246	-86.4627	129.237	-49.1894	-110.08	-46.1634	nan	-164.14	146.597	-173.062	-75.6695	129.037	nan	-99.8128	-18.2346	-59.8119	-179.653	157.805	nan	-127.476	-175.873	nan	-168.231	-168.598	nan	-65.2151	-32.3639	nan	-109.46	-5.02387	-47.7239	165.565	-137.914	nan	-149.14	171.983	65.6455	-118.376	122.002	nan	-118.812	146.839	-58.4734	-68.5779
1XWS_A	-129.954	138.906	-60.8171	-99.2134	117.375	-175.323	-91.2943	128.947	nan	-103.306	-156.886	nan	-65.9968	157.0	26.5752	-60.5368	132.447	-179.759	-90.2819	-44.49	-74.803	-177.048	169.841	nan	-145.888	161.219	nan	171.327	-137.31	nan	-72.1904	-15.9397	nan	-89.3902	8.01682	53.1047	96.3129	-149.812	nan	-123.248	123.019	nan	-114.574	125.634	nan	-109.895	147.502	-60.0491	-71.1925
4DGG_A	-100.075	129.981	-73.4511	-116.475	121.845	-46.0013	-94.0141	126.285	-71.0196	-118.37	-41.2767	-68.0129	-140.624	129.324	nan	-76.0956	138.496	-156.758	-120.418	-25.6457	-72.3007	-162.837	156.322	nan	-138.304	172.208	-105.234	161.218	-168.199	nan	-76.4517	-39.1774	nan	-56.1829	-48.0002	53.775	159.57	-143.833	nan	-131.483	161.444	-70.2764	-127.065	130.435	nan	-126.709	149.843	-70.8625	-89.4479
4DGG_B	-101.576	127.666	-68.1197	-108.394	120.682	-97.4899	-90.6174	126.668	-71.4788	-119.051	-41.06	-68.9314	-140.258	129.395	nan	-77.4553	138.809	-156.537	-120.877	-23.8766	-72.0873	-163.458	156.1	nan	-138.652	172.946	-105.85	162.257	-169.108	nan	-78.8639	-35.8067	nan	-56.0266	-48.6213	55.0104	161.788	-146.955	nan	-135.96	164.005	-70.6537	-130.274	130.962	nan	-127.087	148.041	-69.8032	-88.6955
4N6Z_A	-133.566	140.763	-56.0616	-97.797	119.749	-163.939	-83.7158	133.399	nan	-113.443	-155.081	nan	-70.2791	154.009	25.5322	-64.3311	127.459	177.69	-89.4164	-26.4938	-63.3654	170.444	159.109	nan	-147.136	153.742	nan	175.66	-149.375	nan	-54.7027	-32.4472	nan	-72.3468	-16.3149	53.188	115.013	-144.698	nan	-125.994	125.857	nan	-112.487	123.974	nan	-113.547	149.61	-66.8586	-78.3086
4TPT_B	-137.736	130.793	-64.1914	-107.348	118.062	nan	-67.6928	124.008	-78.9332	-106.287	-147.87	nan	-69.8489	143.624	78.069	-84.2227	131.605	nan	-105.588	156.888	-53.8607	61.8463	34.4463	nan	-60.5644	153.647	-72.7887	79.7267	177.339	nan	-118.833	21.4689	46.8284	-103.09	2.96828	-78.6724	69.0542	-152.597	nan	-73.9954	103.56	-51.6096	-150.382	174.746	nan	-133.445	124.463	nan	-67.978
4TPT_A	-91.9497	158.769	-60.6956	-132.38	123.7	nan	-82.6813	122.364	-68.3058	-86.6535	-135.94	nan	-93.5855	154.849	62.769	-84.3193	139.419	nan	-117.675	156.235	-54.9985	72.48	18.138	nan	-52.9729	139.708	-169.994	81.9546	179.331	nan	-124.654	21.8721	49.476	-101.525	6.74407	-81.4681	71.7282	-150.536	nan	-76.6691	117.224	-56.5337	-162.927	166.791	nan	-122.824	130.003	nan	-77.0348
2ZYB_A	-114.358	157.725	-50.6346	-150.24	90.3099	-170.383	-59.7523	119.539	-81.3665	-110.824	-52.7	nan	-132.89	117.926	-165.653	-68.4151	124.906	-139.241	-94.0447	-25.4382	-59.7673	-173.837	163.861	nan	-145.492	139.077	nan	-150.746	-153.718	nan	-63.6601	-34.5421	-127.813	-97.3658	-0.742831	-58.3797	136.998	-149.064	nan	-136.33	151.921	-52.3611	-117.67	132.95	nan	-129.921	139.145	-68.7437	-78.8572
4NFN_A	-110.258	110.868	-60.9281	-94.1925	117.147	-176.188	-63.1668	128.589	nan	-100.746	-53.2024	-60.0014	-161.713	161.405	55.626	-82.2574	135.529	-172.404	-122.198	-4.17124	nan	179.212	176.623	nan	69.2228	-165.81	nan	152.837	-40.6218	nan	-78.0744	-69.6784	nan	-84.5794	-31.3407	nan	-169.9	166.879	nan	-122.414	145.4	-70.5609	-119.183	132.946	nan	-123.871	157.388	-59.6831	-94.3231
1F5Q_A	-143.012	149.942	-59.6667	-128.858	58.987	nan	-35.3379	151.366	-60.6414	-160.362	144.561	nan	-68.1834	160.319	nan	-142.239	nan	nan	nan	nan	nan	nan	nan	nan	nan	7.16604	-48.8082	-48.0991	-136.329	nan	-98.7724	-88.3563	nan	-85.4543	42.2389	-57.7156	134.258	-119.306	nan	-95.5899	-172.723	nan	-160.09	90.664	nan	-79.9922	139.932	-53.3679	-94.2299
1F5Q_C	-143.328	-173.406	-52.3096	176.321	141.183	nan	140.069	-159.61	-87.0648	-145.8	-155.16	nan	-26.9676	164.762	34.4943	176.637	nan	nan	nan	nan	nan	nan	nan	nan	nan	91.8595	nan	177.301	128.739	nan	-37.5976	-71.0621	nan	-61.2684	-66.6657	nan	-152.197	-138.639	nan	-74.9909	151.679	nan	-107.134	-171.028	nan	-157.014	172.552	-73.0938	-159.086
2YZA_A	-86.4919	120.275	-55.6342	-101.092	118.408	nan	-73.5608	122.303	-60.2841	-123.111	-104.462	nan	-62.0182	149.426	-78.6456	-92.5741	113.378	nan	-73.9204	-49.0151	-130.625	-161.136	147.82	nan	-119.915	131.78	nan	-110.71	-171.307	nan	-76.1913	-31.5363	nan	-84.963	-30.5639	-38.9097	-176.718	-170.142	nan	-112.41	160.816	-58.6782	-125.679	109.165	nan	-105.877	134.817	-71.4903	-77.8746
3UDB_E	-135.312	130.459	-80.0869	-91.1757	129.402	-178.109	-70.0214	131.571	163.629	-104.606	-56.9198	nan	-168.135	139.513	-127.309	-82.283	103.642	-74.0501	-80.2191	149.298	nan	-94.9111	nan	nan	nan	nan	nan	nan	nan	nan	nan	nan	nan	nan	nan	nan	nan	nan	nan	nan	82.0346	nan	-124.619	-177.525	nan	-134.185	121.332	-164.686	-83.445
3UDB_D	-123.981	136.82	-78.7334	-102.776	117.373	140.652	-61.0864	125.997	161.784	-100.238	-58.7292	nan	-163.576	149.032	-169.41	-93.6217	98.9995	-74.5303	-78.2371	175.504	nan	-159.257	-7.80959	nan	-137.352	159.953	nan	114.653	-165.081	nan	-87.5566	34.1873	12.3241	-140.435	-17.0068	-99.3058	62.1658	170.013	nan	-36.213	102.002	nan	-140.125	-174.295	nan	-134.748	124.756	-171.314	-83.5369
4GS6_A	-99.6907	125.019	nan	-99.3215	87.2558	-162.771	-61.9859	114.239	nan	-93.939	-139.738	-67.9235	-84.7532	153.139	74.1011	-63.0054	126.924	nan	-108.33	-3.41558	nan	161.519	-179.496	nan	-144.782	126.132	-123.824	-102.687	-151.914	nan	-57.2675	-46.9828	nan	-139.327	151.965	53.4096	71.1497	-166.11	nan	-136.647	144.526	nan	-106.782	123.127	nan	-117.46	152.633	nan	-79.6519
3UDB_F	-129.719	122.783	-79.813	-94.9074	121.394	116.526	-62.769	127.689	163.774	-102.115	-58.9095	nan	-161.88	149.209	-171.284	-91.1697	69.4458	-89.0134	-53.2802	159.648	nan	-99.2713	-86.6266	nan	-117.662	158.166	nan	160.816	-170.497	nan	-70.0641	-13.0984	-130.259	-89.4956	19.2919	-72.9845	60.3789	-154.782	nan	-87.5318	135.073	nan	-166.852	-178.026	nan	-126.083	127.386	-167.538	-86.3521
3UDB_A	-131.913	131.345	-68.2711	-98.577	115.554	152.901	-55.7319	120.35	174.034	-92.8873	-47.4956	nan	-179.738	158.086	-152.205	-110.224	103.22	-84.5401	-85.7546	170.423	nan	-154.668	33.8437	nan	175.244	148.773	nan	134.658	-161.292	nan	-77.5086	-3.999	-114.467	-113.146	24.017	-80.4879	50.6124	-142.175	nan	-93.0258	124.307	nan	-152.154	-176.219	nan	-134.322	122.426	138.539	-85.675
3UDB_C	-125.414	132.345	-65.9779	-94.5687	128.946	177.789	-67.1182	126.856	166.446	-100.227	-56.4545	nan	-170.048	138.15	-146.631	-81.1847	105.977	-72.7461	-101.061	-169.936	nan	167.318	nan	nan	nan	nan	nan	nan	nan	nan	nan	nan	nan	nan	nan	nan	nan	nan	nan	nan	115.16	nan	179.616	-176.379	nan	-132.333	122.965	-171.331	-81.5171
3UDB_B	-100.629	117.536	-73.4883	-86.8895	122.526	-175.04	-64.8476	127.341	161.218	-102.036	-63.6981	nan	-155.94	148.272	-171.345	-82.6054	104.686	-73.0183	-82.6122	163.021	nan	-129.035	-20.491	nan	-149.649	145.904	nan	158.986	-168.904	nan	-83.8586	3.57555	-75.5688	-115.582	12.3087	-84.8298	53.8683	173.625	nan	-47.7462	139.555	nan	-173.698	-178.249	nan	-128.315	126.116	-166.945	-86.2304
3HDM_A	-118.5	135.43	-64.3932	-87.5525	114.547	-104.892	-94.1532	118.928	-63.145	-91.6089	-63.2848	-75.0645	-150.418	171.821	69.7575	-85.0926	118.563	nan	-77.1971	-50.5348	nan	-179.581	178.603	nan	-139.55	129.354	-57.9905	-83.8367	-127.346	nan	-94.3429	-16.343	nan	-148.504	145.534	36.8068	67.6513	-169.355	nan	-136.275	151.659	60.8656	-115.01	133.277	nan	-124.333	141.661	-49.5761	-76.0404
2RF9_A	nan	nan	nan	-116.8	136.054	nan	-80.611	119.078	nan	-96.6467	-91.6776	nan	-104.768	159.9	nan	-89.0987	105.795	nan	-62.9471	-41.8312	nan	179.109	156.189	nan	-121.613	127.87	nan	-107.669	-168.576	nan	-70.0735	-50.688	nan	-93.3373	60.29	nan	112.039	159.46	nan	-110.297	93.2532	nan	-74.0659	150.639	nan	-121.343	-152.947	-51.9473	-160.218
2RF9_B	nan	nan	nan	-116.508	133.6	nan	-80.6227	107.084	33.7976	-103.479	-115.939	nan	-94.5621	160.028	nan	-74.0065	117.59	nan	-104.28	13.443	nan	139.575	133.182	nan	-116.038	110.913	nan	-83.1532	-178.035	nan	-76.4612	-22.3924	nan	-82.3726	5.17097	42.7947	133.496	-105.739	nan	-163.44	177.09	nan	-142.243	166.097	nan	-141.031	163.596	-50.0318	-111.109
4W9W_A	-128.419	151.026	nan	-110.854	129.422	nan	-70.0662	136.259	-67.1772	-114.422	-56.7038	-67.2743	-144.473	154.111	-67.97	-86.5031	122.206	nan	-91.7159	-38.8476	-59.8515	-154.871	129.35	nan	-116.327	128.78	nan	-134.495	-161.127	nan	-128.227	109.531	nan	-113.43	34.8778	nan	-83.243	151.601	nan	-140.384	143.473	nan	-114.417	125.708	nan	-111.437	148.056	-65.7407	-86.8344
2W1G_A	-124.025	151.104	-65.048	-113.801	116.7	-70.6192	-85.7008	134.001	nan	-114.503	-138.71	nan	-78.8922	143.658	69.7369	-57.1127	135.643	-24.9624	-100.156	-28.042	-66.9302	172.82	-171.034	nan	-119.563	-163.243	-53.2339	149.492	156.111	nan	-59.191	-32.8905	-165.38	-92.5304	-6.21397	-54.1705	143.553	-163.607	nan	-110.264	155.114	-42.9314	-104.922	129.586	nan	-117.054	141.72	-59.143	-62.3153
3FI3_A	-91.5145	114.085	-59.8073	-125.067	159.419	-68.8551	53.7194	52.8329	-159.737	-63.5749	124.913	-86.0515	-126.774	139.426	-75.3172	-72.8087	144.631	25.5851	-95.6544	nan	nan	nan	-66.558	nan	nan	nan	nan	nan	nan	nan	nan	nan	nan	nan	nan	nan	nan	nan	nan	-105.942	101.716	nan	-131.258	135.886	nan	-124.072	157.921	nan	-93.9388
2PL0_A	-117.826	124.597	-68.504	-119.268	88.3383	-167.196	-82.5268	132.732	52.9244	-118.444	-41.0971	nan	-125.147	145.634	179.709	-99.5243	89.3946	-142.835	-61.2154	-33.062	-80.924	177.292	115.756	nan	-103.678	149.773	nan	-145.118	-159.47	nan	-91.473	28.6974	59.5843	-149.482	12.0735	-79.5067	125.667	178.937	nan	-112.822	175.602	-51.087	-132.983	114.148	nan	-106.805	156.267	-70.8529	-103.372
3EHA_A	-133.791	149.984	-65.4708	-107.99	134.64	-64.9604	-94.3216	154.723	nan	-130.211	-131.375	nan	-63.7386	149.083	64.4105	-73.2177	132.905	-163.223	-98.932	-27.1156	-70.0197	170.197	178.26	nan	-147.214	156.651	nan	-133.296	nan	nan	-82.2224	nan	60.5175	nan	-17.9431	-53.1669	nan	nan	nan	-118.062	140.274	nan	nan	127.209	nan	-125.688	139.672	-64.8966	-59.8488
4U6R_A	-166.705	156.579	61.7436	-90.7112	124.334	nan	-57.2078	-14.8941	-25.7524	-81.6336	-20.952	-134.13	-85.7887	65.4923	-55.749	-79.4545	126.707	nan	-96.7219	-12.8068	-64.4654	140.934	-160.418	nan	-135.979	150.409	-53.633	-95.23	-128.954	nan	-61.2124	153.522	nan	-48.1934	125.342	-166.558	97.5697	-1.61858	nan	-112.811	149.447	nan	-132.734	141.985	nan	-111.823	131.323	nan	-116.481
4Y73_D	nan	nan	nan	nan	nan	nan	nan	nan	nan	-88.1058	-165.866	nan	-118.29	-11.1329	-65.2795	-69.5769	126.607	-159.341	-108.216	-41.3807	-49.3052	-171.774	168.222	nan	-146.759	147.881	61.0009	-132.604	-165.306	nan	-70.9048	-28.435	nan	-111.752	7.94154	-64.9217	164.872	177.02	nan	-119.075	150.726	nan	-129.283	129.011	nan	-123.478	157.902	-34.1241	-78.5053
4Y73_A	nan	nan	nan	nan	nan	nan	nan	nan	nan	-85.0453	-175.462	nan	-118.587	-11.4793	-62.7582	-67.9386	119.629	-176.709	-100.375	-27.2738	-55.0494	-179.98	172.969	nan	-149.637	146.139	65.0605	-125.834	-170.749	nan	-71.4069	-24.2652	nan	-109.801	3.72762	-40.4628	169.919	177.325	nan	-121.757	135.684	nan	-105.254	126.206	nan	-115.276	146.917	-58.4787	-83.5815
4Y73_B	nan	nan	nan	nan	nan	nan	nan	nan	nan	-84.6745	-170.635	nan	-121.379	-2.81369	-68.5951	-71.8249	123.75	-161.552	-104.395	-29.5662	-66.6746	178.263	173.233	nan	-150.984	146.873	64.5235	-125.896	-170.24	nan	-71.7108	-25.2831	nan	-108.66	3.80889	-41.0043	167.901	174.808	nan	-121.743	136.975	nan	-103.556	125.95	nan	-111.577	144.543	-57.3083	-81.919
4Y73_C	nan	nan	nan	nan	nan	nan	nan	nan	nan	-99.3574	-168.972	nan	-112.145	-33.9688	-75.06	-56.7567	123.171	-160.165	-106.286	-30.3298	-57.1469	-178.285	176.521	nan	-153.473	148.363	62.3631	-127.925	-168.95	nan	-70.8544	-27.7644	nan	-109.342	4.66867	-42.7117	167.971	175.387	nan	-120.6	135.195	nan	-101.259	128.509	nan	-115.602	143.873	-58.9822	-82.9659
2OIC_B	nan	nan	nan	nan	nan	nan	nan	nan	nan	-95.4407	-159.932	nan	-122.868	-8.02857	-67.9918	-76.4974	126.836	-166.741	-110.562	-19.3004	18.0762	-178.425	177.675	nan	-144.021	127.296	-167.483	150.859	nan	nan	nan	-178.171	nan	nan	nan	nan	nan	nan	nan	-110.051	144.685	nan	-108.905	121.38	nan	-113.859	145.233	-58.9574	-80.6526
3JS2_B	-136.522	123.323	-169.208	-113.781	106.688	nan	-69.0592	141.561	-56.4352	-133.006	-138.535	nan	-57.2446	136.917	-170.075	-70.3717	142.744	30.8394	-106.04	-35.6152	-68.3726	-159.617	164.695	nan	-136.321	137.853	65.6417	-133.607	-169.242	nan	-79.3436	-42.6671	nan	-76.0288	-61.7846	-70.9629	-138.901	-154.222	nan	-142.995	157.617	61.4776	-123.49	130.93	nan	-124.771	154.935	nan	-79.0511
4JBQ_A	-130.233	135.836	-58.4043	-84.6914	133.803	-75.5475	-99.1159	133.729	nan	-105.099	-151.257	nan	-81.7587	152.688	55.9209	-59.0207	132.133	-27.9508	-93.5613	-48.5906	-73.2749	-145.168	147.34	nan	-116.387	112.861	-64.1782	-109.652	-174.71	nan	-72.5546	-41.0341	-71.6062	-88.6542	-29.9587	-76.2735	-176.078	174.304	nan	-96.3861	143.43	-70.072	-107.213	130.736	nan	-118.109	146.791	-61.264	-67.0755
2OID_D	nan	nan	nan	nan	nan	nan	nan	nan	nan	-113.229	-152.0	nan	-124.121	-30.3061	-67.6453	-59.7359	139.562	-168.247	-142.227	11.3045	56.0659	161.025	162.473	nan	-147.85	168.314	139.468	-158.43	nan	nan	nan	nan	nan	nan	-15.1474	-116.705	-175.855	-150.916	nan	-122.181	142.744	nan	-109.112	124.001	nan	-116.217	145.186	-48.9696	-77.425
4W9X_A	-132.473	144.403	nan	-109.118	121.777	nan	-62.3254	124.381	-98.0543	-104.598	-36.4983	-71.0928	-168.753	148.935	177.97	-86.291	123.817	nan	-95.626	-40.9315	-58.9686	-153.496	144.863	nan	-128.339	133.604	nan	-133.619	-157.426	nan	-68.918	-74.0674	nan	-63.4585	-35.8879	nan	-138.3	167.504	nan	-133.968	142.652	nan	-114.709	128.306	nan	-116.018	143.587	-59.0492	-76.0281
4M12_A	-124.681	139.614	-66.7273	-127.722	131.947	nan	-95.2557	124.165	-63.0161	-104.68	-42.7722	nan	-153.224	145.709	-178.696	-81.8487	116.291	-64.3234	-74.863	-46.4724	nan	173.997	-159.522	nan	-122.837	122.013	nan	-93.6309	-158.833	nan	-78.7414	-39.0044	-161.078	-99.1451	7.47454	-35.6739	148.465	-120.844	nan	-118.008	152.591	-119.285	-123.609	126.959	nan	-123.11	149.12	-77.2733	-87.1556
2Y9Q_A	-110.321	124.597	-56.3125	-138.669	176.319	nan	54.3524	60.7111	-165.509	-77.5041	146.908	-42.2262	-139.434	132.566	nan	-64.2315	134.045	-179.114	-102.576	-55.5287	nan	176.292	-175.871	nan	-137.171	143.37	-85.0526	-95.5649	-160.852	nan	-75.282	-16.8424	nan	-124.418	-35.088	-50.8151	-117.999	146.852	nan	-104.807	131.177	178.464	-117.881	130.81	nan	-128.246	161.054	nan	-95.3763
2VO0_A	-127.731	137.811	-62.1352	-94.726	128.678	171.178	-82.9215	129.06	-94.2845	-113.029	-49.2597	nan	-165.298	148.624	-175.658	-83.5154	127.309	nan	-99.202	-15.8712	-61.6722	-177.508	159.415	nan	-133.475	163.381	nan	-158.799	-173.374	nan	-64.1703	-37.1695	nan	-126.938	12.382	53.3482	-165.17	177.742	nan	-149.061	166.924	61.7436	-123.16	130.643	nan	-119.078	149.317	-57.7933	-78.072
3DT1_A	-85.3575	119.927	-59.6287	-120.882	173.346	-66.169	47.5436	49.8303	-49.4328	-70.3357	125.806	-87.5942	-133.861	126.569	nan	-56.3382	132.331	-34.9513	-125.113	-8.56798	nan	179.152	-171.518	nan	-155.188	-148.802	nan	139.256	178.094	nan	-84.4397	-7.47147	nan	-94.6351	-24.6848	59.2258	153.283	168.634	nan	-96.3823	163.401	nan	-129.08	141.517	nan	-132.825	138.062	nan	-88.1414
4ERW_A	-128.78	140.837	-64.856	-104.65	118.712	157.564	-61.853	129.384	-70.0932	-93.3577	-61.3092	nan	-155.207	160.139	52.7955	-78.807	126.971	-53.1019	-109.644	-10.7985	nan	-177.158	163.951	nan	-118.549	107.182	37.1667	-77.5255	-165.296	nan	-92.4605	-5.78493	nan	-119.731	-31.1727	-58.8744	-170.146	-162.856	nan	-93.5589	143.703	nan	-114.437	133.27	nan	-121.789	147.524	-57.5906	-81.8811
4DGO_A	-126.152	124.339	-47.0075	-118.369	138.956	-72.4489	-74.1745	125.227	nan	-94.6336	-58.929	nan	-151.771	158.668	24.1819	-76.6738	136.029	-166.788	-120.88	-18.8305	nan	-174.58	171.04	nan	-161.337	159.491	51.9353	-156.544	-174.598	nan	-57.217	-32.7174	-149.509	-113.849	-6.63226	-54.9994	-154.78	162.751	nan	-117.341	148.43	-54.4045	-130.372	131.898	nan	-129.079	141.048	-57.3836	-70.7482
4W4W_A	-93.9129	115.98	-55.4902	-123.648	159.047	-68.0822	57.1672	55.1175	-170.414	-67.1049	136.439	-87.7459	-139.283	134.481	-71.2305	-68.2192	137.121	25.1155	-126.432	-24.6655	nan	-161.421	164.836	nan	-139.345	151.636	nan	-163.883	175.714	nan	-65.3907	-47.8296	nan	-74.5596	-15.033	64.9118	166.646	168.053	nan	-97.4129	144.914	nan	-122.994	129.832	nan	-115.163	152.751	nan	-91.9726
3VQU_A	-129.679	143.019	-49.4213	-99.5401	126.657	nan	-70.3276	101.454	nan	-66.8746	-44.2389	-109.322	-178.344	161.467	76.6488	-85.5031	133.67	170.499	-123.759	0.342641	nan	-165.736	156.619	nan	-150.758	167.185	nan	179.859	-152.019	nan	-73.0635	94.2555	nan	58.5353	22.1613	nan	-129.924	139.831	nan	-137.102	148.553	-86.0004	-117.667	130.165	nan	-120.243	140.039	-63.473	-84.7872
1H8F_B	-144.103	156.472	58.6933	-139.446	175.509	nan	65.2122	43.6744	-56.2832	-73.5651	120.636	nan	-139.475	148.507	68.7966	-78.4197	124.161	nan	-120.914	17.1936	nan	170.656	154.298	nan	-137.659	78.6862	-158.079	-72.2688	171.961	nan	-48.5745	-59.8476	nan	-80.7466	-5.47554	-75.5252	166.387	-179.162	nan	-90.5026	149.123	nan	-119.565	117.133	nan	-97.4629	176.749	-52.2759	-142.678
1H8F_A	-142.85	154.156	59.2027	-137.518	175.592	nan	65.0126	42.0836	-55.0523	-72.1679	119.841	nan	-138.491	150.381	68.9772	-80.5312	124.152	nan	-120.171	16.3201	nan	171.364	152.915	nan	-136.146	79.6768	-157.405	-73.8586	171.583	nan	-47.9456	-60.2825	nan	-80.6497	-5.85491	-75.0766	168.263	-177.46	nan	-92.7552	148.847	nan	-120.21	121.024	nan	-100.584	178.816	-52.7852	-144.933
3MJ2_A	-117.786	142.538	-63.0789	-123.303	121.588	nan	-85.6846	117.734	-69.7719	-99.4229	-59.2406	nan	-153.901	142.256	59.8732	-65.8971	128.524	-165.053	-112.682	-16.2238	nan	167.482	-164.922	nan	-137.875	143.456	nan	-126.979	-155.734	nan	-54.8533	-38.7521	-92.8463	-105.483	1.66248	-54.5204	123.934	-143.355	nan	-69.7702	144.612	-74.2302	-122.956	127.544	nan	-116.472	143.252	-77.0788	-70.6933
2C0I_B	-110.761	147.242	-63.4642	-131.349	111.317	-75.1998	-87.7129	107.273	-37.4308	-95.4274	-30.5093	-52.6883	-148.349	124.07	-152.5	-76.4035	122.226	-177.676	-91.5052	-36.7843	-47.7174	-164.532	157.513	nan	-129.838	172.78	nan	177.989	176.747	nan	-53.5921	-30.8798	-152.655	-113.57	19.9886	-45.5686	121.427	-156.982	nan	-135.089	158.292	-67.6387	-116.768	133.945	nan	-130.118	140.733	-69.7653	-75.8824
2C0I_A	-113.954	137.939	-68.9033	-111.936	115.442	-70.8972	-90.7693	106.727	-42.1539	-97.1848	-35.3183	-80.2088	-142.892	123.88	172.953	-73.1646	119.015	-161.219	-91.5228	-29.5701	-55.3619	-174.104	166.308	nan	-159.817	142.989	nan	-160.944	-157.891	nan	-59.4801	-37.4971	-163.988	-108.609	5.63242	-50.4045	141.076	-159.331	nan	-132.169	158.229	-55.6413	-117.02	134.262	nan	-126.424	145.844	-71.0966	-79.9781
1S9I_A	-103.788	149.231	-67.2571	-139.851	115.806	-145.8	-58.3594	118.64	-120.207	-104.912	-72.9284	nan	-121.654	156.841	nan	-88.9697	138.401	-144.358	-101.995	-30.3864	-84.4404	148.715	177.424	nan	-155.417	159.91	nan	161.153	153.057	nan	43.8016	45.8933	-132.547	74.207	67.7432	nan	172.662	148.19	nan	-137.245	107.276	nan	-86.6911	127.038	nan	-129.222	138.183	nan	-79.6848
1S9I_B	-99.6757	149.118	-65.4122	-139.602	125.29	174.637	-66.6657	130.151	-71.9171	-111.964	-41.405	nan	-156.971	172.913	nan	-109.556	125.038	-146.58	-99.4478	-46.9198	-81.9465	179.679	169.286	nan	-137.689	145.001	nan	-141.507	-165.568	nan	-70.3664	85.6169	-73.2798	80.5003	61.6707	nan	170.964	125.617	nan	-119.761	129.893	nan	-112.746	136.803	nan	-138.976	140.53	nan	-72.0993
3R7I_A	-110.555	156.494	-70.6046	-123.921	91.981	169.341	-53.9193	107.952	-61.4709	-73.1075	-29.0837	nan	165.377	152.717	55.2222	-77.133	127.623	179.185	-111.436	23.0688	nan	129.852	169.247	nan	-103.264	80.6708	-39.1276	-51.7029	-176.499	nan	-59.9463	-46.7506	nan	-108.153	29.5718	-56.8341	132.416	-172.281	nan	-77.0976	146.148	nan	-128.349	138.069	nan	-124.13	155.63	-51.4991	-96.4668
3MFS_A	-122.723	146.162	-62.6435	-91.9644	128.259	157.25	-74.9941	134.461	-75.1938	-121.561	-156.982	nan	-61.9184	148.627	-20.832	-67.6482	128.326	nan	-94.0868	-46.2761	nan	-157.548	170.024	nan	-117.116	153.234	-63.5976	-117.436	-163.155	nan	-65.2296	-49.9609	nan	-127.052	14.8641	-54.1665	-125.452	154.756	nan	-124.328	133.455	nan	-102.87	127.4	nan	-131.478	144.972	-62.7243	-67.7239
2OI4_X	-123.418	131.698	-60.8519	-91.9367	102.922	-176.146	-60.9926	139.938	nan	-121.807	-153.538	nan	-73.8592	157.495	21.5679	-56.9709	126.592	-170.607	-86.9046	-33.0944	-65.2911	168.633	179.152	nan	-159.021	154.75	nan	-178.719	-137.443	nan	-69.7623	-20.0378	nan	-75.2191	-9.84135	47.3048	111.492	-153.114	nan	-124.421	129.651	nan	-113.342	126.971	nan	-116.731	151.852	-60.8679	-77.2875
4L53_A	-92.8837	138.286	nan	-118.265	109.121	-65.4701	-84.7494	117.872	nan	-93.719	-144.413	-51.8937	-74.2425	151.168	66.863	-74.9966	135.498	nan	-133.588	11.6659	nan	168.037	164.008	nan	-153.145	110.758	-161.15	-85.7418	-157.622	nan	-58.2992	-40.3298	nan	-144.327	157.634	51.8491	81.0265	-170.45	nan	-146.267	126.822	nan	-96.4359	134.746	nan	-132.602	150.091	nan	-70.0382
4D28_A	-122.154	135.661	-61.299	-102.126	104.591	-136.363	-80.0338	145.165	nan	-101.285	-141.868	nan	-170.877	146.29	-72.6796	-148.085	130.291	nan	-91.0855	nan	nan	nan	nan	nan	nan	nan	nan	nan	nan	nan	nan	nan	nan	nan	nan	nan	nan	131.129	nan	-143.727	112.87	-135.593	-87.3656	141.083	nan	-134.903	151.097	-86.0489	-78.8367
4D28_C	-82.3084	118.122	-40.6078	-72.8611	105.091	-133.8	-79.0129	147.044	nan	-101.86	-144.196	nan	-171.006	143.587	-74.5364	-148.329	134.575	nan	-72.2075	151.493	nan	-41.0376	132.136	nan	-147.022	152.451	54.4715	-70.1658	162.021	nan	-52.4772	-43.7522	nan	-61.4115	-43.5512	-113.458	-149.941	149.295	nan	-141.283	146.173	85.5818	-96.1607	114.267	nan	-78.3879	170.322	-59.8399	-83.7863
4D28_B	-111.694	119.014	-50.7539	-77.543	109.166	-138.351	-77.7436	145.653	nan	-101.395	-141.584	nan	-173.676	140.864	-73.829	-150.589	146.902	nan	-80.3017	166.716	nan	-47.114	136.083	nan	-139.757	149.562	73.022	-125.426	123.718	nan	52.9119	-127.071	nan	-65.6407	-46.0533	6.47333	-49.9058	97.945	nan	-127.546	121.163	-144.337	-91.5015	153.632	nan	-143.528	150.122	-67.7426	-83.9687
4D28_D	-61.8163	136.981	-80.8864	-78.1464	90.0416	-141.183	-78.8617	144.94	nan	-102.994	-138.889	nan	-172.158	143.506	-67.3753	-140.165	nan	nan	nan	nan	nan	nan	nan	nan	nan	nan	nan	nan	nan	nan	nan	-26.2947	nan	-115.267	12.2274	-66.7096	-130.9	64.6877	nan	-85.5507	94.0848	-68.7647	-79.2852	73.9212	nan	-62.6766	151.352	-80.7934	-83.0031
3VUL_A	-97.9643	109.386	-59.1107	-113.09	170.106	-54.9084	54.044	43.5922	-60.6088	-63.6878	134.981	-51.2224	-122.995	136.727	-80.5127	-67.5863	134.177	25.1951	-119.974	-17.5747	nan	162.292	-166.221	nan	-140.143	101.891	nan	-87.3849	109.095	nan	38.47	-78.1535	nan	-109.416	51.029	24.5287	162.768	147.347	nan	-82.2317	152.701	nan	-132.089	136.972	nan	-109.821	142.185	nan	-79.1666
4RVK_A	-129.795	129.237	-59.7609	-90.5939	124.217	-57.6419	-82.6122	117.192	-57.4345	-115.794	-12.1122	nan	-174.572	133.279	173.613	-73.2431	121.605	nan	-94.0163	-19.6394	-58.7448	177.751	156.766	nan	-145.068	90.6781	-154.499	-97.2636	-150.441	nan	-70.3274	-54.3733	nan	-44.4442	-44.4786	53.3814	156.946	-100.387	nan	-158.232	162.776	63.0236	-123.203	127.14	nan	-115.635	141.596	-68.523	-66.7852
2VNW_A	-128.83	136.587	-60.4549	-91.3365	125.529	178.279	-86.272	130.972	-51.2028	-110.779	-50.8897	nan	-159.588	146.535	176.645	-80.43	122.444	nan	-97.9799	-14.7437	-57.068	-176.479	156.582	nan	-132.117	168.309	nan	-169.154	-170.265	nan	-68.9313	-30.9201	nan	-104.122	4.08519	-28.9368	153.256	-125.612	nan	-155.656	179.063	49.4093	-120.736	131.263	nan	-118.768	149.074	-56.2304	-73.4518
3GU5_A	-134.358	149.436	-67.7604	-108.367	135.282	-65.5794	-97.9767	156.377	nan	-138.751	-127.589	nan	-57.2427	139.972	171.081	-72.6298	128.271	-165.159	-92.365	-25.5384	-68.1654	165.106	-179.157	nan	-158.023	165.783	nan	-136.842	-171.354	nan	-53.3171	-46.3852	nan	-122.579	17.3985	-64.6654	-136.572	148.874	nan	-134.368	139.255	nan	-118.76	126.45	nan	-123.013	139.716	-57.7242	-64.3407
3ORL_A	-121.757	123.754	-59.0439	-97.8262	101.579	nan	-66.7191	133.253	-59.4698	-111.184	-144.049	nan	-53.6732	148.734	nan	-76.6254	122.057	nan	-79.7067	-30.8493	-64.7227	169.425	164.738	nan	-106.086	133.634	-65.7943	-106.622	177.737	nan	-48.3229	-32.2906	nan	-147.771	41.6858	62.7544	-172.218	148.561	nan	-102.995	129.19	53.4135	-102.247	115.247	nan	-98.1749	155.467	-75.7336	-92.7584
1M2R_A	-122.235	145.201	-44.8054	-132.552	135.731	-67.6462	-64.3197	126.171	nan	-99.416	-48.0937	nan	-166.929	141.264	65.8721	-69.644	137.995	-163.876	-127.014	-25.324	nan	-144.141	158.11	nan	-152.615	136.336	-72.0641	-146.79	174.584	nan	-81.8368	-2.70646	32.3652	-117.085	-3.51797	-80.4799	177.72	164.495	nan	-121.431	140.778	-81.3081	-120.332	127.842	nan	-122.731	142.939	-52.1492	-76.4187
3F66_A	-94.4631	130.285	nan	-94.9911	87.2435	-55.9487	-68.3218	nan	-69.5352	-53.6708	-46.5838	37.1741	nan	90.3634	-47.0273	-82.5219	119.908	nan	-75.0318	-49.759	nan	-177.193	-174.638	nan	-146.92	147.174	166.577	-121.584	-178.761	nan	-58.4801	-37.4875	176.911	-86.9903	0.363695	-71.4558	154.22	157.325	nan	-83.2584	150.992	nan	-117.182	130.948	nan	-122.389	156.19	-54.4165	-70.1561
3F66_B	-99.7759	129.768	nan	-95.6122	80.8063	-46.1731	-62.2304	-25.8274	-64.4261	-69.8745	-14.6489	52.8104	-115.617	90.7226	21.3068	-81.6009	131.567	nan	-92.44	-45.1947	nan	179.151	-179.673	nan	-136.955	136.073	-155.976	-126.721	nan	nan	-57.1913	-50.1245	175.947	nan	-19.2962	-64.9368	161.221	174.273	nan	-89.6439	157.267	nan	-119.062	126.765	nan	-125.381	156.218	-48.5002	-64.3755
4HW7_A	-125.936	126.482	-78.5502	-113.431	111.626	-167.431	-79.0646	137.809	-67.644	-101.205	-137.565	nan	-83.1124	152.751	-67.9059	-73.4251	126.741	nan	-87.7093	-27.1051	-55.6652	-171.577	146.622	nan	-143.775	127.071	nan	-95.9749	-158.427	nan	-71.6387	-45.9974	nan	-120.481	7.19249	-57.449	-149.447	172.882	nan	-160.45	157.322	51.0418	-115.11	125.405	nan	-118.434	139.966	nan	-77.9537
2QLQ_A	-103.002	121.508	-60.6124	-108.287	85.9692	nan	-56.5255	144.217	-76.7328	-129.033	-60.6183	-63.2492	-124.637	145.79	nan	-88.3526	157.111	-163.436	-124.168	-25.2716	-50.0234	-164.179	-137.778	nan	-55.1639	134.586	nan	113.691	105.054	nan	-62.1625	-55.8384	nan	-86.3699	-24.3277	nan	170.864	175.089	nan	-72.5766	173.143	-64.8861	-137.827	126.024	nan	-119.399	152.609	-71.7109	-91.3004
2QLQ_B	-122.118	119.402	-81.1344	-106.68	121.99	nan	-90.4681	117.205	-71.4616	-105.812	-40.7176	-62.5329	-146.261	118.002	nan	-63.801	153.245	nan	-134.632	-28.3583	-64.7428	-161.309	-40.3378	nan	-170.755	149.991	32.309	147.954	103.852	nan	-86.4218	108.536	nan	69.2321	33.1183	nan	155.14	-162.756	nan	-130.336	160.854	-76.1748	-126.244	134.301	nan	-132.957	152.746	-79.0897	-91.8951
3AGM_A	-121.369	139.964	-53.3319	-100.998	129.849	-178.077	-74.1231	132.917	170.394	-110.303	-54.7731	nan	-163.731	148.118	-159.575	-78.4218	125.49	nan	-93.6599	-17.0459	-60.2467	174.258	155.847	nan	-136.529	153.832	nan	-144.122	-160.763	nan	-82.3878	-24.3297	nan	-129.012	17.0967	53.5606	-179.813	-168.19	nan	-152.113	162.368	-70.3971	-123.202	130.795	nan	-122.847	144.315	-67.2162	-77.0678
5A4C_B	-132.884	120.847	-171.733	-113.345	103.238	nan	-65.5029	138.045	-60.9485	-119.812	-148.253	nan	-63.8864	137.462	nan	-65.0397	147.388	-14.2199	-98.9288	-27.3209	-69.0275	155.435	-175.567	nan	-149.414	165.511	58.5803	-115.589	-159.85	nan	-63.9592	-47.5805	nan	-131.896	11.2409	-54.5454	-128.255	162.447	nan	-146.188	155.585	66.6824	-126.509	128.761	nan	-121.681	154.008	nan	-78.9316
5A4C_A	-118.334	117.113	-169.685	-103.701	101.715	nan	-68.5265	136.555	-59.8676	-121.395	-152.079	nan	-66.827	143.004	56.8023	-62.2878	144.651	-19.5312	-101.403	-25.579	-67.3538	155.721	172.685	nan	-126.341	nan	nan	nan	nan	nan	nan	nan	nan	nan	125.023	nan	-72.2695	178.477	nan	-93.819	146.907	56.316	-120.964	127.544	nan	-120.609	152.667	nan	-81.2666
2IVS_A	-111.706	136.759	-176.455	-129.3	123.683	nan	-93.4373	141.199	-56.6364	-118.794	-139.999	nan	-72.0441	152.542	71.7097	-77.5176	123.091	nan	-81.953	-28.2808	-65.6602	159.269	-172.379	nan	-119.56	134.337	-69.6252	-101.902	-144.443	nan	-69.9532	-31.4837	-162.579	-127.268	-13.2518	59.7582	-164.631	-149.45	nan	-121.192	152.259	49.6235	-118.071	130.161	nan	-127.135	143.051	nan	-70.9059
2IVS_B	-112.784	123.16	-169.444	-116.863	107.168	nan	-74.4795	141.908	-59.5088	-125.302	-138.018	nan	-55.6208	138.045	-157.903	-74.4405	129.514	nan	-93.0556	-29.5545	-51.0262	153.725	-166.898	nan	-119.165	132.789	-67.7637	-100.691	-154.843	nan	-65.952	-28.309	-168.417	-131.754	-13.1602	68.7167	-166.257	-140.354	nan	-122.935	148.47	172.353	-122.932	127.467	nan	-127.429	148.129	nan	-78.7086
3EL7_A	-77.1827	162.24	-56.7509	-157.172	91.008	-74.5771	-65.5277	75.9291	-71.3572	-59.3553	-51.7998	-48.3263	-130.997	146.583	nan	-95.2766	99.7326	-175.749	-68.6272	-35.7679	-57.3253	-156.777	-172.81	nan	-112.794	-147.478	-151.593	-177.41	nan	nan	nan	nan	nan	nan	nan	nan	nan	-156.826	nan	-165.358	173.735	49.3845	-125.82	128.835	nan	-122.614	169.918	-62.2336	-110.531
4G3E_A	nan	nan	nan	nan	nan	nan	nan	nan	nan	nan	nan	nan	nan	nan	nan	nan	nan	nan	-103.528	156.673	nan	-147.708	152.452	nan	-115.414	169.448	-100.128	99.3668	164.557	nan	-56.7753	-34.1202	nan	-111.562	19.2022	-47.6949	49.2927	41.4863	nan	-106.006	-1.39718	83.8249	-109.75	128.652	nan	-134.577	148.445	-45.3673	-72.8712
4G3E_B	nan	nan	nan	nan	nan	nan	nan	nan	nan	nan	nan	nan	nan	nan	nan	nan	nan	nan	-116.011	137.997	nan	-109.744	152.769	nan	-128.478	166.36	177.995	96.3589	162.908	nan	-53.5304	-33.1976	nan	-110.18	15.2697	-55.5907	55.3477	35.4774	nan	-99.1923	-4.04661	85.1117	-104.83	129.26	nan	-133.795	150.883	-46.6349	-73.341
3GBZ_A	-108.829	nan	-54.4879	-118.709	175.303	-76.2775	nan	44.2565	nan	-77.7916	117.716	nan	-120.668	117.175	nan	-65.8578	130.744	-170.464	-102.606	-18.9468	-62.9163	148.426	-162.713	nan	-109.965	131.221	-62.1086	-106.95	-161.83	nan	-56.7663	-44.3612	nan	-104.701	-8.49241	-54.3202	155.749	-168.058	nan	-66.2823	147.072	-61.3663	-121.58	139.179	nan	-134.909	160.257	-50.1415	-112.079
2NP8_A	-125.13	142.361	-54.5264	-92.8515	129.396	-68.4817	-93.956	141.108	nan	-115.469	-145.388	nan	-64.3747	145.004	53.2448	-67.328	131.155	-16.2473	-88.1289	-44.3214	-55.7551	-153.366	161.605	nan	-105.822	-0.725777	-81.5809	50.4827	176.547	nan	-72.2454	-57.0855	35.2616	-120.877	15.8384	-66.9881	150.798	165.611	nan	-73.0829	157.814	-45.0047	-107.426	134.884	nan	-120.273	149.905	-61.2579	-73.4328
4FSW_A	-123.749	138.821	-54.8488	-102.16	136.157	-55.3428	-88.5158	113.844	-52.8472	-112.464	-18.1683	nan	-160.218	147.971	-156.718	-88.8581	130.684	nan	-105.879	-34.733	-60.0154	-159.96	166.399	nan	-125.088	161.386	nan	170.987	nan	nan	nan	nan	nan	nan	nan	nan	nan	-134.443	nan	-144.641	163.365	nan	-115.85	131.229	nan	-124.927	149.284	-83.6033	-78.9915
1ZOE_A	-128.681	119.396	-50.1518	-110.321	136.255	-88.0069	-74.8582	128.076	nan	-105.098	-40.5957	nan	-167.692	146.174	-156.537	-69.8281	141.725	-176.644	-133.214	-17.3769	nan	-163.54	-171.268	nan	-179.117	168.636	55.9582	-171.049	178.013	nan	-42.8485	-40.0947	-127.248	-111.952	3.53397	-52.6638	-165.99	177.456	nan	-136.205	133.747	-57.5908	-123.18	133.448	nan	-132.857	148.755	-50.9576	-71.6027
2W5H_A	-132.019	157.956	-53.1175	-123.773	125.045	-177.689	-66.3693	120.802	nan	-77.2957	-53.6315	-75.3395	-177.458	161.411	63.8132	-77.4278	127.173	nan	-85.9667	-47.1597	nan	-167.643	145.469	nan	-84.9641	118.554	nan	-76.4143	175.651	nan	-68.6947	-21.7771	nan	-126.297	38.1661	-48.0612	121.946	168.575	nan	-77.6781	145.208	-64.3764	-103.346	131.571	nan	-130.626	142.062	-63.8822	-82.9264
1H25_A	-100.871	124.672	-64.1796	-106.388	109.8	174.037	-59.4176	141.092	-60.7812	-115.665	-24.1101	nan	167.411	156.608	67.2479	-76.6188	129.476	157.796	-120.363	-5.40088	nan	173.718	172.925	nan	-130.838	135.217	-159.402	-114.051	144.794	nan	-23.0464	-49.801	nan	-109.814	-2.13212	-88.8718	-154.979	-160.062	nan	-117.546	150.384	nan	-123.702	112.868	nan	-108.575	146.354	-70.1498	-81.3665
3MY0_H	-61.9989	127.065	nan	-102.068	131.928	nan	-90.4696	128.624	-74.0932	-112.691	-50.0824	nan	-141.419	131.884	nan	-83.6778	115.501	nan	-108.259	-0.67173	nan	-162.977	147.48	nan	-151.4	143.485	nan	-179.73	-168.29	nan	-68.3498	-25.5348	nan	-70.6664	-20.6755	58.4569	131.949	-129.723	nan	-145.268	149.506	-60.6548	-118.262	132.092	nan	-118.715	150.3	-78.6289	-86.4213
1DI9_A	-88.6754	121.516	-56.7962	-123.55	162.913	-69.1071	48.5821	62.3713	-164.069	-76.1383	133.645	-82.5998	-139.613	122.138	nan	-54.2887	164.404	-29.2226	-151.806	-11.7645	nan	164.863	139.786	nan	-128.296	144.253	nan	-155.696	-173.186	nan	-63.751	-11.8371	nan	-82.5555	-60.9927	nan	161.52	142.52	nan	-58.5986	152.878	nan	-126.784	134.781	nan	-120.792	143.387	nan	-86.4842
1XH6_A	-132.71	134.284	-57.7407	-90.8739	129.37	173.483	-91.9464	114.522	-65.4435	-95.5845	-54.5342	nan	-161.484	142.742	-162.902	-74.2145	129.869	nan	-104.427	-5.6391	-61.2002	173.773	155.211	nan	-127.24	166.437	nan	-148.909	-174.955	nan	-69.0198	-30.6425	nan	-108.914	6.50527	-9.14987	175.177	-138.399	nan	-164.328	163.464	50.0994	-112.577	129.104	nan	-119.568	139.867	-66.2509	-60.9042
2RFD_A	nan	nan	nan	-145.44	119.478	nan	-71.7072	116.091	-48.9654	-89.0422	-51.8504	nan	-129.044	170.989	-174.608	-112.571	90.0671	nan	-59.5649	-14.1316	-53.2933	134.586	160.793	nan	-123.619	131.034	nan	-107.313	-134.632	nan	-43.9109	-94.2286	nan	-107.292	106.505	nan	107.789	-175.283	nan	-130.682	157.235	nan	-113.28	125.682	nan	-116.165	147.175	-49.3092	-90.4849
2RFD_B	nan	nan	nan	-112.708	126.832	-179.895	-82.9778	113.948	-75.5567	-89.2962	-46.112	nan	-148.765	145.354	nan	-77.4189	143.772	nan	-110.919	-51.6655	-69.3523	-160.293	170.371	nan	-143.223	-175.278	nan	133.26	164.456	nan	19.2946	-73.6518	nan	-100.353	-29.0227	-48.173	-152.27	-162.031	nan	-143.83	141.317	nan	-113.607	152.881	nan	-139.839	156.214	-47.301	-106.305
3ZZW_A	-90.791	120.91	nan	-116.021	99.8566	nan	-69.7349	127.629	-82.4445	-116.239	-122.053	-59.5245	-61.6155	142.289	-54.8637	-89.8638	107.39	-175.896	-70.8153	-28.7341	-67.2319	167.677	-143.978	nan	-158.751	122.988	-175.209	-102.229	-166.148	72.5241	-53.7315	-46.5387	180.0	-80.7601	-31.6298	-64.0698	163.098	-160.963	nan	-76.8273	132.606	-73.1002	-104.562	122.466	nan	-115.811	146.257	-64.7366	-88.7793
3ZZW_B	-109.502	122.678	nan	-117.132	100.374	nan	-70.429	127.959	-82.4421	-116.069	-122.371	-58.0904	-62.083	142.421	-54.6796	-88.996	107.048	-177.158	-70.6576	-30.4727	-67.3429	169.946	-144.199	nan	-159.183	123.201	-175.008	-102.003	-165.958	71.8052	-69.1267	-23.4067	91.5359	-89.5962	-32.9817	-65.3367	164.251	-161.095	nan	-76.9298	132.385	-73.2837	-104.376	127.358	nan	-113.867	170.512	-64.1173	-110.476
3RNI_A	-122.258	98.0679	-63.239	-38.7003	118.07	-75.1366	26.439	-136.312	-163.252	-176.288	-136.293	nan	156.944	103.843	-162.404	-61.0376	120.742	-171.196	-110.939	17.5487	nan	139.876	174.906	nan	-123.114	94.8142	-174.58	-50.8572	-179.269	nan	-67.5768	-31.2072	nan	-103.373	-23.1061	-58.6937	-168.71	-158.017	nan	-97.7201	144.593	nan	-112.245	136.251	nan	-125.712	154.124	-59.7143	-98.6004
2RG6_A	-94.4546	115.141	-57.7152	-113.672	162.686	-68.3099	52.4828	52.5774	-62.8044	-65.427	138.171	-88.8211	-139.256	127.103	nan	-61.1808	144.186	-19.9445	-131.172	-18.6973	nan	-111.527	nan	nan	nan	nan	nan	nan	nan	nan	nan	nan	nan	nan	nan	nan	nan	-165.635	nan	-114.556	145.47	nan	-125.098	142.851	nan	-130.53	148.008	nan	-89.9207
3HMN_A	-119.161	139.789	-61.4104	-105.572	138.32	nan	-87.1636	108.855	nan	-67.9777	-50.5295	-65.7754	-167.228	167.444	53.4646	-90.5564	131.718	173.372	-89.5487	127.083	nan	64.7879	-146.083	nan	-169.215	91.1296	nan	-88.1085	174.06	nan	-118.136	113.545	nan	75.4457	-16.9378	nan	-123.676	135.759	nan	-144.161	135.854	-54.4897	-105.726	134.744	nan	-124.307	131.432	-68.0141	-75.6236
3CGF_A	-95.3333	112.275	-57.4856	-118.056	163.586	-52.127	45.6062	80.6772	-171.166	-84.1862	138.954	-53.7682	-135.687	121.711	179.65	-61.7008	105.238	31.2926	-96.8982	-6.18098	nan	173.991	177.654	nan	-155.351	133.62	nan	-115.332	-136.369	nan	-106.308	-28.3571	nan	-103.911	13.7374	58.147	152.658	173.821	nan	-103.788	146.997	nan	-120.592	125.911	nan	-114.142	148.957	nan	-89.2218
2VZ6_B	nan	159.674	-66.5799	-127.422	122.189	-178.745	-85.5612	134.97	-65.3756	-117.661	-137.547	-71.8309	-66.0041	152.798	77.2701	-74.8674	139.765	-175.193	-110.798	-32.3337	-55.5603	-169.648	-176.506	nan	-145.433	159.789	-86.8205	-129.289	-173.658	nan	-67.548	-33.5428	nan	-118.513	3.53347	-48.6263	-148.459	154.373	nan	-120.639	158.497	nan	-118.706	134.456	nan	-136.139	141.948	-60.1638	-60.4277
2VZ6_A	nan	147.356	-60.138	-112.754	128.777	-167.15	-91.1926	138.007	-65.0972	-121.711	-132.674	-63.9312	-73.2327	162.358	79.6485	-82.5254	139.923	-165.246	-110.584	-39.4292	-61.4939	-167.52	-170.148	nan	-126.288	nan	-72.6956	nan	nan	nan	nan	nan	nan	nan	-58.5912	nan	-158.999	-172.799	nan	-135.276	156.369	nan	-121.022	123.772	nan	-127.468	149.762	-57.639	-68.4177
4HGS_A	-97.5477	105.733	-60.0877	-77.667	132.965	-177.221	-89.4771	125.072	nan	-105.305	-162.896	nan	-57.7514	152.888	77.4547	-84.2128	139.709	79.8529	-118.06	175.263	nan	72.4089	176.483	nan	-108.951	156.307	nan	83.9235	-119.91	nan	45.4404	-85.4761	-43.8328	97.8844	33.6821	-170.938	107.207	-6.2136	nan	-77.1815	-19.3378	-28.726	-122.44	124.93	-157.999	-128.803	150.511	-64.4824	-77.3671
2XK7_A	-130.123	156.274	-56.3076	-123.69	126.708	-171.986	-67.6806	127.384	nan	-84.6166	-55.6381	-62.1946	-171.719	167.71	58.2697	-86.8325	126.551	nan	-83.2804	-48.4753	nan	-154.007	171.173	nan	-147.375	nan	nan	nan	-121.816	nan	-108.396	140.086	-141.816	nan	nan	nan	nan	nan	nan	nan	nan	nan	-108.63	125.246	nan	-131.124	142.877	-54.7115	-86.5816
3BHY_A	-133.035	122.337	-65.8023	-85.0753	116.976	-177.426	-79.4566	141.23	-58.0433	-124.241	-141.665	nan	-68.4731	151.323	nan	-77.2171	124.239	-161.976	-96.1615	-22.784	-58.3919	-176.871	168.958	nan	-157.238	148.477	nan	-134.939	-165.737	nan	-58.713	-42.6022	-179.41	-128.777	25.9303	-58.8686	-149.508	148.139	nan	-132.011	142.538	nan	-118.556	129.212	nan	-120.94	142.048	-63.8509	-66.2407
4QMX_A	-127.167	151.839	-58.0354	-106.837	127.815	nan	-87.3637	124.69	175.321	-108.385	-148.939	-57.8627	-76.9518	154.978	79.0706	-63.1084	137.682	-178.426	-130.26	6.07128	nan	163.488	-176.889	nan	-125.705	135.937	-125.686	-103.229	23.8371	nan	63.5485	-41.8703	nan	-72.6961	-48.6258	-63.0854	-148.73	-147.4	nan	-106.027	152.061	-67.7174	-113.203	133.287	nan	-122.145	146.471	-60.4948	-70.6412
4PNK_A	-126.529	136.557	-71.3446	-102.552	113.307	nan	-111.61	135.164	nan	-115.135	-141.688	-51.8287	-65.1132	154.363	-65.6893	-73.5305	135.799	nan	-123.924	15.2552	nan	179.692	145.014	nan	-132.143	142.204	-38.124	155.389	156.027	nan	54.7719	-120.719	nan	-110.105	35.6465	-51.1238	166.112	-149.501	nan	-143.723	160.328	44.544	-122.746	139.991	nan	-128.301	147.328	-67.2034	-79.5542
4TTH_B	nan	nan	nan	nan	nan	nan	nan	nan	nan	-127.014	-81.0639	nan	-130.172	123.754	nan	-58.431	141.434	nan	-125.132	10.9541	nan	-166.986	140.633	nan	-95.0909	nan	nan	nan	nan	nan	nan	nan	nan	nan	nan	nan	nan	nan	nan	nan	116.739	nan	-124.189	106.532	nan	-82.303	-158.124	-83.7983	-168.234
3ORT_A	-103.656	112.266	-56.6749	-97.3341	113.987	179.043	-73.0258	136.651	-92.0793	-109.035	-130.83	nan	-65.5386	144.936	nan	-73.329	134.97	nan	-106.803	-37.7192	-66.7985	-169.72	170.118	nan	-150.185	160.977	76.0806	-138.715	-159.371	nan	-56.2712	-41.2066	nan	-124.024	-13.0979	77.009	-135.981	164.349	nan	-120.388	138.728	39.7605	-114.119	131.017	nan	-122.799	143.599	-60.7563	-71.0655
3MVL_A	-79.2097	94.872	-61.5341	-103.598	149.883	-35.9138	57.2018	120.451	-82.531	-127.405	157.637	-82.1349	-171.089	129.347	nan	-69.3797	105.47	-13.0519	-82.9776	-25.77	nan	170.646	-168.339	nan	-94.554	102.034	nan	-99.0748	145.907	nan	-56.9586	128.872	nan	57.4089	93.5565	-43.3879	87.7209	-168.824	nan	-110.653	142.783	nan	-103.838	149.45	nan	-131.226	139.438	nan	-84.2111
3LMG_B	-102.937	141.388	-61.7315	-136.208	141.506	-160.999	-101.34	130.171	-66.5596	-105.226	-52.2537	-58.7815	-146.092	139.05	-175.442	-78.4655	136.302	nan	-93.0875	-45.415	-63.0872	168.763	-174.011	nan	-144.862	157.105	nan	-118.226	-141.669	nan	-83.2013	-24.2779	nan	-107.735	-32.6244	-64.0338	-157.59	-162.825	nan	-136.38	129.277	nan	-107.313	124.378	nan	-115.906	133.738	-56.6006	-68.1606
3K5V_A	-112.368	128.191	nan	-95.3283	113.524	nan	-80.0663	129.096	-61.5596	-106.521	-147.1	-45.6075	-79.0243	167.652	-75.4703	-59.3773	141.695	-139.387	-81.7722	144.256	-83.9589	53.6945	40.9762	nan	73.7773	-20.574	nan	132.338	1.9705	nan	-64.1357	-14.525	60.2191	-110.542	11.6401	-63.4651	69.7143	-136.312	nan	-83.793	60.0408	-65.7124	-118.845	129.923	nan	-121.844	147.227	-63.8124	-71.3187
3K5V_B	-103.753	115.937	nan	-81.1307	117.776	nan	-88.657	119.958	-67.73	-98.3519	-129.394	-64.9732	-121.231	171.687	-94.93	-52.2006	139.923	-70.4975	-81.6213	131.518	-57.8709	63.2567	31.9864	nan	64.1167	-6.92169	nan	136.061	5.0429	nan	-62.8127	-26.3323	-171.782	-107.201	7.53825	-61.0341	73.9894	-140.308	nan	-80.4904	61.6448	-63.818	-122.297	122.858	nan	-118.666	152.972	-60.7144	-70.7846
1NVR_A	-129.103	135.252	-56.0991	-97.6473	135.214	-65.0648	-89.9394	109.637	-61.6789	-105.51	-11.7982	nan	-161.488	142.579	-172.861	-85.4027	118.676	nan	-84.782	-35.3824	-65.0619	-164.556	143.563	nan	-139.475	133.876	-63.5642	-166.286	168.974	nan	-60.4421	72.5417	nan	-178.673	-14.6309	70.4395	130.175	-141.967	nan	-156.193	161.461	94.9154	-124.276	122.549	nan	-116.983	150.618	-69.2084	-85.7562
4MXA_A	-125.277	142.84	-60.271	-113.087	140.468	53.9838	-74.0952	133.277	nan	-100.988	-52.8307	-60.783	-166.32	161.768	56.3461	-80.4707	132.439	nan	-94.0816	-42.443	-76.5273	176.529	-167.326	nan	-122.845	125.872	152.601	-125.985	-166.437	nan	-64.5697	135.657	nan	72.8657	-11.2292	-49.1618	161.4	-162.101	nan	-83.8699	149.052	-62.8407	-114.264	126.409	nan	-119.957	133.422	nan	-78.8824
2VV9_A	-119.793	148.478	-67.2385	-120.853	111.048	nan	-60.2015	136.478	-93.5763	-111.525	-51.0915	nan	-163.914	156.656	65.7009	-87.6514	128.128	-166.466	-117.745	-7.2549	nan	-167.108	157.888	nan	-150.096	138.178	nan	-139.794	-164.406	nan	-100.736	9.79559	nan	-67.8751	-79.7501	nan	-152.424	-149.954	nan	-118.01	142.353	nan	-112.811	135.326	nan	-122.581	143.791	-62.7745	-70.0708
1CKJ_B	-120.646	137.538	-46.9583	-90.4561	138.359	73.4403	-83.298	150.059	-167.121	-131.241	-148.158	nan	-65.6683	136.689	-155.976	-71.0658	110.748	175.761	-98.3443	42.6217	nan	122.651	-176.83	nan	-134.055	127.116	nan	-83.1722	-178.011	nan	-46.2991	-31.82	nan	-152.157	31.157	55.4127	-168.803	-175.413	nan	-117.423	141.958	-59.0095	-99.2425	125.439	nan	-116.848	147.93	-73.3892	-72.8968
4CZT_B	-107.956	128.258	-60.6301	-94.0207	125.396	-163.151	-79.886	138.89	-63.3384	-110.367	-147.492	nan	-70.9838	157.513	68.8461	-81.1364	124.63	nan	-81.2059	-42.609	173.214	-151.006	152.128	nan	-139.614	114.057	-170.172	-98.7488	176.898	nan	-55.0721	-48.3433	nan	-119.94	4.0813	-60.7391	-153.049	150.987	nan	-148.53	163.561	59.8754	-126.332	125.382	nan	-122.44	151.277	-68.122	-71.3821
4CZT_C	-120.24	132.18	-56.92	-97.9857	121.633	171.424	-73.0326	142.523	-57.0832	-111.741	-152.94	nan	-72.0716	162.195	71.7016	-76.0571	118.923	nan	-76.6937	-45.6741	-94.8417	-152.299	147.008	nan	-135.337	108.506	-179.125	-102.605	-175.35	nan	-70.317	-41.3789	nan	-118.979	9.96973	-63.6071	-163.793	155.794	nan	-155.566	159.529	80.1964	-134.525	133.679	nan	-128.038	146.106	-55.1555	-76.4961
4CZT_A	-100.269	133.472	-64.1554	-103.771	125.385	-173.609	-83.3338	134.915	-68.7536	-107.288	-139.967	nan	-86.5434	164.223	77.6232	-82.8269	119.227	nan	-82.9101	-45.9077	173.515	-143.347	144.845	nan	-129.597	123.89	-175.895	-105.775	-166.628	nan	-68.9752	-39.9159	nan	-121.272	-19.5564	-60.8755	-115.723	150.239	nan	-133.544	153.576	-82.7034	-120.44	123.153	nan	-121.86	152.967	-60.298	-74.0376
4CZT_D	-110.626	136.215	-63.8269	-96.7007	125.568	-71.9236	-101.777	117.674	-87.4712	-87.6298	-138.756	nan	-83.6895	156.887	82.0561	-77.7337	113.764	nan	-79.2563	-42.2497	169.116	-144.473	146.465	nan	-130.803	121.399	168.942	-103.224	-166.07	nan	-72.4833	-42.0054	nan	-121.243	-7.51165	-63.6793	-132.711	149.909	nan	-132.461	154.625	-54.4846	-118.422	124.529	nan	-117.661	148.389	-40.2714	-67.7782
4Q9Z_B	-100.539	164.721	-62.6245	-128.375	110.098	-170.435	-73.0035	112.72	-58.8293	-89.6357	-59.2045	-79.4101	-143.226	149.18	-57.4849	-92.9421	128.435	-165.561	-101.053	-32.8964	-62.646	-157.248	158.527	nan	-155.142	133.922	43.9853	165.187	-133.615	nan	-70.6539	-19.7849	nan	-99.6613	31.4403	50.3428	72.8297	-135.655	nan	-135.807	130.245	-64.604	-98.6506	126.57	nan	-119.022	135.824	-64.6915	-81.3604
4Q9Z_A	-98.173	152.245	-63.6176	-108.061	111.676	-176.504	-81.9381	102.363	-60.0201	-77.3472	-53.7769	-68.6644	-142.172	158.612	-62.3065	-97.7963	123.135	-168.656	-87.9454	-28.9286	-52.1387	-171.365	156.938	nan	-134.572	168.469	55.0052	152.629	-155.11	nan	-61.0953	-33.9944	nan	-71.076	-6.31836	58.8554	112.639	-139.398	nan	-127.934	129.861	-57.6625	-106.139	121.963	nan	-113.802	142.994	-59.1001	-82.4519
4F65_B	-135.152	116.984	-165.975	-108.563	105.564	nan	-70.0859	134.91	-61.1785	-117.156	-144.763	nan	-64.9739	142.695	72.3804	-66.0208	140.913	-13.4181	-98.5288	-37.6992	-73.3881	154.829	179.914	nan	-81.5584	148.513	-157.064	-136.204	178.86	nan	-63.9692	133.338	nan	76.1345	-4.73785	-36.0167	174.573	-149.802	nan	-113.312	147.906	-170.55	-116.415	128.483	nan	-123.102	152.837	nan	-80.087
2ZV2_A	-104.719	137.685	-64.5682	-113.116	101.762	nan	-58.2497	137.98	-81.8426	-123.009	-152.938	-54.3886	-65.4175	164.855	-70.3568	-81.0812	141.626	175.355	-126.73	-14.9189	nan	-161.811	168.575	nan	-154.943	nan	178.898	nan	nan	nan	nan	nan	nan	nan	158.939	44.6008	84.9091	-153.405	nan	-147.846	153.881	nan	-116.91	138.091	nan	-126.68	158.171	-62.1475	-79.1343
4F65_A	-128.071	117.189	-167.38	-105.136	104.423	nan	-71.1375	135.11	-61.1164	-117.867	-143.848	nan	-66.4169	143.489	72.5979	-66.5931	141.516	-14.2425	-99.0881	-37.3238	-74.0463	152.303	-179.379	nan	-82.629	148.428	nan	-135.837	178.7	nan	-63.7204	132.891	nan	76.0278	-2.72599	-36.0692	172.522	-151.998	nan	-112.742	146.795	84.8843	-116.872	128.771	nan	-123.291	152.907	nan	-80.7504
3HV3_A	-107.083	114.174	-55.6924	-116.109	161.031	-72.9413	58.4244	43.4489	-61.6656	-58.5769	125.382	-90.9237	-135.842	129.421	nan	-66.7514	147.72	-17.2165	-130.364	14.9407	nan	117.163	-170.717	nan	-107.612	nan	nan	nan	-124.106	nan	nan	nan	nan	nan	nan	nan	nan	nan	nan	-133.123	155.793	nan	-133.166	131.527	nan	-112.014	141.185	nan	-70.9283
3SOC_B	-133.436	136.314	168.635	-131.287	135.02	-86.478	-82.1028	138.113	-59.8556	-101.107	-69.6579	-88.0133	-154.829	150.457	65.813	-82.6656	119.118	nan	-89.0579	-26.3381	-76.4955	177.109	-177.099	nan	-100.257	-51.4527	-176.315	53.9198	-162.177	nan	-70.6186	-45.626	-153.535	-121.74	118.082	-51.1286	66.8953	-175.025	nan	-106.978	136.469	nan	-108.19	118.919	nan	-100.49	134.473	-70.3743	-71.9984
3SOC_A	-138.299	138.602	174.431	-124.474	139.066	-73.9505	-79.091	136.645	-60.9957	-103.21	-63.2033	-89.4645	-164.742	155.829	75.685	-101.434	153.812	nan	-133.885	146.796	-49.6592	-77.1252	156.443	nan	-152.898	-168.743	80.7604	-66.7487	163.089	nan	55.4499	35.396	nan	52.9237	33.0	-152.467	-86.9117	-178.433	nan	-152.685	159.934	nan	-130.62	126.129	nan	-99.8928	140.946	-73.5051	-76.1863
2XK8_A	-127.151	149.799	-58.315	-112.865	124.737	-171.482	-70.1175	128.331	nan	-88.3942	-54.4051	-63.5792	-171.341	166.472	56.7846	-83.3037	130.606	nan	-86.983	-52.3272	nan	-151.619	173.707	nan	-134.003	nan	nan	nan	nan	nan	nan	nan	nan	nan	nan	nan	nan	nan	nan	nan	136.049	-172.987	-115.383	130.025	nan	-134.055	141.93	-59.5817	-81.677
4BCQ_A	-112.178	138.532	-71.0214	-120.795	117.352	174.989	-64.5419	149.315	-54.0162	-114.94	-50.0342	nan	-167.058	-178.799	54.179	-100.916	126.905	-160.102	-85.5794	-40.8556	nan	154.196	nan	nan	nan	nan	nan	nan	nan	nan	nan	nan	nan	nan	nan	nan	nan	nan	nan	nan	143.269	nan	-113.328	139.197	nan	-121.347	160.991	-58.4108	-104.547
4BCQ_C	-98.0413	143.44	-70.9737	-127.726	124.672	165.342	-77.1436	149.581	-66.3773	-114.59	-53.3682	nan	-161.572	160.855	56.5639	-88.9817	133.861	-179.769	-94.8092	-47.3748	nan	171.811	-164.657	nan	-140.35	nan	-68.9392	nan	nan	nan	nan	nan	nan	nan	-116.131	-46.7364	-141.488	-151.332	nan	-109.145	142.705	nan	-117.967	134.352	nan	-128.022	161.138	-53.5193	-106.589
2XH5_A	-129.77	143.215	-64.2776	-96.6227	130.093	-78.4986	-97.1104	101.605	-62.5338	-95.7229	-56.6605	-63.1343	-141.821	151.05	-96.7009	-92.0607	120.476	-178.538	-99.999	-31.2678	-49.658	-156.744	160.919	nan	-158.385	135.386	-174.084	-161.367	-171.846	nan	-41.2109	-61.4885	nan	-74.1918	-9.94161	-51.9622	151.427	-152.988	nan	-126.741	160.643	-54.6555	-124.313	125.802	nan	-120.251	132.302	nan	-58.9446
2GS7_A	nan	nan	nan	-124.175	139.885	-61.5189	-96.6756	103.705	-66.6349	-82.8547	-56.8217	nan	-134.962	140.578	-79.8434	-72.3804	116.062	nan	-72.1158	-49.0916	-94.3977	178.201	134.972	nan	-98.3455	102.37	nan	-74.8159	-153.978	nan	-52.1364	-69.8096	nan	-108.015	31.9012	-45.0209	173.576	-161.052	nan	-140.398	139.795	nan	-103.747	131.213	nan	-119.616	159.881	-63.5286	-110.53
2GS7_B	nan	nan	nan	-146.333	132.442	-160.172	-92.2164	117.733	-66.9103	-100.085	-63.8932	nan	-127.389	137.893	-85.2218	-69.5415	111.533	nan	-65.0834	-62.624	-92.7715	-167.961	152.184	nan	-93.1133	142.239	nan	-108.453	-172.39	nan	-65.4484	-45.1455	nan	-117.878	24.2594	-62.0845	174.328	-164.766	nan	-136.413	144.166	nan	-105.34	154.53	nan	-143.145	152.07	-61.5564	-92.5211
4QMS_A	-128.783	148.724	-56.9718	-101.811	127.192	nan	-85.0309	125.167	176.083	-109.201	-145.532	-56.1457	-79.974	155.743	73.7483	-63.3496	139.785	173.513	-126.26	-8.47748	nan	-176.799	173.92	nan	61.2864	146.471	-69.9222	148.954	-140.658	nan	-95.6036	-58.0746	nan	-60.7182	-52.8023	-37.3977	-165.632	-148.038	nan	-119.446	142.792	-73.6682	-116.182	133.024	nan	-122.407	149.576	-59.6831	-71.8607
4L67_A	-117.394	149.001	-67.0975	-155.23	-179.907	27.8139	61.3761	61.629	-50.7492	-72.4893	135.136	-81.0981	-132.295	112.289	nan	-71.0646	143.592	170.986	-150.515	10.4965	nan	-157.434	170.169	nan	-152.345	118.035	-62.1604	-174.019	159.306	nan	62.7263	-124.172	nan	-137.939	146.192	nan	99.1938	165.092	nan	-87.8235	157.027	nan	-103.555	138.408	nan	-135.514	175.384	nan	-131.536
3KXM_A	-125.531	122.028	-45.4002	-112.849	137.1	-71.8184	-69.922	128.494	nan	-103.318	-42.8152	nan	-165.518	144.536	32.777	-64.2243	138.01	-157.942	-120.626	-16.946	nan	-176.023	-179.798	nan	-166.714	151.547	57.7759	-149.338	-167.566	nan	-55.7897	-32.7561	-92.618	-115.606	-3.76863	-48.6585	-161.574	163.953	nan	-115.102	146.722	-50.8247	-131.701	131.947	nan	-132.384	142.655	-58.4993	-68.1092
3AG9_B	-121.794	131.42	-62.3818	-87.8792	128.453	171.094	-82.7873	125.178	-94.9096	-100.072	-58.5084	nan	-168.051	169.426	65.3121	-87.184	133.005	nan	-96.8041	-29.7953	-64.6201	-175.918	160.959	nan	-131.784	151.776	nan	-134.378	-163.077	nan	-75.6591	-25.7111	nan	-131.978	9.85491	56.0844	-169.072	-177.03	nan	-145.091	164.557	77.5962	-119.017	128.796	nan	-121.156	142.333	-62.8756	-76.1834
3AG9_A	-111.303	131.569	-59.0722	-89.548	125.44	-177.202	-85.8092	116.669	-55.2507	-96.6868	-56.6946	nan	-157.58	138.297	175.716	-76.542	120.424	nan	-87.2727	-28.4516	-54.2057	178.843	171.041	nan	-121.914	107.796	nan	-81.1753	-164.527	nan	-68.5886	-40.2544	nan	-104.355	-10.5627	-44.8299	158.102	-174.073	nan	-73.2773	156.828	-72.4537	-112.755	129.316	nan	-126.807	137.504	-72.7987	-74.4574
2Q0N_A	-118.431	142.759	-62.4205	-145.524	-175.723	66.5953	56.7199	52.3718	-58.5741	-73.3689	135.181	-76.5568	-132.984	121.138	nan	-68.8691	128.803	-167.729	-113.402	-14.4025	nan	-176.078	157.566	nan	-87.6911	121.42	-71.5223	-96.6044	-157.512	nan	-89.2267	-25.453	nan	-136.488	19.8891	nan	168.954	-154.28	nan	-111.915	160.618	nan	-126.871	134.322	nan	-125.639	166.041	nan	-108.591
1W82_A	-91.7844	120.582	-55.0828	-127.383	162.017	-67.0785	55.1245	49.0515	-50.1318	-64.9869	129.389	-85.6788	-137.871	136.514	nan	-67.4938	144.652	-19.8145	-124.202	-21.7289	nan	175.41	165.765	nan	-157.076	172.972	nan	-172.012	-166.597	nan	-57.3958	-37.6386	nan	-94.1899	-13.8023	-71.7394	177.502	-174.698	nan	-137.888	145.798	nan	-115.521	139.581	nan	-125.725	144.384	nan	-82.8587
3QKL_A	-133.219	144.56	-57.425	-95.3804	138.672	-75.171	-105.671	105.326	-59.3831	-97.7763	-66.943	-51.6583	-130.111	139.097	-71.77	-75.3133	122.672	-178.129	-90.0053	-43.2779	-55.3262	-163.399	167.431	nan	-148.038	141.116	155.69	-145.174	-169.57	nan	-52.0595	-39.3995	nan	-92.2314	-12.1524	-61.8123	154.919	-142.919	nan	-148.724	161.255	51.7981	-118.701	125.407	nan	-120.064	132.307	nan	-69.1146
1JSV_A	-117.635	139.255	-61.0392	-106.592	108.001	-178.616	-59.5383	132.25	-53.6356	-111.515	-27.4349	nan	177.857	153.897	100.733	-76.6282	127.843	169.93	-88.3611	-34.2405	nan	160.957	-170.637	nan	-108.352	121.039	-69.3278	-91.8242	-164.921	nan	-67.1675	-53.1153	nan	-86.5779	-24.615	-30.7379	177.916	-171.625	nan	-75.8378	150.603	nan	-118.028	118.581	nan	-111.834	154.933	-74.2988	-86.8641
4P90_A	-112.59	144.851	-58.1477	-134.012	177.441	nan	57.4191	52.8996	-68.1511	-69.8886	126.841	-75.2843	-138.755	115.378	-84.6407	-62.7635	131.119	-167.608	-128.753	4.62305	nan	177.949	166.942	nan	-148.642	130.479	44.4131	-153.696	-169.396	nan	-58.5872	-38.5713	nan	-78.7527	-58.3287	nan	-176.827	-160.594	nan	-102.322	131.019	nan	-101.582	128.106	nan	-119.338	159.105	-72.4355	-107.661
4P90_B	-128.437	146.466	-59.4665	-136.637	178.556	nan	55.5539	52.3443	-69.7252	-68.4158	126.638	-75.5111	-138.195	117.117	-83.0795	-64.5794	131.558	-165.111	-127.17	-2.61352	nan	179.834	nan	nan	nan	nan	nan	nan	nan	nan	nan	nan	nan	nan	nan	nan	nan	-161.764	nan	-102.273	133.27	nan	-103.6	124.485	nan	-117.574	157.015	-71.3687	-104.23
4O2P_B	-102.299	140.626	-71.7847	-125.756	94.9767	nan	-66.9393	125.025	-73.0351	-118.526	-69.5912	-73.2422	-109.021	125.469	nan	-77.6833	138.942	-171.557	-135.879	-7.46866	-75.3494	-159.767	161.52	nan	-142.412	172.873	-83.6413	169.674	nan	nan	nan	nan	nan	nan	-26.1937	nan	154.493	-126.311	nan	-130.73	173.882	-77.6832	-137.298	122.985	nan	-120.519	149.068	-75.7787	-87.0128
1XO2_B	-106.211	112.503	-69.6594	-94.0986	101.937	31.7535	-56.0495	120.571	nan	-91.1887	-43.6476	nan	177.723	148.784	nan	-69.4912	138.163	21.8438	-120.477	45.3925	nan	101.076	145.316	nan	-120.321	138.431	66.1701	-72.9142	-142.87	nan	-105.404	-37.4892	nan	-109.699	29.1863	nan	151.655	136.001	nan	-70.5204	171.629	nan	-128.985	99.6259	nan	-91.5639	156.995	-50.2226	-105.72
4MH7_B	-115.221	132.936	-172.056	-116.082	126.691	nan	-102.105	140.095	-62.3597	-123.826	-134.926	nan	-67.4456	159.908	-54.9579	-86.4488	129.801	nan	-91.2223	-17.8693	-61.1273	173.042	154.723	nan	-104.656	nan	-163.718	nan	67.147	nan	nan	nan	nan	nan	nan	nan	nan	nan	nan	-87.4664	144.795	nan	-109.281	135.958	nan	-129.306	148.0	-63.0268	-72.033
3BLQ_A	-100.831	148.53	-58.3527	-104.86	122.655	-161.119	-73.1631	142.628	-66.1025	-122.316	-15.724	-60.9373	173.324	143.389	nan	-70.5912	141.953	-65.1932	-135.073	1.40193	nan	179.68	175.336	nan	-118.517	139.143	172.139	-108.19	-173.02	nan	-85.4531	-15.134	nan	-132.864	-1.73348	-60.1953	163.447	172.473	nan	-67.2865	151.302	-56.8941	-111.225	128.36	nan	-116.403	152.538	-54.9388	-85.6992
2YAC_A	-135.216	129.23	-64.9563	-84.5782	130.055	nan	-75.5136	145.413	175.174	-135.367	-134.09	nan	-79.3723	141.081	50.1667	-58.5395	142.625	-166.021	-118.939	-28.1983	-47.5859	155.666	179.96	nan	-143.977	120.766	125.83	-133.544	116.444	nan	80.2574	-133.775	nan	-84.1975	-0.396142	-48.0432	-101.839	152.142	nan	-122.52	141.875	-77.9274	-114.935	139.227	nan	-136.946	147.778	-63.7358	-66.4755
4FIC_B	-104.08	123.259	-62.5859	-111.96	120.175	-63.3994	-94.1343	89.6741	-77.4513	-77.3999	-49.0101	-59.4474	-129.322	130.508	nan	-78.3975	143.144	-157.707	-119.3	-20.2682	-55.2926	170.012	146.404	nan	-82.319	-177.938	nan	171.485	142.712	nan	-57.1428	-7.8102	nan	-101.501	-34.5676	nan	170.771	-145.637	nan	-126.493	163.844	-71.7034	-131.346	130.709	nan	-132.165	151.672	-68.0876	-88.4618
4MBJ_B	-82.7323	127.276	nan	-103.339	92.0825	nan	-73.2046	115.13	nan	-108.152	-126.597	nan	-56.974	139.646	-134.767	-90.5524	145.83	171.697	-147.431	-41.9958	nan	-77.0821	116.344	nan	-102.241	-11.3412	nan	-56.0368	-174.157	nan	-93.2411	-37.1318	nan	-87.7181	102.913	178.483	75.9753	170.509	nan	-151.514	123.93	nan	-92.9057	130.462	nan	-125.353	138.609	-65.3148	-68.3291
4MBJ_A	-80.0014	127.714	nan	-102.76	91.2432	nan	-70.1879	114.619	nan	-108.22	-126.447	nan	-58.1546	140.221	-135.996	-90.4944	147.266	171.579	-150.177	-46.7692	nan	-78.4435	122.343	nan	-92.6706	157.646	nan	101.603	171.452	nan	-80.2815	168.425	nan	87.6772	-29.4369	109.106	153.817	151.675	nan	-117.212	130.952	nan	-105.349	134.434	nan	-126.485	136.382	-65.7244	-65.4574
4O0Y_A	-113.905	142.998	-60.0053	-118.16	157.336	-71.0229	58.1069	62.9236	-68.2573	-70.141	137.145	-69.7154	-133.525	115.139	nan	-65.158	134.244	-179.617	-128.157	-13.6349	nan	-173.21	-173.727	nan	-143.719	118.621	-166.922	-106.798	-166.497	nan	-47.1547	-52.4549	nan	-122.393	4.70236	nan	-177.103	-176.825	nan	-91.9248	162.807	nan	-123.001	136.169	nan	-131.073	156.901	nan	-109.389
4X7J_A	nan	nan	nan	nan	nan	nan	nan	nan	nan	nan	nan	nan	nan	nan	nan	nan	nan	nan	nan	nan	nan	nan	nan	nan	nan	nan	nan	nan	nan	nan	nan	nan	nan	nan	nan	nan	nan	nan	nan	nan	nan	nan	nan	nan	nan	nan	nan	nan	nan
4MYJ_A	-101.14	151.242	-67.2484	-139.911	123.474	166.64	-66.7269	142.388	nan	-112.661	-50.113	-165.798	-163.876	162.427	46.6986	-91.0944	132.635	nan	-125.261	13.904	nan	-174.21	137.602	nan	-115.843	nan	-61.7063	nan	nan	nan	nan	nan	nan	nan	-30.1937	-128.203	-179.011	-150.304	nan	-135.006	154.566	nan	-117.995	117.506	nan	-107.724	134.5	-57.5684	-77.7406
4AOI_A	-114.291	132.777	nan	-97.2722	93.7192	-62.5153	-75.033	-3.92416	-73.7957	-95.2401	2.08065	67.0051	-121.986	86.4789	-61.6139	-82.8649	128.793	nan	-121.621	13.476	nan	178.789	153.172	nan	-130.836	125.194	-60.5291	-124.752	173.491	nan	-77.2899	-33.3219	-176.548	-83.8404	-19.0862	-60.12	159.533	169.959	nan	-91.7563	169.166	nan	-106.112	137.56	nan	-127.556	152.303	-57.8189	-60.9516
3TNI_A	-100.976	145.666	-61.8044	-108.822	118.9	-174.333	-65.632	121.929	-84.7495	-97.8279	-44.3914	-64.6745	-168.92	131.582	nan	-59.1745	147.606	-80.0781	-135.077	-75.6565	nan	-59.4576	136.674	nan	-145.271	nan	-45.9467	nan	nan	nan	nan	nan	nan	nan	nan	nan	nan	nan	nan	nan	102.635	-68.0751	-115.056	125.956	nan	-118.312	141.198	-64.8704	-82.8718
1FVR_B	-107.022	126.108	nan	-118.959	114.428	-174.216	-84.2006	134.207	-57.1871	-120.053	-25.4595	-40.9576	-168.328	175.31	-159.739	-122.099	126.402	nan	-140.461	-174.919	nan	-113.633	158.604	nan	-155.404	77.0435	-175.836	56.6402	-137.754	nan	-73.1362	0.492975	53.3934	-78.2243	-11.645	-83.3107	68.6966	-146.402	nan	-74.6607	131.323	-66.2227	-135.336	164.515	nan	-94.7881	125.844	-63.8173	-77.865
1FVR_A	-94.5485	128.057	nan	-121.548	116.629	178.159	-84.521	139.46	-56.7268	-124.314	-25.9294	-36.6834	-170.19	174.631	-158.121	-117.764	131.419	nan	-145.22	174.734	nan	-105.219	153.497	nan	-150.512	77.2955	-171.741	57.3231	-141.383	nan	-71.4836	4.13	51.337	-79.2924	-13.8715	-81.3957	73.0354	-146.046	nan	-76.4183	133.575	-63.5443	-135.328	162.517	nan	-95.2775	117.388	-65.5724	-69.1527
4K8A_A	-121.114	123.794	nan	-112.563	110.319	-167.897	-70.0735	137.984	-155.517	-119.202	-150.899	nan	-70.4685	150.893	61.5178	-72.4945	120.364	nan	-103.666	-15.156	nan	-171.562	-179.966	nan	-120.078	137.712	-146.0	-119.16	-178.231	nan	-62.8501	-42.6947	-121.736	-103.076	-13.5902	-64.6178	176.992	-155.019	nan	-95.9906	136.276	-67.6209	-91.0775	131.325	nan	-120.007	159.491	-74.0668	-98.2197
3NX8_A	-135.002	148.699	-60.1074	-109.664	137.472	nan	-75.3445	127.173	175.499	-116.861	-51.5318	nan	-169.863	145.324	172.484	-78.994	129.651	nan	-100.909	-25.7001	-68.2142	170.511	178.731	nan	-130.339	134.751	nan	-109.508	-148.998	nan	-44.3113	-63.442	nan	-131.887	155.052	-48.4299	76.8234	-167.869	nan	-128.126	151.213	-77.2826	-121.436	123.526	nan	-122.038	141.794	13.3686	-65.5793
3H10_B	-126.579	144.415	-51.7139	-95.4602	127.838	-72.7429	-92.8597	133.888	nan	-110.519	-151.111	nan	-64.392	149.464	71.7632	-65.0107	137.796	-17.5121	-98.6468	-16.8116	-67.0284	167.719	157.68	nan	-93.837	131.507	-88.2785	-97.8795	179.662	nan	-64.3476	-31.9169	-74.9204	-126.026	15.9167	-41.4254	165.066	-142.115	nan	-146.059	161.866	-56.2934	-119.676	130.414	nan	-121.046	145.464	-58.3189	-66.9012
3H10_D	-123.937	146.677	-45.0495	-88.0659	138.818	-81.0862	-106.322	129.628	nan	-104.857	-152.164	nan	-72.694	155.581	83.3868	-64.2702	138.285	-14.2278	-87.5443	-21.4656	-76.2199	162.431	161.789	nan	-88.6498	137.894	-87.4472	-103.532	178.501	nan	-63.2532	-32.9689	-69.6069	-124.504	17.8369	-43.304	158.73	-158.356	nan	-136.416	162.923	-51.6445	-115.651	125.999	nan	-108.419	147.304	-57.1001	-68.7029
2JLD_A	-146.461	155.292	57.4963	-139.272	176.774	nan	64.7248	39.2959	-69.8671	-70.4307	124.662	nan	-132.536	145.299	-54.4453	-73.8417	127.978	nan	-82.0027	-50.5781	nan	-174.392	177.826	nan	-150.718	162.882	71.5182	167.498	-151.391	nan	-57.4864	-18.7106	nan	-84.4395	-5.90631	48.6539	103.9	-146.144	nan	-113.914	136.598	nan	-117.264	122.431	nan	-102.124	161.166	-58.0898	-105.008
2XM9_A	-140.619	144.44	-55.5291	-95.3827	119.648	nan	-77.5541	153.128	-62.4874	-141.016	-158.971	nan	-58.6915	161.016	nan	-80.4645	147.417	nan	-113.653	-46.347	-57.4565	-155.457	174.363	nan	-128.758	nan	nan	nan	-157.098	nan	nan	nan	nan	nan	nan	nan	nan	nan	nan	-118.981	158.898	-172.351	-131.412	121.834	nan	-109.58	151.604	-74.6824	-75.2071
1OUK_A	-82.4232	121.222	-55.8093	-126.121	159.416	-70.4919	66.7636	41.0172	-68.3331	-61.2369	122.386	-77.221	-134.239	135.873	nan	-71.8983	134.826	37.8396	-135.528	30.1636	nan	165.141	176.907	nan	175.028	152.123	nan	-171.483	-149.471	nan	-86.7575	-40.8425	nan	-51.7871	-38.5105	62.9131	152.925	-161.929	nan	-121.357	135.69	nan	-101.76	145.852	nan	-133.413	144.188	nan	-95.6273
3MBL_A	-104.08	156.163	-66.204	-138.716	128.684	-165.396	-68.2689	135.807	-149.011	-105.434	-58.4414	nan	-154.165	-175.68	nan	-104.108	125.119	-158.212	-83.1584	-31.5328	-65.4389	167.584	-172.101	nan	-140.414	159.656	nan	-137.348	-148.051	nan	-67.8612	115.684	-77.8213	55.5898	4.09237	nan	-130.249	119.325	nan	-100.909	149.77	nan	-122.793	118.242	nan	-102.352	144.994	-63.7553	-84.3314
3H9R_A	-75.3302	136.011	nan	-94.275	119.826	nan	-74.2784	143.484	-63.1077	-125.229	-56.6154	-69.4947	-149.752	140.092	93.2825	-76.4676	119.919	nan	-113.076	-7.55476	nan	-154.424	156.5	nan	-159.813	140.56	172.176	-168.962	-170.051	nan	-59.993	-29.436	-64.8879	-68.0132	-16.9144	64.3913	121.849	-134.22	nan	-147.428	147.445	29.9502	-107.53	133.731	nan	-115.561	144.445	-69.5494	-78.44
3IK3_A	-120.491	121.745	nan	-81.508	119.171	nan	-93.7021	131.69	-66.486	-123.742	-140.318	-52.6282	-74.7439	154.965	51.5169	-69.4873	133.443	-166.929	-74.8076	143.7	-70.3429	67.5778	17.9663	nan	56.5508	34.0123	nan	100.145	-8.7885	nan	-71.3612	-13.8065	79.2118	-104.103	7.92444	-55.6213	78.1059	-148.32	nan	-79.8507	63.5823	-68.2326	-117.614	126.066	nan	-120.348	143.686	-64.9479	-66.5076
3IK3_B	-119.004	120.191	nan	-79.4745	116.719	nan	-86.0832	136.392	-65.4794	-124.604	-139.584	-57.1398	-77.9783	158.567	48.1585	-72.717	136.317	-163.828	-77.8553	140.525	-66.2784	59.3988	31.5174	nan	59.9683	21.9618	nan	101.037	-3.84374	nan	-73.6219	-14.9252	69.8714	-99.6752	0.691821	-55.8502	86.4718	-143.126	nan	-83.3394	64.0418	-70.4539	-119.475	126.546	nan	-121.137	144.371	-67.8936	-73.9627
2JIV_B	nan	nan	nan	-136.382	92.6724	-48.3588	-38.9815	139.837	-33.5987	-113.705	-86.5922	nan	-112.137	166.108	123.171	-92.763	84.429	nan	-46.5127	-28.7007	-122.618	-176.245	-149.467	nan	-155.551	-77.5106	nan	101.563	-130.361	nan	-147.993	-34.7998	nan	-93.7483	-10.7819	-156.896	-163.961	-171.926	nan	-138.456	92.3321	nan	-58.101	151.829	nan	-141.452	161.701	-61.3881	-111.612
2JIV_A	nan	nan	nan	-164.685	102.699	154.948	-35.3595	157.133	-62.4627	-132.948	-25.7495	nan	-166.985	170.301	-152.797	-106.976	125.011	nan	-95.5701	-68.2789	-37.8316	-116.543	-166.386	nan	-171.536	-142.974	nan	48.4063	172.73	nan	73.0283	-143.673	nan	-62.1115	-64.9399	-58.7478	-131.876	-170.606	nan	-102.013	-145.78	nan	-179.764	141.494	nan	-137.997	160.04	-31.4487	-91.9357
1KSW_A	-123.337	130.094	-68.4362	-118.476	116.713	15.3131	-75.9145	127.619	-36.5542	-113.224	-54.1731	-55.882	-121.512	129.728	nan	-77.9583	126.958	-162.46	-106.285	-25.8615	-65.0754	-172.626	155.462	nan	-122.65	87.0895	-123.793	-66.3657	178.597	nan	-69.7254	-30.6199	nan	-111.424	-1.08101	-58.8487	-173.143	-168.32	nan	-123.602	158.298	-46.5353	-131.594	129.042	nan	-127.155	152.141	-71.9656	-93.3497
5CEM_A	-116.603	141.829	-68.1282	-95.4945	127.028	-73.0847	-93.3443	123.028	-55.88	-120.683	142.333	-55.1867	nan	nan	nan	nan	nan	nan	nan	nan	nan	-57.364	142.072	25.4809	-100.125	156.952	-164.341	-47.2129	-38.9956	nan	-87.7068	-63.0596	-42.0775	65.2012	68.6271	173.413	-81.2312	-82.3687	-78.8691	-124.27	18.338	-72.6321	-99.4936	135.068	nan	-133.094	169.344	nan	-78.4953
3ZLW_A	-108.677	135.193	-66.2933	-116.02	120.646	-159.569	-68.8429	125.074	177.741	-94.6878	-55.1834	nan	-162.306	172.438	nan	-93.093	128.714	-172.874	-87.6104	-28.8355	-72.9986	151.843	-167.876	nan	-124.368	138.011	nan	-112.392	168.82	nan	-67.9995	123.074	nan	98.5697	-14.4513	nan	179.366	173.443	nan	-91.8	147.319	nan	-113.446	124.266	nan	-114.799	144.684	-65.4605	-85.8948
1PXK_A	-129.514	139.987	-64.9835	-115.312	113.282	171.024	-55.8208	146.307	-69.3007	-118.85	-60.0714	nan	-153.892	178.26	65.924	-103.667	106.611	175.661	-65.5217	-19.1339	nan	146.867	-176.75	nan	-123.841	121.882	39.897	-84.5811	-175.676	nan	-76.754	-19.8379	nan	-142.322	55.0409	46.9119	132.072	141.263	nan	-83.74	148.503	nan	-105.797	132.496	nan	-124.392	146.12	-84.7405	-87.1257
4YTH_A	-91.1298	103.57	-78.8742	-92.3231	121.78	-64.0305	-66.5812	134.776	172.562	-115.901	-56.4852	-63.0763	-159.215	149.153	-161.961	-75.8706	139.327	174.042	-103.014	-39.3672	-68.9684	170.483	177.077	nan	-142.339	152.166	-79.6944	157.963	161.258	nan	54.6451	37.951	-135.759	72.7854	11.1973	-62.9586	-133.399	168.277	nan	-134.836	147.639	nan	-121.859	127.922	nan	-124.701	150.639	-51.138	-91.7432
3U87_A	-126.837	146.789	-51.2025	-126.595	133.669	-76.6639	-75.9631	136.293	-58.0123	-98.2398	-56.6597	nan	-158.502	159.975	68.7184	-83.4855	138.454	-173.898	-104.336	19.931	-61.025	117.579	-177.544	nan	-141.75	-173.773	-71.6655	-157.562	-157.437	nan	-94.0231	-13.4231	-86.0081	-115.924	-11.832	-57.3851	-163.153	157.732	nan	-109.677	134.556	-45.2952	-113.724	129.378	nan	-124.553	145.881	-60.8288	-79.5318
3U87_B	-126.637	146.716	-51.341	-126.775	133.565	-76.5901	-76.2205	136.074	-58.0975	-98.3427	-56.4277	nan	-158.521	160.11	67.7474	-82.8499	139.036	-174.1	-103.992	-92.7674	-60.8593	-122.669	-177.653	nan	-141.767	-174.486	-71.6645	-158.237	-157.269	nan	-94.188	-13.767	-178.331	-115.946	-11.7414	-57.6802	-162.888	157.341	nan	-109.974	135.175	-45.479	-113.311	129.802	nan	-124.257	145.897	-60.5743	-79.6797
4RT7_A	-97.9073	126.423	-75.2187	-115.778	104.331	-176.264	-79.8302	141.714	-72.0401	-117.327	-131.569	nan	-78.6619	167.977	57.8776	-88.5191	129.164	nan	-96.4349	-15.7067	-55.7222	-179.853	148.224	nan	-144.71	156.26	nan	-153.603	-165.891	nan	-82.2434	-23.2317	nan	-98.0795	-47.1448	-41.3781	-154.164	-164.6	nan	-150.955	168.624	63.6741	-123.097	110.915	nan	-91.0105	153.741	-50.5114	-88.6822
4MF1_A	-109.437	126.216	-67.4894	-104.676	116.614	nan	-92.8447	102.255	-68.9175	-88.5589	-38.6111	nan	-166.166	139.781	39.6512	-67.3574	155.187	178.182	-158.791	15.7817	nan	-154.258	145.926	nan	-130.855	157.85	nan	-168.479	nan	nan	nan	nan	nan	nan	nan	nan	nan	-159.305	nan	-80.8678	163.272	-34.5945	-131.023	136.123	nan	-123.837	144.545	-66.4035	-77.6628
4MF1_B	-111.009	129.794	-67.7123	-108.303	122.666	nan	-95.607	113.568	-74.8575	-91.0616	-62.8208	nan	-145.977	144.59	69.114	-65.2287	133.42	178.728	-121.723	-11.1392	nan	-160.493	155.932	nan	-138.58	164.179	nan	167.974	nan	nan	nan	nan	nan	nan	nan	nan	nan	-176.614	nan	-89.8304	157.377	-55.9298	-122.973	132.869	nan	-123.531	141.827	-68.3742	-74.2735
2ZVA_A	-133.427	120.615	nan	-112.839	118.404	-68.4729	-87.466	130.416	-73.137	-113.738	-55.1771	nan	-131.246	127.207	-177.467	-80.0333	125.303	-166.139	-105.31	-30.4404	-58.0988	-161.973	154.897	nan	-133.739	119.863	nan	-106.716	179.285	nan	-65.3204	-29.6056	179.041	-103.677	2.22414	-56.9832	152.244	-152.726	nan	-137.588	159.394	-71.6735	-121.801	129.993	nan	-125.929	150.714	-71.7846	-95.33
4I5P_A	-130.536	152.314	-56.498	-116.928	123.88	nan	-85.3403	127.112	-171.947	-98.9617	-144.685	nan	-71.9769	150.712	-172.357	-66.6761	148.768	nan	-112.987	-14.2908	-54.104	122.828	-177.558	nan	-78.8167	140.16	151.262	-138.858	72.5317	nan	63.8	-110.437	nan	-72.9255	-14.711	-52.4327	-106.359	144.756	nan	-96.9297	130.689	-55.7666	-107.367	140.117	nan	-143.367	152.072	-67.0599	-59.4481
2WMA_A	-106.725	152.674	-60.3077	-135.073	111.054	164.116	-57.1563	145.159	-62.8332	-115.252	-47.8368	nan	-174.041	148.44	53.2369	-76.6475	157.273	63.6346	-154.348	79.494	nan	113.659	177.604	nan	52.6829	-179.597	-79.0753	-107.787	-126.373	nan	-61.9382	-176.556	nan	96.7456	-76.6838	-79.8777	172.512	-148.152	nan	-98.4521	152.052	nan	-85.8185	137.049	nan	-125.321	116.935	-117.029	-65.4346
2WMA_C	-109.998	135.981	-80.5691	-122.152	121.199	160.877	-71.6473	131.706	-79.5101	-94.466	-48.098	nan	-172.476	160.347	55.6063	-86.7973	135.196	-26.8289	-134.653	26.7748	nan	152.455	177.118	nan	-130.172	145.739	-97.5488	-135.104	32.346	nan	61.7599	-38.2316	nan	-100.281	-2.91343	-91.2907	174.611	168.923	nan	-88.1348	138.002	nan	-97.6313	120.324	nan	-106.585	139.029	-95.7973	-90.9097
2Z7S_A	-130.33	125.35	-49.7988	-94.022	136.077	68.1171	-72.8709	127.085	-42.589	-94.9433	-48.0867	-66.4511	-173.825	159.706	60.067	-89.758	115.63	nan	-63.9636	-39.0799	-98.2243	171.593	156.292	nan	-64.9967	155.68	10.6021	-121.762	156.941	nan	-101.832	20.3946	nan	-160.848	24.0008	-102.763	107.362	-155.527	nan	-114.897	138.776	-147.443	-109.717	116.284	nan	-106.516	155.229	-47.7568	-95.486
4QYY_A	-119.431	134.613	-48.7029	-143.977	174.907	nan	56.1419	80.5732	-73.3988	-90.8611	155.403	-38.4485	-152.589	121.653	nan	-57.9116	128.27	173.366	-101.048	-57.6326	nan	-170.191	-170.135	nan	-158.056	165.003	76.8516	-167.27	-164.032	nan	-56.1543	-46.5548	nan	-54.4615	-33.8792	65.8405	143.234	-136.237	nan	-132.081	147.555	-177.336	-123.715	136.479	nan	-126.13	168.42	nan	-100.543
3FPQ_A	-118.884	148.764	-35.5537	-102.652	134.921	169.964	-104.116	153.964	-55.8055	-85.3271	57.8403	-163.882	-125.293	100.908	nan	-79.6401	128.423	172.725	-127.294	0.879155	nan	-172.738	161.039	nan	-153.942	151.665	-163.176	-151.307	-173.635	nan	-57.6872	-37.7635	nan	-111.855	-2.3461	-62.9522	-147.76	153.166	75.8965	-130.539	134.887	nan	-115.128	132.191	nan	-122.884	158.461	-60.8991	-76.204
3FPQ_B	-111.302	141.047	-73.2126	-100.288	131.191	172.285	-104.677	152.02	-55.0176	-78.0154	32.7541	60.0856	-101.206	108.149	nan	-86.5353	119.863	-166.192	-103.319	-13.8293	nan	-159.789	142.732	nan	-135.644	143.206	-176.375	-156.224	176.252	nan	-64.2574	-24.3506	nan	-117.7	-33.1962	172.547	-130.88	134.155	167.261	-121.251	134.65	nan	-113.293	132.608	nan	-122.355	153.44	-58.4095	-66.3234
3EMG_A	nan	nan	nan	nan	nan	nan	-78.358	173.647	-95.657	-92.7791	-37.2228	-51.8656	-58.665	148.816	59.0501	-94.0114	118.805	-43.3306	-62.0084	-33.3414	-59.7974	-170.56	168.656	nan	-154.514	173.038	nan	177.62	-178.45	nan	-67.4701	-32.2141	37.3322	-64.2113	-51.1202	50.7148	-178.947	-132.264	nan	-146.234	136.812	nan	-86.8824	117.007	nan	-119.756	157.599	-47.7263	-82.6473
4C3R_A	-128.171	138.141	-62.0103	-86.9897	126.445	-69.1709	-101.498	144.928	nan	-121.825	-132.592	nan	-80.1134	152.262	95.7407	-63.4771	122.679	-30.9514	-84.586	-13.2832	-58.6467	155.755	166.953	nan	-103.909	131.808	93.9411	-92.9033	-169.052	nan	-60.4576	-64.9189	-115.338	-96.0542	13.1206	-40.8047	163.598	-158.082	nan	-122.853	161.996	-51.8807	-102.484	114.465	nan	-96.0324	153.775	-57.7245	-75.4397
1XKK_A	nan	nan	nan	-144.549	131.261	nan	-82.4613	127.019	-59.4277	-109.044	-42.9977	nan	-136.806	166.178	-52.7239	-96.7384	128.183	nan	-86.1788	-61.0324	-76.0001	-176.391	168.856	nan	-102.121	124.892	nan	-98.8061	-164.059	nan	-91.3302	-13.8731	nan	-111.325	-20.9958	-61.6722	173.441	178.71	nan	-95.5939	135.409	nan	-106.71	134.455	nan	-119.645	156.57	-62.368	-110.759
4RBL_A	-133.493	158.361	-56.4238	-117.686	116.248	-160.213	-73.0087	152.529	nan	-138.099	-149.046	nan	-63.177	153.862	-2.04956	-63.3859	151.361	-162.82	-116.38	-26.2096	-54.5087	178.767	-171.207	nan	174.143	158.8	nan	109.88	nan	nan	nan	nan	nan	nan	-5.74754	75.2305	122.569	-160.66	nan	-136.595	122.974	nan	-120.798	128.596	nan	-115.532	149.519	-58.5506	-78.062
3RZB_A	-128.355	148.212	-67.3802	-109.725	97.864	-35.8914	-55.9231	103.337	-65.7265	-69.7782	-49.1477	nan	-169.976	157.311	63.6287	-79.4585	129.104	-179.447	-118.615	-8.25999	nan	-169.238	156.097	nan	-122.656	168.383	-65.6258	-177.111	168.75	nan	-70.9991	-33.1065	nan	-86.8816	2.93325	-81.5554	148.597	-163.43	nan	-125.346	143.429	nan	-115.401	134.524	nan	-120.841	146.4	-65.2889	-82.1187
1U5Q_B	-122.519	146.444	-44.3322	-138.684	178.882	nan	55.0286	44.2839	-162.763	-66.6638	133.242	-63.5547	-141.573	123.159	-61.1236	-60.9009	132.427	-155.135	-128.291	-1.5611	nan	-173.817	148.372	nan	-115.248	-134.104	-154.949	124.569	158.675	nan	-39.4171	-66.8214	nan	-43.2496	-42.1569	52.5941	166.654	-105.877	nan	-164.418	159.766	nan	-117.056	137.864	nan	-126.136	147.118	-55.9758	-79.7848
1U5Q_A	-124.777	147.462	-47.8711	-144.092	178.521	nan	57.1856	36.6727	-161.306	-60.2914	131.219	-67.3853	-139.829	121.045	-59.1582	-58.8304	130.536	-175.021	-126.03	6.3036	nan	171.827	158.569	nan	-158.238	163.617	63.9934	-163.703	-164.73	nan	-57.8583	-42.8988	nan	-51.34	-42.6595	59.3458	150.524	-124.565	nan	-135.522	158.654	nan	-112.254	137.627	nan	-127.668	145.236	-55.1913	-80.9267
3ZM4_A	-111.066	138.538	-68.063	-118.992	122.826	-159.922	-69.8538	128.139	-177.074	-97.1956	-53.3546	nan	-166.49	173.909	nan	-95.3985	133.739	-169.185	-95.6668	-40.4213	-63.3675	171.369	179.349	nan	-157.476	136.716	nan	151.025	136.736	nan	-89.2435	85.5018	-114.794	69.2032	15.3437	nan	-152.463	172.419	nan	-116.431	145.575	nan	-115.731	124.376	nan	-113.475	149.954	-66.1101	-88.5365
1T46_A	-111.163	137.902	-67.6629	-122.261	112.945	nan	-81.7153	137.318	-56.0984	-116.801	-140.613	nan	-71.8521	153.043	74.2834	-75.5505	127.859	nan	-101.557	-18.4629	-61.2249	-179.289	148.628	nan	-148.953	134.55	nan	-116.652	-164.815	nan	-63.0529	-44.8886	nan	-114.667	-8.00408	-60.5903	-143.106	162.288	nan	-150.125	152.288	69.1681	-109.509	132.811	nan	-123.95	150.985	nan	-73.8275
4IJ9_A	-133.025	142.004	-57.516	-105.966	111.771	-158.385	-73.1679	127.781	-85.2693	-113.738	-56.435	nan	-159.321	147.624	-167.892	-74.9727	114.472	nan	-83.0831	-30.8327	-65.9488	-161.294	178.753	nan	-140.621	150.303	nan	-143.223	166.246	nan	-57.0477	-39.8058	nan	-117.99	21.781	44.1251	-177.052	-163.631	nan	-151.684	163.394	60.4501	-112.027	122.253	nan	-113.725	143.472	-75.5417	-73.6301
4BF2_A	-93.2718	-4.88487	-57.0509	84.1544	23.0299	nan	-104.69	149.574	-66.3679	-59.8879	138.628	-73.8624	-72.8333	122.22	nan	-101.473	125.037	nan	-77.3469	-42.3933	-67.7681	176.937	-175.011	nan	-116.292	118.737	-57.1483	-90.1674	176.123	nan	-67.9917	-49.7171	nan	-72.6536	-24.5694	nan	175.245	179.613	nan	-79.7836	141.517	nan	-107.837	116.96	nan	-104.019	153.947	-63.3513	-93.9387
3R00_A	-126.411	140.597	-62.001	-96.9562	124.807	-153.744	-87.5011	127.508	nan	-105.305	-151.439	nan	-64.354	147.537	-24.9523	-56.1315	127.316	-174.848	-92.9584	-33.2636	-65.7577	176.546	162.095	nan	-149.73	159.435	nan	170.422	-156.083	nan	-50.096	-22.4322	nan	-82.71	-14.7916	52.2204	111.055	-139.64	nan	-133.402	127.783	nan	-122.641	127.458	nan	-112.248	152.63	-62.2171	-77.3846
2PZI_A	-110.765	113.61	-58.6919	-96.0551	114.282	-40.7819	-84.072	134.766	nan	-113.423	-28.0331	-53.9418	150.852	-157.281	nan	-106.711	139.819	nan	-115.757	-8.19352	nan	-179.594	170.748	nan	-142.926	150.907	-174.999	-159.973	-158.855	nan	-57.0441	-37.9417	nan	-91.5331	11.3288	-96.4644	105.451	-158.173	nan	-71.2538	149.6	-72.1535	-105.803	127.281	nan	-107.716	139.438	-47.8658	-92.8305
3VJO_A	nan	nan	nan	-126.203	133.739	50.2334	-74.2402	144.406	-57.5714	-119.303	-30.8821	nan	-167.358	158.628	170.363	-86.0855	141.139	nan	-108.661	-37.881	-67.8931	-161.002	165.204	nan	-159.316	nan	nan	nan	nan	nan	nan	nan	nan	nan	-89.4776	170.599	-106.637	-103.511	nan	-176.859	130.118	nan	-111.957	135.865	nan	-123.858	160.481	-50.492	-105.904
3DDQ_C	-102.642	131.683	-65.6426	-108.53	119.343	173.287	-70.2266	136.329	-91.7054	-106.41	-51.0224	nan	-161.909	157.505	70.9341	-80.2077	128.918	177.36	-86.4248	-47.7951	nan	161.912	-170.617	nan	-129.096	120.75	-64.5611	-97.248	-143.436	nan	-54.2138	-45.506	nan	-143.716	160.773	70.7097	67.8043	-167.769	nan	-135.119	137.609	nan	-106.684	127.643	nan	-117.345	144.21	-57.8686	-77.8128
3DDQ_A	-100.358	133.075	-64.2977	-110.546	115.878	172.367	-63.4723	139.661	-83.598	-111.46	-51.4903	nan	-166.733	157.706	60.405	-70.5929	135.561	-164.15	-92.0496	-50.1759	nan	163.269	-166.27	nan	-131.607	128.693	-62.9815	-102.052	-136.214	nan	-61.4922	-44.9702	nan	-144.082	156.75	71.6429	68.0084	-170.233	nan	-132.928	139.9	nan	-106.285	131.412	nan	-122.155	141.21	-74.4385	-75.716
3WJ6_A	-121.571	108.753	-154.581	-91.5266	102.411	nan	-73.4899	134.169	-55.6872	-117.967	-146.58	nan	-70.0663	150.77	72.2652	-70.0246	146.4	-13.9043	-113.107	-65.4195	-68.4995	-92.6596	156.979	nan	-102.472	nan	-63.6486	nan	nan	nan	nan	nan	nan	nan	nan	nan	nan	nan	nan	nan	125.685	-172.363	-126.407	130.615	nan	-123.064	152.622	nan	-79.7772
3KK8_A	-133.669	144.179	-63.9571	-97.779	124.114	-73.2976	-88.8142	135.621	nan	-109.796	-146.195	-46.6936	-72.426	152.639	78.9422	-65.5223	127.395	174.442	-97.5893	-25.7811	-55.2303	-176.119	168.332	nan	-146.334	150.267	27.3669	-137.0	-165.369	nan	-68.5036	124.031	nan	71.4551	5.79119	-45.7937	-153.393	157.164	nan	-133.495	152.088	nan	-114.648	126.712	nan	-126.417	144.015	-61.9806	-66.4352
3WJ6_B	-129.984	129.711	-169.84	-122.232	111.103	nan	-70.1277	137.482	-54.3899	-123.223	-140.962	nan	-64.4981	137.857	60.0409	-66.2314	144.922	18.7481	-103.967	-18.2491	-67.5483	152.475	177.527	nan	-155.473	nan	55.6066	nan	-165.972	nan	nan	nan	nan	nan	nan	nan	nan	nan	nan	-149.568	154.742	61.7551	-123.754	131.013	nan	-124.138	153.167	nan	-77.5155
4I5C_B	-88.3696	96.6363	-160.734	-105.873	118.118	-50.5707	-56.6626	139.337	-174.039	-115.951	-47.1559	nan	-177.27	162.883	61.2958	-78.5865	144.785	-55.4752	-110.083	-30.2234	-59.3032	175.336	nan	nan	-146.243	nan	55.4173	nan	nan	nan	nan	nan	-64.1519	nan	18.8791	-52.0152	nan	169.187	nan	-156.202	150.913	64.6151	-115.959	131.549	nan	-123.946	146.842	-58.3299	-83.8242
4I5C_A	-97.2476	101.977	-163.151	-104.342	116.679	-50.4911	-61.3188	127.036	-169.445	-104.593	-64.5322	nan	-152.659	164.727	54.0261	-79.5616	140.401	-68.3797	-104.239	-34.4585	-71.4009	177.634	175.358	nan	-148.711	152.165	61.3732	-96.8633	-132.298	nan	-113.682	-30.0897	-49.6658	-117.853	-14.493	-50.1699	-117.253	162.002	nan	-150.958	146.105	76.914	-118.53	129.884	nan	-124.105	154.337	-58.1338	-86.5429
4O1P_C	nan	nan	nan	nan	nan	nan	nan	nan	nan	nan	nan	nan	nan	nan	nan	nan	nan	nan	nan	nan	nan	nan	nan	nan	nan	nan	nan	nan	nan	nan	nan	nan	nan	nan	nan	nan	nan	nan	nan	nan	nan	nan	nan	nan	nan	-110.863	121.984	nan	-123.421
1H1P_C	-110.002	129.705	-67.8241	-104.476	132.255	-174.442	-77.6406	124.534	-77.9719	-96.0861	-41.7767	nan	-176.941	142.721	68.9219	-69.3898	121.942	-169.38	-94.3432	-32.9113	nan	159.801	-175.643	nan	-114.116	124.718	-87.5256	-100.967	-134.838	nan	-64.4843	-31.9465	nan	-156.762	162.154	68.2788	63.0184	-173.416	nan	-124.73	144.843	nan	-106.655	132.768	nan	-119.541	146.168	-62.0084	-82.3362
1H1P_A	-113.028	131.032	-72.4995	-107.367	129.204	-179.057	-64.8188	127.36	176.588	-100.356	-45.0662	nan	-168.671	158.325	49.6603	-80.8022	116.636	-176.347	-90.6498	-45.1349	nan	169.011	-179.518	nan	-103.564	131.525	-90.8737	-111.034	-145.907	nan	-45.5776	-48.9434	nan	-153.42	164.452	70.1371	63.0918	-164.244	nan	-121.326	136.214	nan	-103.24	131.083	nan	-120.524	151.134	-58.4423	-85.523
2Y4P_A	-133.33	145.506	-57.8582	-105.573	116.854	-72.6146	-76.164	145.404	nan	-110.318	-141.084	nan	-75.7265	160.667	44.2364	-70.8959	139.07	-174.071	-114.871	-3.8342	-70.0269	161.573	-175.83	nan	-168.114	168.605	nan	-133.018	nan	nan	nan	nan	nan	nan	-41.7358	-79.4361	-142.272	154.272	nan	-133.114	150.393	nan	-124.769	134.767	nan	-134.409	160.959	3.31794	-77.1591
2Y4P_B	nan	nan	nan	nan	nan	nan	nan	nan	nan	nan	nan	nan	nan	nan	nan	nan	nan	nan	nan	nan	nan	nan	nan	nan	nan	nan	nan	nan	nan	nan	nan	nan	nan	nan	nan	nan	nan	nan	nan	nan	nan	nan	nan	nan	nan	nan	nan	nan	nan
2Y4P_C	-136.952	150.995	-63.6911	-105.751	116.455	-68.5099	-74.9163	146.761	nan	-116.765	-136.823	nan	-80.7235	160.741	88.6205	-85.7482	127.831	nan	-103.045	-18.4613	-41.1427	-159.044	157.062	nan	-136.23	162.273	nan	-156.506	169.088	nan	-62.2563	-39.2517	nan	-115.167	2.17241	-48.5724	-133.1	145.452	nan	-127.182	135.557	nan	-113.179	132.09	nan	-132.506	152.489	-47.0857	-67.836
4F7L_A	nan	nan	nan	-146.524	-14.8543	67.9801	-71.5625	143.419	-150.9	80.5284	-10.9439	nan	-106.14	46.5542	nan	-76.1562	132.298	-168.575	-118.406	-6.19353	nan	-169.32	138.485	nan	-94.9887	-148.11	-53.3178	125.751	175.092	nan	-65.8518	-49.3499	nan	-83.8614	7.33152	-72.6623	147.063	179.717	nan	-106.931	135.668	-70.7988	-112.633	128.095	nan	-115.202	142.434	-52.9267	-83.8477
4USF_A	-131.05	140.451	-64.2235	-102.62	142.554	-74.6685	-96.8698	116.441	nan	-76.0713	-45.2601	nan	179.007	167.413	nan	-77.9496	145.144	-65.4544	-108.59	133.241	-70.808	84.7108	-4.25818	nan	49.1309	48.1686	-155.717	81.0236	-9.02234	nan	-62.7537	-27.1351	nan	-133.035	44.4954	42.4656	92.7405	-173.738	nan	-83.4667	92.0844	-165.042	-132.414	133.687	nan	-122.866	149.749	-59.168	-86.0059
4USF_B	-129.168	142.264	-64.0314	-103.326	141.803	-74.1677	-95.8989	115.585	nan	-75.7353	-45.875	nan	-179.297	166.414	nan	-78.6784	144.618	-65.259	-109.576	132.622	-69.0183	83.0589	-3.34545	nan	49.641	46.5476	nan	81.5264	-9.563	nan	-63.6435	-27.8429	nan	-132.427	44.5093	42.6163	93.8159	-174.594	nan	-83.5973	92.4176	-166.502	-132.322	133.219	nan	-124.302	149.963	-58.6232	-84.8774
3NNU_A	-91.9694	111.385	-59.0105	-118.252	163.607	-67.8373	55.1861	49.2195	-52.8319	-63.4209	128.224	-84.0036	-136.814	123.74	nan	-55.7482	135.633	-24.5488	-127.111	-2.97644	nan	179.5	146.114	nan	-139.174	160.26	nan	177.966	170.806	nan	-65.5972	-25.3	nan	-98.7543	-6.83472	-76.4965	162.773	178.961	nan	-141.257	158.28	nan	-126.85	146.545	nan	-131.334	147.202	nan	-79.0445
3KC3_G	-87.8169	126.737	158.965	-99.6525	121.368	nan	-94.6103	178.978	nan	-106.285	2.3724	nan	-60.7605	102.493	-161.089	-61.4254	147.295	nan	-104.982	-45.5834	-81.5468	-158.56	-14.8969	nan	40.933	19.2887	18.8407	2.2614	-101.107	nan	-146.25	159.662	nan	75.2656	-2.71613	172.449	173.717	62.2579	nan	-1.98308	97.9328	32.2433	-80.9038	126.586	nan	-117.89	155.476	-65.4901	-88.6694
3KC3_F	-67.6894	127.109	-168.989	-109.977	113.621	nan	-88.7478	-163.043	nan	-132.068	0.866827	nan	-69.0914	126.893	68.1187	-88.0496	123.861	nan	-81.6126	-35.0943	-67.1034	-172.33	-174.375	nan	-157.39	113.581	45.5771	-95.8134	149.989	nan	-51.8005	124.314	nan	89.7879	-11.1958	-139.31	164.069	121.995	nan	-55.6136	150.117	21.2991	-105.122	116.054	nan	-103.296	147.389	-63.6443	-81.2238
3KC3_E	-77.8715	126.906	-174.385	-108.757	99.2348	nan	-82.1422	-176.457	nan	-104.895	-17.4784	nan	-41.8342	111.465	-146.704	-81.3549	123.542	nan	-91.305	-51.7141	-62.9184	-140.397	-179.409	nan	-174.384	-155.177	65.2885	116.904	-149.036	nan	-42.6228	149.407	nan	70.2706	-21.9988	-52.5275	112.953	-160.635	nan	-89.3511	160.532	61.405	-114.838	131.071	nan	-109.398	137.607	-47.0868	-69.4638
3KC3_D	-91.0442	124.345	-179.304	-104.508	123.483	nan	-129.682	95.0678	nan	30.6297	-53.5881	nan	-59.8218	115.158	62.9475	-66.8016	145.725	nan	-102.138	-47.6012	-128.648	-167.486	122.69	nan	-54.7273	110.368	175.549	-107.113	-168.252	nan	-106.716	146.634	nan	46.9091	5.33799	57.8213	-172.471	-179.944	nan	-125.921	168.321	75.8018	-124.711	122.489	nan	-100.598	167.938	-60.3973	-110.307
3KC3_C	-88.5716	119.625	178.729	-78.3206	113.081	nan	-92.6592	179.207	nan	-106.461	-0.898093	nan	-67.1587	118.369	-167.874	-80.6974	159.468	nan	-126.785	-38.3162	-55.253	-156.729	121.243	nan	-70.0642	86.7864	-156.503	-68.0409	159.611	nan	-23.6552	-67.2077	nan	-123.44	84.4745	72.3984	104.626	143.145	nan	-63.4037	179.45	6.06547	-129.405	120.155	nan	-93.1331	148.529	-43.9867	-77.9809
3KC3_B	-80.8404	123.593	-140.793	-96.7459	105.964	nan	-73.3206	-177.464	nan	-119.501	-9.73163	nan	-52.0033	117.931	-145.335	-78.5717	132.002	nan	-102.282	-38.2142	-53.1184	-137.237	87.2948	nan	-61.5781	6.93257	-8.49172	-41.2954	158.433	nan	-60.8375	162.116	nan	71.8812	1.39255	-50.8536	142.61	127.09	nan	-69.293	154.824	57.0041	-110.795	128.749	nan	-115.249	148.645	-70.1005	-81.1825
3KC3_A	-98.0236	112.552	166.384	-83.4858	93.2157	nan	-65.6931	-178.941	nan	-109.102	-18.8903	nan	-40.7189	113.487	-162.784	-85.639	121.551	nan	-78.394	-48.9192	-72.1449	-152.965	129.287	nan	-55.854	-51.583	-66.846	63.7306	-169.383	nan	-91.9072	179.274	nan	56.7337	12.617	-49.0584	140.902	-89.222	nan	-175.129	174.242	-36.8309	-132.101	108.552	nan	-97.2626	146.329	-38.3026	-86.583
4BKJ_B	-90.6709	110.325	-62.772	-98.4323	117.617	nan	-65.948	127.338	175.26	-118.873	-38.6092	-163.808	-163.497	142.785	179.278	-84.9229	118.815	-174.328	-93.5473	-17.1987	-68.3007	175.002	167.249	nan	-151.897	155.409	53.5672	-145.514	-169.166	nan	-62.3999	-26.8358	-163.208	-116.093	2.12219	-48.3456	168.331	-159.311	nan	-142.157	164.494	-61.6889	-119.031	131.708	nan	-119.02	146.092	-62.5236	-88.6581
3KC3_L	-89.3766	112.127	-171.428	-86.3311	104.518	nan	-73.6752	-171.208	nan	-136.714	20.1882	nan	-72.9831	130.736	-163.995	-86.5409	139.718	nan	-96.7801	-44.6598	-54.2162	-148.521	136.916	nan	-113.538	-138.195	-67.6575	105.163	156.971	nan	-82.4663	23.0865	nan	-120.714	-6.16202	-158.777	173.058	-167.152	nan	-144.536	121.55	43.8976	-93.1661	115.465	nan	-102.796	150.276	-65.2209	-87.8463
3KC3_K	-99.2746	116.146	-172.054	-89.4747	104.197	nan	-84.1071	-126.989	nan	-176.933	15.5518	nan	-66.8842	19.8378	-140.453	15.7699	91.1666	nan	-69.9939	-56.2436	-82.3935	-144.68	102.293	nan	-31.0902	111.607	-42.8123	-109.686	161.104	nan	-58.5227	118.559	nan	95.7091	-49.8843	-69.0399	-160.735	-98.556	nan	-160.076	168.687	34.4497	-120.957	114.03	nan	-85.0663	150.133	-56.3395	-87.9831
3KC3_J	-85.8005	123.146	-138.075	-114.414	103.501	nan	-76.4734	166.825	nan	-103.434	14.0812	nan	-86.6819	118.78	129.781	-64.0579	145.478	nan	-120.064	-27.8609	-143.586	-168.814	92.0036	nan	-61.8897	8.39124	-164.547	-86.802	124.806	nan	57.3776	141.582	nan	58.5661	0.378976	-40.558	136.877	-111.489	nan	-165.598	152.845	23.5056	-124.147	122.991	nan	-107.464	154.043	-50.542	-83.8539
3KC3_I	-98.1617	107.664	-171.571	-90.3311	111.49	nan	-111.737	-172.324	nan	-120.646	20.397	nan	-63.986	93.8778	168.424	-70.3272	91.3762	nan	-57.4913	-17.8425	-75.3969	150.683	96.1879	nan	-30.9878	110.742	162.289	-77.4505	-154.029	nan	-78.2316	-63.4416	nan	-106.426	78.6024	37.949	98.3555	155.692	nan	-71.7518	166.727	56.2665	-123.909	98.1317	nan	-79.2817	152.441	-48.7202	-82.5568
3KC3_H	-78.7079	121.752	-177.504	-96.8736	94.2144	nan	-60.192	-170.226	nan	-120.966	-3.8859	nan	-54.2941	99.4594	-86.9579	-55.2349	143.078	nan	-127.84	-18.0978	-104.936	175.636	154.258	nan	-135.122	15.9402	-19.9858	-73.7635	151.098	nan	53.3275	-102.399	nan	-104.877	119.946	-45.0319	55.1441	-121.152	nan	-165.321	163.837	43.0825	-113.73	131.468	nan	-119.417	162.962	-47.0644	-76.7481
2GCD_B	-129.799	149.131	-45.5126	-147.108	-177.765	nan	44.5967	51.0686	-163.635	-64.9436	136.883	-49.6736	-138.082	118.819	-51.4015	-52.2445	125.767	-152.567	-116.575	-14.4928	nan	-175.368	165.039	nan	-134.942	-173.796	-167.823	174.441	-174.575	nan	-52.7338	-75.3922	nan	-15.5734	-83.9037	58.9291	-169.529	-116.28	nan	-136.328	164.977	nan	-128.599	132.35	nan	-116.911	144.977	-48.9591	-66.5645
2GCD_A	-128.294	141.952	-58.2874	-146.15	173.36	nan	60.8514	34.509	-171.997	-52.1345	131.029	-54.2867	-132.639	127.795	-60.6872	-56.5165	130.442	-172.085	-123.344	-7.48383	nan	-175.704	166.162	nan	-153.82	-163.781	42.4551	160.715	-167.154	nan	-62.9178	-55.7777	nan	-28.6852	-53.3958	50.6895	135.592	-146.748	nan	-102.493	168.53	nan	-123.446	136.824	nan	-132.674	146.542	-54.2308	-73.0158
3BQR_A	-123.694	129.275	-62.5483	-93.5982	112.156	-176.093	-74.1152	140.335	-65.3987	-117.452	-143.76	nan	-75.32	157.869	69.7979	-62.8524	134.863	-178.505	-99.6926	-35.9955	-67.3088	-179.485	176.506	nan	-147.969	149.016	nan	-130.598	-165.684	nan	-58.6456	-44.0735	-169.786	-115.437	-4.70332	-68.4818	-151.188	145.643	nan	-122.133	135.109	nan	-107.334	129.425	nan	-123.442	148.935	-67.1436	-73.4496
2J5E_A	nan	nan	nan	-85.8154	175.078	-50.5526	52.5949	33.6405	-104.82	-65.5022	140.32	nan	-155.84	110.204	-71.6344	-45.1712	129.03	nan	-89.5527	-92.6232	-145.591	-106.336	131.828	nan	-76.9637	-136.555	nan	115.536	152.939	nan	-56.249	-56.7135	nan	-42.5512	-35.6793	62.996	171.82	-136.608	nan	-168.514	123.235	nan	-101.665	133.285	nan	-109.431	-178.065	-58.6388	-143.759
4D55_A	-94.8338	128.534	nan	-110.417	119.256	173.711	-76.352	131.639	-90.5875	-102.083	-164.382	nan	-62.4192	159.919	69.3348	-63.7261	138.149	nan	-115.27	-31.3425	nan	-169.911	-163.296	nan	-142.608	147.887	-61.3244	-125.394	-177.646	nan	-45.9822	-47.3266	-92.7997	-98.4058	-7.4963	-59.3814	153.128	-168.677	nan	-76.7825	146.426	-64.8551	-107.237	129.162	nan	-109.697	155.737	-64.2738	-87.603
4AFJ_B	-146.346	157.4	62.3472	-136.227	-178.127	nan	51.9938	40.3746	-47.1302	-66.1726	131.077	nan	-151.286	143.041	62.7703	-71.5669	126.077	nan	-119.151	-9.75615	nan	-165.003	144.672	nan	-144.439	144.383	-105.215	-174.098	-173.412	nan	-61.62	-28.1262	nan	-65.6055	-36.1427	69.663	147.338	-141.856	nan	-126.485	145.543	nan	-120.711	129.225	nan	-115.543	155.254	-58.24	-105.987
4AFJ_A	-137.376	157.81	60.9822	-142.515	-170.913	nan	53.4544	38.9139	-60.3568	-70.3213	126.676	nan	-148.751	142.449	51.9682	-71.9639	122.457	nan	-110.204	-9.28542	nan	-169.423	144.848	nan	-142.842	132.094	-150.153	-157.301	-171.816	nan	-60.6333	-36.4482	nan	-59.7052	-41.5861	65.0377	152.252	-144.328	nan	-121.976	141.778	nan	-115.519	126.274	nan	-111.098	157.126	-57.5286	-108.249
3FLN_C	-90.2384	115.607	-57.0859	-122.407	161.664	-67.0613	57.2941	50.2825	-48.4699	-69.0289	127.058	-87.3072	-141.533	128.335	nan	-54.7573	135.24	-27.3621	-101.66	-40.3272	nan	148.189	-156.316	nan	-87.3948	143.466	nan	-121.056	-173.433	nan	-69.0634	113.344	nan	65.7794	28.1406	-41.2297	171.063	169.749	nan	-91.731	152.532	nan	-116.852	135.667	nan	-119.044	141.632	nan	-80.5657
2Y7J_D	-124.498	142.377	-58.0388	-101.085	107.216	-170.246	-74.8253	140.616	32.6465	-117.626	-150.103	-61.365	-64.4269	146.881	53.4927	-71.7828	121.06	nan	-109.966	-11.7009	nan	-163.213	155.593	nan	-138.731	144.206	-77.707	-130.588	-177.165	nan	-60.8306	-59.4957	nan	-111.575	25.1971	nan	-152.031	163.015	nan	-134.732	143.047	nan	-113.972	125.857	nan	-126.445	146.642	-58.0481	-71.1195
2Y7J_C	-123.195	145.225	-64.9336	-107.737	100.472	-167.485	-71.9682	141.198	18.02	-119.234	-139.616	-65.9138	-65.7026	143.473	52.1087	-71.9121	121.657	nan	-111.173	-8.66345	nan	-165.791	156.972	nan	-142.59	141.976	-80.8858	-129.756	-176.643	nan	-60.09	-60.3374	nan	-113.543	28.1912	nan	-153.345	160.738	nan	-137.06	142.216	nan	-111.836	125.819	nan	-128.25	148.632	-59.9176	-71.3902
2Y7J_B	-122.179	147.548	-64.1428	-107.462	114.238	-169.379	-76.7981	139.259	31.9587	-123.806	-145.152	-61.0805	-67.685	144.734	50.6178	-70.1928	121.845	nan	-111.395	-10.3217	nan	-165.003	154.881	nan	-140.021	143.736	-79.56	-129.396	-176.39	nan	-62.2296	-57.8393	nan	-110.781	22.0094	nan	-149.888	164.035	nan	-136.651	142.29	nan	-113.064	124.807	nan	-126.65	149.343	-59.2072	-72.8505
3VS1_B	-97.643	138.421	-60.7951	-123.36	98.2103	-71.6784	-77.372	104.294	-48.4781	-91.7574	-17.3919	-49.2878	-163.905	124.415	174.441	-69.5375	123.574	-137.25	-99.7043	-32.6135	-67.3921	-164.081	151.681	nan	-128.927	155.956	nan	-152.631	-170.541	nan	-69.81	-24.1953	-163.375	-118.225	-8.91773	-67.4384	163.39	-170.589	nan	-121.162	170.097	12.2175	-126.951	124.84	nan	-117.531	142.411	-67.8576	-77.1906
3VNT_A	-120.082	118.528	-163.924	-103.266	106.933	159.764	-77.3203	137.198	-58.17	-117.184	-142.281	nan	-77.1399	148.006	65.0026	-63.1158	141.241	20.991	-101.861	-20.9219	-65.4121	-173.794	144.562	nan	-138.012	134.509	-51.9537	-110.696	-155.44	nan	-72.8848	-38.5373	nan	-122.463	-15.9796	-51.5362	-132.367	167.263	nan	-156.833	157.772	61.3319	-119.996	131.595	nan	-119.249	138.369	nan	-71.8567
2F49_B	-94.5065	144.51	-70.9568	-132.752	111.571	160.9	-60.2522	142.866	-61.4438	-111.368	-62.9233	177.878	-140.044	151.768	nan	-82.6428	124.795	174.999	-101.632	-21.9773	-51.1825	176.084	158.309	nan	-138.657	166.463	-67.362	163.976	-163.302	nan	-53.3485	-51.8182	nan	-58.8101	-48.1783	61.4819	157.883	-131.497	nan	-133.667	154.802	nan	-134.488	130.071	nan	-131.757	152.47	nan	-84.2917
2F49_A	-102.765	149.773	-68.9155	-132.796	113.572	-175.131	-59.1116	137.006	-63.8517	-102.258	-72.1999	-76.9046	-144.191	156.335	nan	-70.9628	123.647	-144.986	-101.462	-27.7018	-59.0448	-174.978	151.64	nan	-135.354	109.181	-177.315	-119.224	-170.336	nan	-68.5473	-37.1425	nan	-62.1986	-35.6242	69.6314	150.461	-143.679	nan	-129.155	159.437	nan	-135.304	132.038	nan	-127.106	151.457	nan	-83.8101
2VWU_A	-106.722	127.814	nan	-118.657	108.419	-174.178	-81.1129	116.345	nan	-100.288	-137.678	-50.4533	-57.3531	139.753	-148.966	-75.1361	130.87	nan	-127.606	-5.44597	nan	-167.642	-179.487	nan	-133.356	130.165	nan	-113.125	-175.634	nan	-58.7066	-36.204	-168.408	-110.935	-3.81752	-65.3924	161.463	-155.129	nan	-79.1257	159.211	-57.7437	-121.409	125.319	nan	-118.774	156.989	nan	-89.7717
4ACH_B	-139.693	152.544	62.8713	-136.457	-175.864	nan	52.1664	48.6276	-51.0901	-76.9194	114.372	nan	-127.513	143.796	11.6502	-75.7473	131.747	nan	-120.948	-1.23067	nan	-171.829	146.06	nan	-146.22	115.417	-115.406	-148.479	-167.052	nan	-56.007	-35.4855	nan	-56.186	-66.7461	41.3385	165.26	-130.422	nan	-115.222	138.574	nan	-113.246	127.663	nan	-116.192	157.546	-59.7318	-110.26
4ACH_A	-139.847	152.506	63.0741	-137.509	-174.954	nan	51.4451	48.5534	-50.9676	-76.4571	113.371	nan	-126.789	143.945	12.8299	-76.0053	131.958	nan	-120.764	-1.42437	nan	-172.016	147.317	nan	-141.168	104.841	-114.952	-125.012	-171.872	nan	-41.9634	-58.2034	nan	-99.8737	-5.14121	-126.335	178.792	-142.035	nan	-121.785	142.683	nan	-113.329	127.449	nan	-116.172	157.231	-60.272	-109.669
1M7N_A	-119.133	151.576	nan	-141.837	142.426	nan	-100.181	132.865	-35.7468	-104.538	-36.39	nan	-174.718	168.086	64.9887	-82.1171	156.652	-60.0138	-125.603	-7.40666	-60.1135	121.724	134.597	nan	-49.6176	146.956	-163.912	-126.795	179.839	nan	-40.8297	-58.3659	nan	-89.5918	-12.8508	-68.3556	153.408	-172.486	nan	-55.7053	135.531	-172.201	-107.118	148.467	nan	-131.643	173.038	-67.8144	-123.002
4KAO_A	-115.263	121.449	nan	-106.026	118.343	-175.797	-86.34	127.076	-172.651	-107.657	-159.161	nan	-61.5211	149.123	62.0125	-69.5494	124.791	nan	-107.981	13.22	nan	137.149	171.07	nan	-106.75	150.36	-65.2064	-123.339	179.427	nan	-58.1838	-37.7012	-155.917	-106.086	-12.2928	-59.7537	163.655	-173.827	nan	-65.5648	152.299	-63.6768	-112.775	125.999	nan	-115.842	163.298	-77.3554	-104.122
4KAO_B	-109.279	124.225	nan	-104.774	100.758	-178.079	-69.2834	115.337	-164.469	-100.028	-158.557	nan	-61.6722	148.246	60.6938	-69.1743	124.218	nan	-107.642	13.8078	nan	135.384	172.168	nan	-106.124	150.299	-64.4179	-121.638	-179.135	nan	-60.1398	-34.9974	-152.462	-110.019	-1.89052	-61.1212	155.04	-164.893	nan	-71.8372	151.927	-62.9165	-112.819	126.262	nan	-116.359	162.929	-66.2376	-102.433
1Q8W_A	-128.479	135.458	-56.226	-86.6188	121.759	-159.915	-80.4783	121.045	-63.831	-101.923	-57.9064	nan	-160.677	152.802	175.208	-83.2827	122.855	nan	-96.6809	-12.2012	-49.2251	-171.96	142.965	nan	-119.827	177.314	nan	172.496	170.18	nan	-67.8666	-40.6922	nan	-111.844	-3.07791	35.391	-153.275	178.376	nan	-137.525	157.531	27.5862	-115.224	127.266	nan	-119.31	141.721	-69.468	-70.2526
4DFY_E	-128.19	147.326	-49.7078	-97.1641	131.474	-86.4673	-94.2155	118.754	-27.3538	-94.4067	-66.5374	nan	-145.842	166.821	82.4405	-89.0599	127.091	nan	-83.9235	-26.9085	-64.0737	164.002	-171.744	nan	-130.366	139.051	nan	-92.4649	-159.5	nan	-89.8824	-19.982	nan	-106.405	-25.3874	-52.7346	-178.103	175.439	nan	-67.2973	158.233	-66.4372	-112.471	127.734	nan	-122.291	140.467	-78.46	-73.3354
4CKJ_A	-119.001	131.084	-178.236	-119.7	125.942	nan	-97.4068	141.221	-58.0139	-119.495	-140.683	nan	-72.1941	158.33	71.8431	-77.815	132.268	nan	-96.0969	-25.1862	-64.9511	-179.733	nan	nan	-150.64	nan	42.415	nan	nan	nan	nan	nan	-173.466	nan	nan	-63.3363	nan	169.62	nan	nan	157.068	63.9398	-119.437	nan	nan	-121.631	163.594	nan	nan
4DFY_A	-129.562	146.458	-47.6284	-92.3563	137.106	-78.0366	-96.8293	119.883	-29.9946	-96.6492	-61.941	nan	-150.684	170.243	81.5763	-92.9875	125.684	nan	-83.9588	-28.9141	-63.1669	168.162	-171.267	nan	-134.729	142.143	nan	-100.271	-152.707	nan	-94.4826	-15.525	nan	-112.378	-23.3529	-53.5059	-172.987	-179.876	nan	-83.1491	167.948	22.4763	-113.503	132.016	nan	-125.069	138.05	-77.7788	-75.0819
3HVC_A	-96.55	115.213	-61.3228	-121.207	167.215	-67.2748	54.8937	53.4375	-168.069	-71.1132	137.067	-94.1746	-151.496	126.597	nan	-51.2771	147.65	-31.2354	-136.614	-24.0394	nan	169.478	-164.174	nan	-116.95	nan	nan	nan	-174.779	nan	nan	nan	nan	nan	nan	nan	nan	nan	nan	-108.901	150.512	nan	-122.87	135.416	nan	-125.441	135.13	nan	-78.626
4IB0_A	-132.218	144.677	-51.6389	-102.282	124.153	-71.6426	-86.4175	122.794	-63.0608	-101.208	-54.3855	nan	-172.587	156.376	70.8885	-74.3058	128.203	nan	-89.2945	-29.4445	-64.0742	177.559	166.271	nan	-141.598	160.552	nan	-131.768	-165.475	nan	-62.336	-30.3522	nan	-147.239	17.3545	64.2911	-124.415	159.904	nan	-132.134	133.307	171.445	-111.355	125.885	nan	-113.103	139.216	-59.0184	-70.142
4AF3_A	-122.88	153.66	-68.314	-115.492	124.891	-59.3118	-77.9423	140.624	nan	-103.381	-56.3177	nan	-165.596	161.008	45.9156	-71.8517	154.368	24.0423	-113.418	-44.7456	-71.691	-58.9319	-35.3004	nan	58.7677	36.2651	-63.2018	78.824	-27.581	nan	-50.0957	-37.2485	-174.644	-115.401	22.1229	-62.8797	84.113	-146.336	nan	-99.4508	100.663	-36.3578	-136.123	141.233	nan	-145.135	138.574	-63.0502	-74.3285
4QFR_A	-90.6624	129.657	-68.2069	-86.0174	121.952	nan	-73.3072	120.919	-67.2826	-104.42	-129.155	nan	-73.8456	142.301	-51.7798	-73.6891	127.518	nan	-85.6878	-40.1988	-69.9559	-175.873	179.83	nan	-105.751	-55.5165	nan	72.0472	-159.291	nan	-63.6544	-70.7738	nan	-106.346	4.78598	-69.8727	167.051	159.705	nan	-44.4092	138.738	-83.6354	-115.355	119.27	nan	-117.782	163.274	-73.9928	-79.053
4DED_A	-130.545	167.136	-52.5122	-126.033	104.105	-64.346	-71.4668	138.395	nan	-109.402	-145.074	nan	-71.2821	152.189	92.0462	-71.6527	133.443	-28.7323	-93.9721	-41.4796	-60.0022	171.47	-155.539	nan	67.2005	172.596	-173.208	-139.131	-86.713	nan	-67.4212	-28.6252	-63.9874	-77.6579	-26.9476	-82.1329	149.443	-175.743	nan	-114.264	169.865	-65.4774	-117.349	128.137	nan	-118.087	155.984	-54.896	-75.7895
3G2F_A	-92.1284	119.226	-177.36	-114.292	128.868	-65.8605	-90.3041	125.888	-65.4381	-102.792	-144.099	-56.9198	-68.8576	157.805	73.5332	-69.0305	134.07	179.594	-116.541	-8.41662	nan	178.446	170.635	nan	-155.875	145.42	47.0275	-124.404	-154.459	nan	-84.1594	-11.888	151.963	-115.074	-36.3664	-55.2566	-134.518	156.65	nan	-101.058	140.736	nan	-118.386	127.841	nan	-120.844	147.013	-56.707	-69.6626
3G2F_B	-74.1305	114.727	173.687	-123.887	138.629	-168.199	-77.0949	146.991	-43.1066	-105.038	-113.255	-59.5866	-94.2069	161.148	72.8887	-79.4518	120.363	173.762	-107.261	-16.0779	nan	-165.398	170.567	nan	-153.19	125.218	-166.593	-111.516	-144.855	nan	-89.3076	-13.0638	-174.89	-125.233	-24.8706	-62.1602	-156.229	-168.197	nan	-131.161	140.28	nan	-116.601	132.242	nan	-124.87	139.516	-66.5271	-74.707
2PMN_X	-86.1888	110.031	-59.0277	-80.0441	128.726	-173.148	-74.8288	112.556	nan	-86.8534	-65.6613	nan	-155.503	167.074	84.2428	-90.0067	123.767	nan	-75.7456	-39.4813	-74.1345	-146.456	143.902	75.7985	-95.1177	94.0617	-175.799	-74.8949	37.8204	nan	51.2809	-63.5979	-172.041	-84.3327	-107.288	-90.4199	4.11242	-99.8739	-78.5437	86.2532	115.996	179.342	-116.146	121.737	nan	-102.073	127.847	nan	-88.5913
3HRC_A	-128.739	151.949	-61.1412	-103.28	117.088	-173.0	-83.5241	136.611	-69.4807	-114.028	-136.78	nan	-69.1987	147.542	54.5084	-70.3488	130.145	nan	-85.8873	-37.1592	-64.3693	-179.03	177.62	nan	-133.626	138.682	-73.2954	-108.127	-178.954	nan	-64.7421	-34.8659	nan	-129.175	27.9844	54.3077	-160.397	158.934	nan	-130.661	133.108	nan	-106.315	123.431	nan	-123.727	137.666	nan	-76.1651
3P79_A	-100.426	117.679	-55.7996	-121.34	164.864	-130.631	65.1049	36.8016	-68.9543	-56.0326	141.623	-93.7532	-158.94	123.577	nan	-66.1623	156.053	-14.0378	-134.271	-16.9574	nan	139.96	166.631	nan	-135.257	nan	nan	nan	173.599	nan	nan	nan	nan	nan	nan	nan	nan	nan	nan	-116.293	153.639	nan	-129.057	133.21	nan	-122.072	136.53	nan	-69.7178
4UXQ_A	-106.507	130.367	-136.166	-117.58	100.929	nan	-70.9742	146.066	-54.2799	-139.346	-135.279	nan	-53.2967	118.907	-152.36	-60.2575	140.579	-19.9305	-110.123	-13.8741	-72.215	156.487	143.205	nan	-93.5899	123.152	-71.2249	-93.2791	-161.975	nan	-89.5688	-22.7052	nan	-133.637	-22.6865	61.0763	-118.431	-173.707	nan	-150.053	133.075	61.6048	-101.523	125.991	nan	-126.085	149.075	nan	-80.2286
3JVS_A	-122.512	129.589	-56.3458	-89.7757	131.332	-60.0676	-88.0275	108.301	-52.8556	-110.851	-10.8894	nan	-164.538	129.811	178.087	-76.3432	127.254	nan	-97.9135	-30.2812	-63.2589	179.422	163.808	nan	-140.635	nan	-65.7238	nan	nan	nan	nan	nan	nan	nan	nan	nan	nan	nan	nan	nan	155.711	63.3816	-118.32	126.418	nan	-115.108	140.788	-63.0588	-73.6081
3JY0_A	-131.673	145.974	-56.9286	-101.907	115.881	-169.64	-68.4527	135.845	nan	-109.832	-154.241	nan	-74.2117	153.897	25.9058	-58.505	136.067	-154.885	-91.2331	154.534	-97.2942	93.0365	158.946	nan	-109.439	10.6512	nan	171.844	-177.052	nan	91.5579	171.822	nan	-95.1494	5.24785	-61.1373	-89.2937	168.556	nan	-133.241	116.177	nan	-137.502	127.84	nan	-116.327	145.976	-63.4998	-77.5593
4V01_A	-108.707	111.788	-161.883	-99.1779	101.31	nan	-69.3848	132.798	-51.3565	-119.505	-155.827	nan	-60.2568	139.53	69.0565	-64.6155	146.135	22.8421	-107.51	-15.1435	-67.2063	147.05	nan	nan	nan	nan	nan	nan	nan	nan	nan	nan	nan	nan	nan	nan	nan	-131.178	nan	-136.1	141.199	55.329	-111.03	126.74	nan	-122.595	150.559	nan	-78.4474
4V01_B	-135.199	124.937	-168.249	-118.482	108.378	nan	-70.8119	139.709	-62.8398	-123.309	-149.114	nan	-61.9677	144.54	73.4563	-64.2177	143.125	-12.4546	-112.157	-16.917	-73.2064	170.63	169.35	nan	-155.727	145.707	nan	-162.559	nan	nan	nan	nan	nan	nan	nan	nan	nan	-143.901	nan	-149.013	146.489	66.1516	-118.319	126.01	nan	-124.465	153.112	nan	-82.0712
2UW7_A	-135.555	133.027	-64.1478	-89.9844	122.048	-174.318	-79.4915	131.898	86.1059	-115.078	-53.2404	nan	-161.109	151.761	-157.332	-87.3037	124.905	nan	-94.6682	-9.13927	-54.0652	167.8	175.962	nan	-127.236	153.131	nan	-135.555	172.948	nan	-59.9993	-39.2606	nan	-119.57	12.8473	44.002	-178.787	-156.132	nan	-159.967	175.239	42.4723	-126.553	129.366	nan	-119.867	146.788	-60.1488	-72.0482
2X39_A	-134.379	143.576	-62.0548	-90.8259	134.318	-56.3308	-104.451	112.206	-61.5088	-105.551	-50.2503	-54.1847	-150.876	139.338	-67.2923	-70.925	124.523	-176.588	-100.535	-29.7805	-62.89	-164.908	162.324	nan	-158.68	97.7761	-176.941	-84.041	-174.458	nan	-67.4467	-46.3347	nan	-89.4355	11.8978	-61.8932	162.203	-176.086	nan	-135.827	157.184	56.6214	-119.709	128.216	nan	-122.701	136.365	nan	-70.8044
4E4L_B	-94.3223	108.149	-155.529	-112.863	115.774	-50.1153	-65.4985	128.493	-176.733	-108.7	-48.9384	nan	-172.954	169.963	64.908	-86.1095	138.622	-64.0304	-105.253	-25.9384	-66.175	172.633	166.684	nan	-149.625	154.876	65.7649	-111.158	-161.33	nan	-53.9021	-56.8894	-153.692	-104.861	-15.0048	-70.9474	-132.251	158.585	nan	-140.425	146.377	70.0614	-114.398	127.943	nan	-122.069	147.43	-52.9443	-81.2283
4RPV_A	-123.592	136.107	-47.7446	-92.7671	91.2497	174.733	-60.0056	128.258	nan	-100.98	-153.655	nan	-70.5459	151.858	32.5502	-64.2476	124.725	-171.705	-89.1416	-33.7795	-79.0802	-175.893	174.0	nan	-166.228	146.787	nan	179.396	-142.568	nan	-63.2563	-38.4262	nan	-62.7569	-12.0708	49.8989	108.747	-146.59	nan	-120.825	128.614	nan	-114.326	123.712	nan	-109.849	145.569	-69.0104	-75.3777
4E4L_A	-89.6784	97.2321	-154.792	-96.9026	117.144	-55.2649	-66.0633	130.646	-177.433	-109.854	-67.173	nan	-156.157	165.319	61.3215	-74.9088	136.05	-63.9832	-101.051	-30.5625	-70.4569	175.572	173.217	nan	-150.384	156.593	61.3685	-100.815	-163.068	nan	-74.7775	-37.4651	-171.477	-108.928	-11.7176	-61.2705	-134.024	158.765	nan	-141.06	146.926	60.9354	-115.535	134.152	nan	-125.975	146.569	-60.7129	-78.8787
4E4L_D	-91.8168	102.131	-151.182	-108.161	118.17	-58.6659	-60.2624	136.406	-173.851	-110.389	-57.4924	nan	-163.719	170.714	54.5584	-78.7697	139.059	-69.1155	-105.555	-32.0438	-67.8832	-176.642	174.469	nan	-150.341	153.419	60.5041	-105.656	-165.526	nan	-63.1537	-51.8383	-174.295	-102.152	-18.2269	-60.7108	-129.481	160.06	nan	-135.831	150.489	60.6859	-117.042	129.276	nan	-121.261	147.63	-57.6254	-78.884
4E4L_E	-83.2063	112.101	-140.318	-112.223	118.457	-48.0471	-64.9853	133.496	177.425	-106.06	-59.9888	nan	-162.558	176.326	54.2495	-88.1373	141.501	-62.874	-105.817	-30.9108	-61.9796	178.879	166.615	nan	-150.211	150.72	67.9659	-109.376	-167.137	nan	-56.4721	-53.2412	-166.73	-105.716	-7.02211	-62.2812	-137.975	160.361	nan	-141.513	146.184	56.6337	-113.012	131.276	nan	-122.071	145.922	-58.8776	-78.5192
1K3A_A	-118.88	133.822	nan	-127.47	138.967	nan	-102.859	108.662	-61.6014	-74.3952	-49.7283	nan	-160.793	168.06	64.866	-82.3296	146.421	-43.9949	-108.249	-37.5129	-73.8905	159.429	162.416	nan	-73.2666	135.078	-168.677	-108.204	-166.805	nan	-61.5434	-47.503	nan	-109.07	-3.88816	-43.5017	168.317	-179.89	nan	-65.7558	136.267	177.087	-104.315	130.817	nan	-120.361	159.358	-55.2314	-101.959
2B53_A	-128.171	100.41	-65.9068	-61.8705	114.591	178.599	-78.6591	118.059	-61.8113	-88.512	-57.5129	nan	-149.432	142.497	179.237	-76.2576	137.355	-173.306	-131.28	17.0905	nan	157.341	168.406	nan	-108.44	116.706	-57.2917	-88.1155	-168.825	nan	-83.442	-28.1712	nan	-100.756	-32.0458	-54.4108	-169.197	170.953	nan	-68.3557	157.778	nan	-117.937	123.786	nan	-106.09	146.267	-78.6649	-75.1951
1JKT_A	-125.689	137.804	-60.1416	-113.497	103.534	-51.5032	-61.832	-170.313	nan	-176.107	-134.911	nan	-46.6432	151.152	-174.835	-102.892	95.8564	176.272	-60.9607	-61.2743	-60.1165	-151.338	151.045	nan	-139.147	111.231	nan	-72.2603	-123.937	nan	-111.521	-20.9936	-156.893	-140.283	36.4917	-49.1341	-175.415	160.986	nan	-137.82	143.168	nan	-105.665	114.83	nan	-124.636	122.878	-63.9032	-51.6999
3LAU_A	-123.01	144.979	-52.8055	-95.8605	115.271	169.999	-78.5593	129.684	nan	-103.88	-154.172	nan	-68.894	154.056	63.8707	-70.5719	141.854	25.2754	-107.097	-23.9083	-65.0275	-170.516	154.0	nan	-119.49	103.003	-174.152	-92.1258	-177.15	nan	-73.5419	-26.5241	-68.9573	-110.715	3.52914	-57.7621	160.028	-164.267	nan	-121.282	157.929	-47.7446	-115.457	132.747	nan	-124.858	154.04	-59.2045	-79.878
3PG3_A	-88.5411	106.349	-58.9075	-108.23	154.256	-70.7687	56.4928	57.0952	-35.0267	-69.9422	131.12	-57.1186	-144.973	129.777	nan	-51.4115	139.619	-28.5534	-130.386	159.249	nan	75.9337	1.29634	nan	75.2287	-45.6373	nan	162.885	2.44873	nan	-71.9439	-13.2012	nan	-112.028	7.55982	-57.2114	97.4709	-153.967	nan	-89.6567	93.4672	nan	-126.718	136.681	nan	-118.438	140.013	nan	-73.7766
2VWZ_A	-111.031	131.712	nan	-122.092	123.168	163.874	-87.7191	128.924	nan	-107.242	-42.2832	-77.169	-161.032	146.353	-177.962	-84.0077	127.376	nan	-119.869	-6.82898	nan	-173.149	180.0	nan	-132.411	134.807	nan	-110.097	-176.818	nan	-53.4133	-36.7028	175.649	-118.075	3.17472	-65.4521	162.213	-155.603	nan	-84.0803	155.974	-65.3287	-115.884	131.931	nan	-129.157	153.843	nan	-95.3805
3GFE_A	-91.1863	116.732	-56.155	-125.512	163.066	-68.612	58.3444	46.7629	-58.8292	-63.9666	130.049	-90.7601	-141.196	121.201	nan	-57.8358	137.5	-25.1337	-121.94	-27.5653	nan	-167.141	164.093	nan	-152.758	172.988	nan	145.689	-153.214	nan	-84.7434	-25.6749	nan	-70.73	8.82098	-95.4987	87.2389	154.909	nan	-87.4441	139.79	nan	-118.888	135.369	nan	-119.992	148.529	nan	-88.2625
3VS0_A	-109.547	151.479	-62.4372	-135.186	96.9485	-68.812	-72.6504	105.218	-44.0802	-89.7691	-28.5143	-55.5999	-153.378	127.131	168.493	-71.8493	116.563	-171.906	-89.4187	-36.933	-60.1422	-168.228	154.181	nan	-132.608	161.829	nan	-153.403	-162.072	nan	-76.2439	-17.4481	-172.071	-116.126	-11.5483	-61.9924	159.265	-170.775	nan	-118.781	152.586	-56.5572	-111.95	114.14	nan	-110.193	148.377	-71.18	-93.0341
3VS0_B	-112.118	141.881	-60.3446	-133.013	91.1923	-58.9608	-68.2756	113.232	-40.5653	-98.5659	-27.3936	-66.1927	-153.719	127.133	175.062	-69.7673	128.099	-170.826	-105.741	-37.6875	-66.9838	-147.29	146.766	nan	-126.37	106.184	nan	-106.747	178.478	nan	-69.6883	-27.3363	-171.124	-105.748	-7.09514	-56.2433	164.891	-162.444	nan	-127.721	157.624	-71.7011	-117.91	127.131	nan	-123.139	146.221	-73.392	-84.3248
2WMR_A	-105.433	133.73	-56.2275	-104.851	126.419	-75.4212	-74.3698	94.0486	-54.1719	-64.7926	-50.5418	nan	-162.778	155.286	57.571	-70.5925	127.558	nan	-99.0835	-42.5791	-80.2659	-142.876	154.828	nan	-140.29	171.977	nan	91.7147	173.729	nan	60.5687	-137.001	nan	-63.8036	-41.3904	nan	-164.408	161.994	nan	-74.8183	150.619	70.9753	-99.8603	132.399	nan	-124.804	154.812	-48.3747	-91.2925
3RCD_D	-88.9683	140.611	-54.39	-135.218	121.369	-166.933	-80.2867	152.879	-83.079	-130.077	-85.8824	nan	-91.8713	134.9	-175.204	-69.226	78.8676	nan	-71.5409	-16.7485	-99.4343	174.19	142.608	nan	-121.591	126.199	nan	-130.179	174.136	nan	-65.6102	-36.8155	nan	-53.8982	-53.2882	-58.652	173.768	-176.835	nan	-92.5307	157.174	nan	-131.021	129.939	nan	-124.398	164.835	-54.6025	-102.694
3HGK_A	-101.387	-165.789	51.0029	-94.3145	146.011	96.1973	-64.8894	119.749	-50.9089	-91.8835	90.7227	160.372	-36.3721	113.913	-63.4599	-152.07	175.374	-105.076	24.1061	-86.4962	nan	-107.376	-176.68	nan	-150.94	145.251	-168.115	-132.607	167.33	nan	-48.8783	-67.789	nan	-116.159	95.7835	-66.9993	131.335	176.5	nan	-121.38	178.851	-52.4181	-143.154	135.377	nan	-132.913	144.884	-64.4862	-91.463
3HGK_B	-99.0393	-147.0	53.4926	-110.092	140.244	159.594	-53.2702	97.9402	-66.8669	-77.4101	91.8433	159.167	-42.2444	125.479	-71.3648	-168.574	177.954	-102.013	27.5891	-63.0219	nan	-120.443	171.796	nan	-165.206	149.637	-163.601	-160.665	-178.932	nan	-33.871	-80.8401	nan	-111.585	52.9073	-65.6952	-179.867	148.607	nan	-94.0159	-179.042	-57.8747	-156.184	112.748	nan	-110.011	134.519	-52.7651	-65.3544
3HGK_C	-108.76	-161.359	58.1134	-102.947	151.325	102.427	-65.6097	102.836	-59.6332	-79.8784	91.2993	159.56	-40.5438	130.219	-69.2205	-170.284	-178.916	-105.822	22.5236	-82.1193	nan	-93.6982	175.539	nan	-176.775	144.465	-175.554	-169.906	158.028	nan	-4.41845	-87.4715	nan	-110.533	77.3003	-65.0643	146.865	162.448	nan	-109.366	168.503	-62.8048	-137.007	128.879	nan	-120.289	137.379	-62.6408	-75.7156
3HGK_D	-112.155	-164.782	50.8376	-95.8108	147.261	87.3562	-69.6403	115.899	-52.842	-88.7664	104.436	157.812	-54.9823	112.422	-56.6138	-154.38	167.127	-101.124	36.738	-86.681	nan	-91.9831	170.521	nan	-164.064	116.061	-177.632	-119.561	179.572	nan	-47.4897	-80.13	nan	-99.7632	98.7749	-67.8343	123.102	175.152	nan	-123.015	154.7	-54.1146	-119.145	133.662	nan	-127.167	137.156	-65.9214	-85.4576
3ZUU_B	-117.861	138.647	-66.3037	-97.8163	134.1	177.771	-68.2198	115.659	171.751	-82.97	-52.6283	nan	-176.357	131.641	-171.901	-80.1405	121.33	-66.4967	-112.739	166.409	nan	-155.923	22.3843	nan	-157.099	59.3028	nan	-132.135	-141.0	nan	-114.56	-5.25583	42.6334	-75.2436	1.37984	-85.2348	77.682	-145.843	nan	-89.0531	122.26	nan	-152.9	171.06	nan	-109.363	131.22	175.088	-100.144
3ZUU_A	-123.119	137.911	-72.371	-101.205	122.586	159.693	-59.9814	122.79	169.547	-94.6591	-44.6572	nan	-176.118	151.954	-172.252	-103.344	126.575	-94.0906	-123.586	151.212	nan	-113.967	1.23353	nan	-163.85	-164.373	nan	107.009	-124.21	nan	-112.117	-31.5073	6.38479	-90.4098	27.0953	-79.7437	52.3475	-146.225	nan	-87.2893	122.551	nan	-156.791	-175.466	nan	-130.184	133.778	139.373	-100.522
2VWB_A	nan	nan	nan	nan	nan	nan	nan	nan	nan	nan	nan	nan	nan	nan	nan	nan	nan	nan	nan	nan	nan	nan	nan	nan	nan	nan	nan	nan	nan	nan	nan	nan	nan	nan	nan	nan	nan	nan	nan	nan	nan	nan	nan	nan	nan	nan	nan	nan	nan
2VWB_B	nan	nan	nan	nan	nan	nan	nan	nan	nan	nan	nan	nan	nan	nan	nan	nan	nan	nan	nan	nan	nan	nan	nan	nan	nan	nan	nan	nan	nan	nan	nan	nan	nan	nan	nan	nan	nan	nan	nan	nan	nan	nan	nan	nan	nan	nan	nan	nan	nan
3IOK_A	-79.9908	111.129	-86.035	-97.9545	117.934	-66.8579	-59.385	136.276	175.95	-120.314	-46.9347	-68.032	-163.604	144.191	-158.502	-75.4154	133.522	-160.582	-100.806	-38.652	-79.6564	175.253	164.172	nan	-117.99	153.011	-61.4022	-132.537	nan	nan	nan	nan	nan	nan	nan	nan	nan	-151.358	nan	-116.716	156.658	nan	-123.877	128.716	nan	-125.003	147.898	-53.5888	-86.8557
2ITO_A	nan	nan	nan	-92.2357	132.48	31.7084	-63.8523	161.037	-84.2778	-150.114	-18.4324	nan	170.045	143.982	166.739	-71.1373	150.597	nan	-121.82	-30.4486	-67.9415	-166.118	116.238	nan	-123.337	-165.713	nan	75.2482	-128.304	nan	31.7587	-108.45	nan	-131.318	22.3815	-36.5836	147.07	164.927	nan	-75.9455	153.986	nan	-132.563	126.044	nan	-108.046	158.877	-55.1039	-79.592
3MSS_A	-113.324	124.744	nan	-86.5123	111.109	nan	-75.07	135.651	-61.1267	-119.745	-139.206	-54.4046	-86.9532	157.873	-77.903	-58.0927	134.877	-146.033	-72.3768	149.091	-131.652	44.3122	49.4351	nan	46.5949	34.3837	nan	89.4024	1.84069	nan	-67.798	-9.18641	61.2068	-112.845	4.69711	-61.7406	78.7231	-141.201	nan	-75.6811	63.942	-61.7123	-125.54	128.765	nan	-118.288	143.276	-64.9942	-64.7512
3ELJ_A	-97.1133	115.493	-55.88	-123.594	160.737	-63.1091	59.4594	45.9243	-161.95	-61.6842	135.489	-86.1797	-140.738	131.525	-66.8615	-61.9289	132.052	20.7987	-109.451	-13.3604	nan	162.066	-173.394	nan	-141.178	157.213	nan	-140.805	-155.718	nan	-64.7837	-26.1584	nan	-103.464	4.89605	-63.4292	112.348	-151.876	nan	-82.6195	142.569	nan	-116.136	135.115	nan	-114.103	150.548	nan	-87.3406
3MSS_C	-105.803	125.096	nan	-87.9219	112.786	nan	-82.9414	126.14	-62.8341	-108.534	-140.219	-60.2413	-85.0471	161.162	-75.3203	-58.0348	135.993	-115.955	-73.78	146.737	-138.123	47.1817	37.6444	nan	75.5336	12.3127	nan	93.3757	-1.08336	nan	-67.8263	-5.99639	63.3357	-112.454	0.488589	-65.144	84.2688	-139.577	nan	-79.7578	69.4498	-58.3094	-128.494	126.632	nan	-117.475	142.624	-69.968	-68.2922
3MSS_B	-115.525	121.412	nan	-86.9691	109.832	nan	-74.3517	140.985	-68.8577	-128.88	-148.17	-74.6444	-71.4177	156.89	40.4538	-50.0582	140.467	-86.5088	-78.2871	146.557	-135.958	59.5169	29.8791	nan	64.1656	26.6374	nan	91.5038	-2.15658	nan	-70.4895	-5.79075	55.5763	-112.476	2.78966	-63.4705	86.9863	-136.808	nan	-80.1284	61.646	-78.7482	-122.535	132.944	nan	-123.278	149.697	-67.0921	-72.5784
3MSS_D	-111.271	121.798	nan	-92.3626	109.369	nan	-70.5962	133.138	-64.5466	-118.275	-149.718	-76.8335	-69.1026	154.409	48.5551	-49.2408	138.937	-103.035	-78.0096	140.488	-142.203	65.719	31.966	nan	62.1392	24.5521	nan	94.1609	-2.05662	nan	-68.1331	-9.99334	49.5208	-107.928	1.75011	-61.4453	82.2266	-135.637	nan	-79.3869	62.4575	-68.3176	-127.607	133.828	nan	-124.852	151.034	-67.9703	-75.0312
2WQB_A	-90.7972	131.452	nan	-126.518	102.805	nan	-73.1698	138.33	-52.3622	-110.469	-35.8781	-40.0269	-172.561	163.04	-162.71	-91.8407	148.755	nan	-131.407	126.432	nan	99.1536	-141.035	nan	-142.982	-55.8848	-44.3074	147.164	nan	nan	nan	nan	nan	nan	nan	nan	nan	-132.608	nan	-98.8026	103.932	57.2397	-127.337	154.81	nan	-142.409	152.29	-75.8169	-96.4619
4CCU_A	-107.768	122.571	nan	-122.206	129.37	nan	-83.4039	138.824	-89.0922	-109.132	-51.708	nan	-160.063	151.657	58.5969	-68.65	153.323	nan	-119.543	-29.5618	-88.2819	157.613	148.365	nan	-117.466	nan	44.9874	nan	177.304	nan	nan	nan	nan	nan	nan	nan	nan	nan	nan	-86.0082	152.147	-72.1407	-122.584	135.1	nan	-120.253	156.331	-58.0963	-83.4775
3DV3_A	-116.871	147.014	-76.9317	-134.244	133.132	-170.534	-83.7183	135.149	176.883	-102.744	-51.8296	nan	-161.843	174.641	nan	-99.974	119.111	163.737	-80.0562	-29.3928	-68.3978	163.222	-176.025	nan	-155.236	158.331	nan	-139.493	-141.108	nan	-93.4398	89.9084	-77.7415	107.108	1.86109	nan	-144.939	141.708	nan	-116.682	144.166	nan	-124.264	126.08	nan	-110.661	147.368	-67.4786	-83.2181
4EHE_B	-82.8743	141.829	nan	-112.058	112.324	nan	-76.5929	150.443	nan	-143.577	-127.442	nan	-40.1787	130.331	-82.9695	-82.2138	132.209	-52.3841	-128.768	-41.186	nan	-76.0409	118.34	nan	-66.672	-96.1348	nan	52.4718	129.033	nan	-89.3718	-8.3306	nan	-94.3879	44.8606	-173.389	92.6121	172.81	nan	-122.815	137.388	nan	-87.893	127.609	nan	-122.804	143.048	-66.597	-72.2596
4EHE_A	-85.6648	124.199	nan	-91.233	126.855	nan	-93.1164	142.15	nan	-136.285	-143.134	nan	-41.9987	139.008	-125.818	-97.6844	151.385	-170.121	-141.722	-40.3881	nan	-96.4399	145.974	nan	-125.266	-170.236	nan	78.2724	-154.653	nan	-91.021	-139.224	nan	47.8629	-12.0504	69.2654	128.234	165.934	nan	-108.403	136.878	nan	-108.994	121.261	nan	-115.53	143.005	-52.3463	-73.5888
3QQJ_A	-121.083	159.875	-52.7555	-114.898	49.6028	48.8318	-5.40149	121.8	-55.7982	-85.6609	-46.4874	nan	168.351	165.397	56.8966	-81.5365	137.855	169.51	-119.217	-9.26597	nan	170.84	175.21	nan	-134.257	132.41	-69.003	-111.739	172.69	nan	-55.9637	-38.9921	nan	-100.872	11.6841	-72.9651	144.67	163.593	nan	-77.8492	147.203	nan	-114.345	138.836	nan	-128.091	156.263	-59.1874	-102.246
4DTK_A	-132.133	134.794	-59.4052	-94.0044	117.042	-159.596	-83.3764	131.463	nan	-109.922	-153.402	nan	-71.2649	155.855	-16.1453	-67.087	125.486	177.764	-90.1912	-29.6811	-63.2478	173.018	163.553	nan	-150.496	155.253	nan	167.126	-146.277	nan	-55.5403	-31.837	nan	-77.3953	-17.9799	52.7092	120.91	-143.586	nan	-123.986	130.249	nan	-118.557	126.084	nan	-113.907	149.96	-65.9393	-78.5259
4HYU_A	-98.6859	114.385	-55.8702	-126.665	172.824	-62.0439	60.3303	39.6988	-51.2242	-70.169	134.139	-89.0506	-148.03	133.343	-178.456	-68.3144	125.699	22.2335	-113.673	-3.84802	nan	173.182	166.628	nan	-152.244	166.519	nan	-165.677	-168.393	nan	-61.9658	-36.3938	nan	-96.5937	-6.94608	-81.4378	176.357	166.247	nan	-114.792	139.12	nan	-122.482	127.134	nan	-115.137	143.776	nan	-77.336
3NNX_A	-95.9546	122.621	-59.5717	-142.254	154.008	-141.3	71.7795	41.2246	-162.194	-54.5234	128.962	-57.6844	-130.5	116.39	nan	-51.0069	130.574	-9.49022	-126.24	-16.1098	nan	-172.464	130.947	nan	-140.176	146.483	nan	-155.554	-173.705	nan	-60.2329	-27.3933	nan	-97.0827	-12.2704	-77.4678	156.922	-166.945	nan	-155.189	148.973	nan	-111.484	137.991	nan	-117.552	149.232	nan	-82.0459
4N4S_B	-111.445	124.933	-59.3328	-136.579	170.699	nan	57.1918	61.1668	-167.351	-75.6284	155.205	-77.1921	-156.926	134.294	nan	-61.7145	134.765	177.831	-109.456	-50.314	nan	174.083	-178.454	nan	-99.1919	120.731	-62.5856	-82.7674	177.817	nan	-67.787	-25.0552	nan	-114.42	-6.28522	-68.8673	168.959	178.001	nan	-71.2107	142.069	175.55	-116.324	122.374	nan	-116.423	161.477	nan	-97.449
4N4S_A	-112.022	124.347	-59.2084	-136.371	170.527	nan	57.0862	60.6124	-166.918	-75.92	154.258	-77.3897	-156.616	134.361	nan	-61.548	134.871	178.467	-109.198	-50.9399	nan	173.222	-177.389	nan	-99.1032	121.603	-62.4463	-83.3683	178.266	nan	-68.4937	-25.3536	nan	-113.567	-6.80614	-69.2292	168.672	178.098	nan	-71.9643	141.687	175.396	-116.322	122.232	nan	-116.966	160.928	nan	-97.9652
3UIB_A	nan	nan	nan	nan	nan	nan	nan	nan	nan	nan	nan	nan	nan	nan	nan	nan	nan	nan	nan	nan	nan	nan	nan	nan	nan	nan	nan	nan	nan	nan	nan	nan	nan	nan	-35.1097	58.4789	163.548	-177.881	nan	-115.666	113.961	nan	-95.4745	131.781	nan	-144.356	142.77	nan	-83.1462
3ROY_A	-113.793	170.656	-64.5532	-145.855	106.551	52.9768	-54.5065	128.502	-59.8871	-93.3426	-35.1745	nan	172.378	161.343	73.923	-81.3077	117.585	-174.613	-80.5015	-27.7229	nan	161.753	-171.138	nan	-122.889	74.8751	-51.6481	-50.9127	171.77	nan	-62.5655	-21.4388	nan	-119.467	34.9191	-87.4973	117.838	175.289	nan	-72.0409	145.712	nan	-122.506	134.511	nan	-124.176	150.714	-76.46	-92.1597
2BAK_A	-94.4185	119.367	-56.8304	-122.502	169.208	-69.3236	44.1595	72.8194	-53.7856	-84.7513	136.179	-88.2622	-143.191	118.803	nan	-50.9021	142.627	-24.0358	-132.59	5.71488	nan	142.038	137.675	nan	-138.586	150.79	nan	-158.838	-168.092	nan	-77.0103	104.558	nan	142.33	-28.4167	-108.804	156.188	157.181	nan	-104.772	151.628	nan	-123.425	134.723	nan	-123.032	137.771	nan	-69.8138
3WE8_A	-123.76	138.051	-58.6182	-92.7225	113.574	172.315	-80.6629	140.54	nan	-118.871	-148.76	nan	-74.6995	157.743	22.2251	-65.5586	130.684	-177.839	-93.0007	-25.8668	-70.3495	164.685	171.914	nan	-155.036	157.851	nan	171.312	-149.23	nan	-55.3587	-30.4414	nan	-78.9449	-4.12327	51.0677	106.573	-151.416	nan	-124.067	132.971	nan	-122.13	129.458	nan	-116.153	148.203	-67.998	-72.1465
4G17_A	-101.849	111.786	-61.7318	-85.7802	126.227	-177.931	-84.6941	133.485	nan	-120.362	-157.947	nan	-52.8001	155.427	72.8518	-86.2253	139.109	64.0954	-118.745	165.623	nan	82.4002	178.996	nan	-109.165	153.753	nan	67.9704	-117.471	nan	49.3595	-100.88	-43.2095	132.216	36.1077	-167.883	99.0703	15.0083	nan	-93.4721	-14.6287	151.213	-124.992	118.292	-162.595	-128.386	149.803	-63.9613	-76.5589
4FUX_A	-113.081	123.485	-52.3269	-130.269	178.669	nan	47.1724	68.1129	nan	-77.9487	140.105	-69.1639	-131.376	127.808	nan	-60.74	142.637	176.099	-120.037	-53.8674	nan	176.885	-163.84	nan	-116.897	120.629	-63.7845	-83.4279	-175.21	nan	-67.4761	-33.7485	nan	-117.412	11.643	nan	151.444	-174.218	nan	-66.9419	148.438	-170.745	-120.239	129.054	nan	-133.109	156.469	nan	-98.673
3PXF_A	-112.275	138.617	-63.5498	-107.214	122.229	167.513	-69.4142	136.713	52.0097	-103.649	-60.4951	nan	-160.843	162.44	52.9319	-80.0081	131.338	170.229	-114.919	10.4249	nan	153.971	-170.237	nan	-159.66	69.4108	52.0564	-52.0629	-162.339	nan	-70.4363	-0.768722	nan	-121.606	40.0344	-58.8537	88.6875	-150.196	nan	-83.9405	150.852	nan	-118.085	129.14	nan	-113.774	140.914	-86.5928	-82.0369
3OXI_A	-100.512	117.829	-54.2054	-130.27	150.587	-71.0994	57.9414	49.652	-47.8081	-65.2778	132.429	-89.7747	-141.827	139.868	-78.4509	-70.6782	133.191	26.5016	-122.184	-15.7565	nan	-139.094	144.103	nan	-144.959	112.063	nan	-169.774	143.043	nan	2.41135	-89.118	nan	-24.2224	-42.8683	57.1874	137.02	-157.948	nan	-72.8312	127.343	nan	-105.214	129.546	nan	-108.72	131.872	nan	-70.0553
3R9H_A	-132.294	120.463	-69.9866	-97.024	99.8142	45.0008	-52.402	129.918	-62.2379	-95.3271	-53.8697	nan	-155.735	157.331	-46.2602	-83.6633	109.404	-162.993	-63.1415	-28.0639	nan	159.185	-154.504	nan	-118.278	108.101	-47.4578	-78.5737	166.266	nan	-79.5683	2.82792	nan	-121.441	-26.8097	-75.7331	-171.755	-146.222	nan	-109.909	136.434	nan	-107.906	122.77	nan	-114.295	150.749	-70.5079	-91.3599
4FT7_A	-123.142	129.497	-57.6222	-92.7883	133.269	-57.0253	-92.2476	104.133	-55.7331	-93.8647	-27.5895	nan	-161.314	155.323	66.0103	-83.1094	124.005	nan	-91.7241	-33.1273	-61.2366	-170.079	154.064	nan	-131.457	142.378	-73.5896	-160.643	-143.339	nan	-67.715	-43.5686	nan	-63.1195	-43.0062	37.4052	142.849	-139.162	nan	-127.546	158.685	73.2311	-115.613	121.205	nan	-113.049	146.311	-69.7154	-81.3288
2QVS_E	-118.295	137.061	nan	-86.7421	-111.55	nan	172.401	138.951	nan	-126.538	-118.909	nan	-67.3392	-169.689	nan	-150.307	61.1618	nan	-92.2617	91.4754	nan	-167.782	44.5623	nan	-99.0884	-109.64	nan	86.7415	-89.8542	nan	-161.918	11.8593	nan	-175.784	151.482	nan	62.6001	160.901	nan	-125.566	89.906	nan	-97.7911	120.585	nan	-127.132	141.269	nan	-66.1078
2ITW_A	nan	nan	nan	-111.468	137.419	81.1984	-80.66	148.64	-35.4077	-120.632	-51.2619	nan	-125.074	-150.459	-95.4694	-143.551	11.4893	nan	27.1607	-123.487	-52.6203	-84.1613	-164.667	nan	166.943	149.826	nan	132.815	-130.814	nan	-62.1006	72.8489	nan	162.498	-40.7408	53.7322	149.326	-135.081	nan	-137.929	138.082	nan	-101.151	128.918	nan	-112.492	152.997	-52.277	-91.0878
2FB8_A	-96.1656	115.957	nan	-83.4013	158.703	nan	-132.937	127.991	nan	-95.4383	-116.843	nan	-66.1737	157.986	-172.778	-103.688	148.208	178.116	-125.114	-28.1427	nan	157.697	-164.694	nan	-99.609	150.928	nan	-108.743	-93.6549	nan	-151.87	-49.2858	nan	-90.9389	-43.5779	82.5757	-121.517	-165.543	nan	-109.517	156.269	nan	-105.638	144.052	nan	-144.323	155.975	-57.6599	-77.9727
2FB8_B	-72.4844	145.896	nan	-134.904	146.361	nan	-113.967	137.592	nan	-112.222	-114.651	nan	-68.8425	114.807	-173.807	-53.4469	131.754	160.079	-101.768	-44.634	nan	157.677	-162.9	nan	-89.4023	148.227	nan	-123.152	-47.8725	nan	167.351	-70.1288	nan	-81.5371	-11.538	105.109	-169.764	-147.452	nan	-115.884	136.033	nan	-97.8001	130.766	nan	-127.049	152.854	-64.5628	-87.8535
2C6D_A	-124.176	155.877	-55.554	-107.621	130.581	-125.718	-94.3206	133.119	nan	-109.388	-155.207	nan	-63.1907	150.408	65.809	-71.7665	122.156	-26.8694	-86.3504	-26.7096	-92.3051	-172.073	143.426	nan	-131.202	145.44	nan	-175.316	-179.897	nan	-50.9171	-32.909	nan	-95.7937	-12.7538	-77.9197	154.574	-162.663	nan	-137.469	159.682	-39.5173	-124.445	135.972	nan	-132.66	156.278	-51.8666	-76.1079
4CDS_A	-122.241	152.009	nan	-142.374	113.677	nan	-70.0331	151.408	-69.7634	-130.113	-53.0866	-40.6234	-137.333	145.763	-29.694	-93.8962	140.99	-174.875	-134.985	-18.1363	23.3803	-108.919	136.885	nan	-76.6418	-159.688	nan	-78.3228	-106.46	nan	61.9331	-101.927	-81.8312	-110.112	-9.58185	40.0759	163.62	153.645	nan	-85.9794	161.844	-49.3902	-118.837	127.376	nan	-117.728	154.858	-67.0629	-85.5071
3CIK_A	-131.263	138.28	-66.3928	-98.3113	105.241	nan	-80.8699	135.714	nan	-107.151	-48.4758	-66.5138	-168.934	155.358	49.9487	-71.4582	149.465	nan	-148.99	27.2031	nan	156.41	93.4212	nan	-59.8023	116.058	-76.8584	-115.943	-157.756	nan	-58.6882	-84.9923	nan	-84.7984	4.78782	-52.5227	171.133	-163.261	nan	-116.613	167.271	47.5813	-117.464	130.112	nan	-116.165	157.17	-57.5772	-97.5086
3VRY_B	-90.8013	145.521	-63.8583	-126.136	112.159	-71.4136	-84.1742	116.097	-43.9098	-104.828	-20.1897	-47.3597	-154.2	112.42	-127.156	-67.8297	112.57	-151.951	-84.9554	-33.0208	-62.9399	-166.507	150.183	nan	-136.796	135.515	nan	-141.218	174.425	nan	-46.4339	-32.2821	-175.89	-106.699	-2.75591	-65.4495	154.118	-163.76	nan	-128.448	173.302	-52.8614	-127.969	132.916	nan	-125.466	142.549	-67.7842	-77.8353
3VRY_A	-111.626	145.933	-68.9282	-122.571	114.596	-62.0523	-86.3703	107.666	-57.7479	-100.78	-34.6898	-44.4724	-139.801	124.321	-166.033	-69.4729	120.174	-162.275	-98.8329	-28.1795	-57.522	-160.636	148.386	nan	-138.283	153.011	nan	-167.306	-167.687	nan	-53.9767	-36.7858	-170.13	-105.744	-16.5334	-60.884	161.938	-159.165	nan	-127.962	171.689	-42.1031	-127.477	134.994	nan	-131.597	143.301	-69.4912	-73.6173
4IX6_A	nan	nan	nan	nan	nan	nan	nan	nan	nan	nan	nan	nan	nan	nan	nan	nan	nan	nan	-66.9447	-29.4638	-69.8905	167.319	177.391	nan	-143.835	141.994	nan	-110.454	-163.556	nan	-55.6896	-37.9167	-60.5915	-131.127	-3.33683	62.6101	-143.993	170.173	nan	-125.207	139.508	nan	-111.278	135.524	nan	-128.833	154.821	-59.6725	-78.9525
4IX6_B	nan	nan	nan	nan	nan	nan	nan	nan	nan	nan	nan	nan	nan	nan	nan	nan	nan	nan	-66.4289	-30.1484	-154.238	176.216	173.577	nan	-150.37	133.998	nan	-102.714	-146.133	nan	-71.1748	-36.2008	-67.625	-133.876	0.68557	67.0168	-146.394	173.95	nan	-131.075	136.315	nan	-113.637	135.573	nan	-127.489	154.412	-57.9032	-75.5282
2C6K_A	-130.817	130.536	-62.5141	-91.5502	123.978	160.478	-70.1183	131.381	-76.4571	-98.2792	-45.2532	nan	-170.227	147.747	51.9006	-68.6675	121.894	177.823	-88.6929	-25.2317	nan	157.605	-165.951	nan	-112.662	121.781	20.9431	-91.9888	178.959	nan	-46.9839	-38.3077	nan	-104.819	-23.2327	-52.3832	175.651	-174.204	nan	-71.972	147.297	nan	-115.391	128.439	nan	-117.836	143.42	-77.0514	-76.6364
4RC2_A	-123.828	136.762	-56.1478	-92.1548	120.28	-158.107	-77.8735	144.733	nan	-121.347	-151.243	nan	-67.6777	155.169	-17.474	-65.984	127.58	-175.511	-88.7925	-36.1753	-64.9762	-174.647	165.103	nan	-152.294	160.704	nan	156.802	-143.15	nan	-49.9187	-54.161	nan	-66.5702	6.26419	62.1641	98.6624	-150.252	nan	-126.25	132.112	nan	-123.03	135.188	nan	-121.636	152.312	-60.6354	-74.0423
4FTN_A	-122.424	131.375	-57.616	-95.4644	125.961	-58.5855	-82.381	108.367	-54.0153	-92.9288	-38.5997	nan	-164.871	161.46	69.4202	-76.7136	139.902	nan	-113.706	-22.0753	-59.3506	175.067	nan	nan	nan	140.977	nan	nan	nan	nan	nan	nan	nan	nan	nan	nan	nan	nan	nan	nan	nan	nan	-102.635	127.254	nan	-122.185	140.536	-68.6867	-76.3195
3ZDU_A	-122.319	137.105	-63.7015	-85.7183	108.07	-158.901	-70.2821	131.824	nan	-102.354	-29.7765	-73.8457	170.998	160.644	nan	-97.3292	118.651	179.937	-106.533	2.30427	nan	-170.949	161.502	nan	-165.563	145.986	84.723	-153.09	-174.778	nan	-56.7903	-18.3796	nan	-86.7978	-32.4232	68.5281	144.547	-141.966	nan	-143.005	148.343	nan	-113.409	127.764	nan	-119.758	136.37	-50.7859	-84.484
3Q4T_B	-136.234	138.649	-173.665	-133.102	141.052	-70.7559	-84.6115	136.795	-59.4515	-98.756	-65.0923	-57.0508	-162.737	149.52	61.7871	-70.142	124.021	nan	-107.88	-24.9352	-75.1623	-149.565	153.856	nan	-108.045	113.977	177.644	-84.4409	168.372	nan	-63.1512	-37.8958	167.213	-120.805	-0.561277	-54.0778	-174.742	161.328	nan	-90.1316	140.438	nan	-101.091	117.567	nan	-93.4032	134.929	-69.8794	-66.6652
3Q4T_A	-139.715	138.314	169.338	-125.187	131.738	-75.8497	-74.6547	139.582	-66.0506	-104.283	-71.8191	-80.3417	-154.793	148.023	-177.943	-77.6356	126.105	nan	-112.725	-27.978	-74.2619	-150.769	156.289	nan	-115.065	110.261	179.479	-78.797	164.94	nan	-48.5633	-44.9542	170.837	-119.016	-17.9672	-64.7356	-147.619	172.053	nan	-90.35	146.932	nan	-110.151	122.376	nan	-104.364	139.036	-76.2613	-76.0746
2BRB_A	-130.157	130.09	-103.591	-98.0149	125.876	-71.3093	-81.7014	99.882	-102.773	-77.5534	-59.5064	nan	-148.966	154.628	59.2225	-76.7995	134.857	nan	-95.4122	-20.707	-100.344	164.485	142.259	nan	-110.058	116.165	-82.1536	-104.027	-150.563	nan	-87.3572	-44.9772	nan	-69.2641	-29.5108	6.11177	167.961	-118.721	nan	-147.211	154.898	44.0337	-116.591	125.588	nan	-117.022	147.16	-61.7618	-80.7497
1YXS_A	-137.633	129.731	-59.498	-91.0798	121.482	-180.0	-80.5719	140.532	nan	-123.882	-160.709	nan	-57.2624	144.338	-28.1384	-68.1279	131.037	172.815	-93.2614	-30.667	-63.569	175.324	171.194	nan	-155.303	158.395	nan	167.038	-143.27	nan	-61.0029	-23.5895	nan	-82.787	-7.89941	52.7643	111.809	-142.042	nan	-129.145	127.257	nan	-116.572	121.974	nan	-106.766	153.213	-65.4869	-83.2603
3ION_A	-123.812	151.33	-56.8717	-103.341	100.611	-165.34	-72.4516	144.508	-69.3699	-128.164	-138.155	nan	-65.1373	152.367	66.0002	-76.4429	124.237	nan	-87.8032	-40.2594	-63.3357	-154.491	159.886	nan	-135.928	133.122	-89.6508	-128.969	-172.382	nan	-70.7272	-33.0976	nan	-116.51	-5.84291	-61.6044	-151.787	160.542	nan	-126.8	134.077	nan	-103.654	125.871	nan	-128.274	137.792	nan	-72.6415
4IQ6_B	-143.652	149.866	63.1101	-131.338	-176.496	nan	58.928	35.954	-46.5921	-67.2922	102.365	nan	-120.925	146.705	61.3088	-72.322	143.178	nan	-124.503	-5.85766	nan	172.998	161.787	nan	-153.825	76.3165	37.834	-68.2106	-169.669	nan	-64.1953	-45.1548	nan	-48.207	-34.2988	53.4593	142.338	-151.48	nan	-108.669	154.268	nan	-124.638	123.95	nan	-112.979	156.454	-54.2174	-109.969
4YNE_A	-108.689	121.344	nan	-114.285	108.592	nan	-71.9366	137.346	-59.1731	-104.612	-54.3864	-73.4973	-170.558	163.311	52.1663	-68.1365	138.084	-175.173	-101.772	-34.5353	-73.4965	-172.197	160.122	nan	-134.977	155.723	-93.2084	158.644	-153.845	nan	-59.1053	-21.3152	nan	-90.6986	-7.91311	45.0919	103.681	-155.253	nan	-101.375	128.07	-84.5098	-115.694	130.646	nan	-115.774	150.884	-63.6783	-82.686
3WZJ_A	-136.621	142.724	-47.9725	-104.028	141.617	nan	-87.3713	104.448	nan	-62.7262	-78.8791	-65.5498	-122.675	174.084	-162.298	-110.242	109.011	174.751	-70.528	-45.233	nan	-163.667	171.845	nan	-144.836	147.178	nan	-73.8334	-142.665	nan	91.1984	-174.05	nan	-88.2354	10.0091	nan	-114.437	153.382	nan	-135.562	135.762	-61.1266	-106.893	126.382	nan	-113.307	135.169	-45.9201	-71.2858
3QQH_A	-115.4	139.027	-56.7414	-100.945	51.0176	37.0137	-10.1083	137.618	-85.7397	-94.4646	-45.4721	nan	168.072	165.81	53.4735	-81.5099	133.984	172.3	-118.461	-0.443231	nan	163.829	169.588	nan	-125.275	115.101	171.721	-91.8536	168.082	nan	-53.3379	-37.8144	nan	-100.087	4.9363	-71.8713	150.107	163.032	nan	-71.9137	146.077	nan	-113.676	135.112	nan	-121.071	150.528	-58.9838	-98.479
3DQX_A	-119.232	156.85	50.0028	-133.61	121.052	-173.889	-80.5559	113.695	-73.0949	-92.3741	-66.8761	-161.005	-123.295	134.787	nan	-76.0323	133.315	-162.751	-112.232	-39.5044	-60.6126	-148.085	160.638	nan	-161.239	157.464	-160.225	-174.792	-158.671	nan	-81.962	-18.8765	nan	-55.5652	-74.8605	-75.9068	-173.959	-131.206	nan	-131.16	164.83	-43.719	-130.471	129.096	nan	-126.397	140.652	-76.96	-87.4234
3DQX_B	-119.746	137.175	-69.874	-131.089	124.345	-162.63	-99.1766	107.248	-67.3683	-85.5433	-73.0487	-60.2264	-111.095	131.751	nan	-77.4059	131.964	50.9812	-109.795	-38.3436	-51.8294	-144.787	165.471	nan	-150.126	-153.14	-143.696	131.17	-155.945	nan	-120.706	22.6588	nan	-101.718	-36.1361	-53.3816	166.35	-171.765	nan	-107.16	162.093	-46.46	-129.305	118.999	nan	-116.69	148.915	-68.3566	-93.3569
3BYO_A	-105.283	140.647	-51.6584	-129.647	109.779	176.842	-79.3145	123.449	-76.6667	-107.85	-42.5789	nan	-142.981	129.69	-174.321	-77.6407	129.353	-160.383	-101.456	-23.9718	-49.3274	-164.707	151.932	nan	-142.89	138.861	nan	-157.068	-170.236	nan	-51.215	-47.9262	-163.887	-92.9919	7.8619	-44.3547	139.416	-160.993	nan	-130.918	161.784	-65.75	-127.701	127.954	nan	-124.2	155.048	-67.7664	-93.978
3EQF_A	-94.3035	154.795	-58.7067	-139.826	119.483	-154.959	-65.3551	119.904	-162.164	-94.2611	-32.2115	nan	172.657	169.366	nan	-91.7502	138.766	163.072	-98.5239	-53.1585	-69.2717	-172.996	151.996	nan	-86.6822	106.854	nan	-102.191	125.554	nan	-48.1752	120.899	-142.006	119.482	-46.3627	nan	-149.638	-146.712	nan	-143.769	147.313	nan	-110.709	125.445	nan	-119.575	154.586	-72.3658	-96.6011
4M3A_A	-96.4847	119.636	-54.8419	-123.739	174.073	nan	56.3467	49.8596	-60.1032	-73.3934	136.941	-97.0207	-151.27	151.861	95.5772	-70.5359	144.129	31.6032	-138.666	-14.3562	nan	-146.197	122.376	nan	-123.678	140.063	nan	152.149	-158.8	nan	-82.658	-50.4478	nan	-97.8367	26.3018	-158.093	-109.304	-132.64	nan	-87.4613	160.29	nan	-109.49	136.561	nan	-123.903	163.1	nan	-91.2332
2OKR_A	-95.7641	115.112	-58.1404	-122.622	154.107	-67.0687	56.4903	60.6893	-55.9896	-72.3863	130.444	-86.8157	-129.55	114.548	nan	-53.3273	115.76	-32.1529	-112.402	7.65819	nan	151.579	158.277	nan	-124.742	-172.223	nan	-171.134	-143.908	nan	-130.096	-3.20577	nan	-114.367	-4.43809	nan	144.819	152.597	nan	-86.4587	151.697	nan	-128.799	140.493	nan	-129.807	145.092	nan	-92.2161
4UW0_A	nan	nan	nan	nan	nan	nan	nan	nan	nan	nan	nan	nan	nan	nan	nan	nan	nan	nan	nan	nan	nan	nan	nan	nan	nan	nan	nan	nan	nan	nan	nan	nan	nan	-76.5014	-166.199	-76.5548	163.201	145.166	nan	-62.113	-31.6964	-173.195	-134.746	-2.39367	51.2495	-133.025	162.074	76.3191	-134.128
3PY0_A	-128.399	170.04	-58.2796	-126.484	114.294	-43.2665	-76.4302	84.1104	33.2462	-45.4564	-47.558	nan	-175.826	149.768	71.392	-74.3958	142.712	85.7209	-121.639	4.69753	nan	161.593	155.71	nan	-123.988	111.941	-163.776	-92.2196	169.276	nan	-60.7755	-23.8051	nan	-103.106	-5.8014	-76.1616	163.26	-179.738	nan	-100.674	147.481	nan	-121.136	136.294	nan	-122.108	150.271	-52.2697	-84.4254
3V8S_D	-123.367	139.986	-64.1025	-93.3303	138.646	160.604	-88.3043	114.634	nan	-83.0781	-36.2611	nan	-176.621	158.526	-168.445	-104.548	111.28	nan	-100.542	-4.65194	nan	-160.886	153.671	nan	-141.446	127.569	-130.33	-110.097	-168.873	nan	-80.8517	-32.977	nan	-95.8453	2.84407	-66.6262	156.913	-156.452	nan	-141.768	169.434	63.6065	-113.706	130.868	nan	-119.26	141.965	-49.0682	-76.1281
3BGP_A	-119.457	144.857	-62.6978	-108.838	98.8781	-177.867	-64.6896	142.655	nan	-128.679	-142.571	nan	-66.9981	168.726	26.197	-89.3415	120.058	-177.836	-83.4098	-78.6128	-63.4624	-116.754	170.611	nan	-179.792	150.706	nan	-162.332	26.3656	nan	-84.7882	-31.3611	nan	-77.4257	-10.7939	47.8314	123.99	-177.526	nan	-108.21	126.271	nan	-109.67	123.732	nan	-108.737	146.377	-65.4144	-78.8158
2ONL_D	nan	nan	nan	nan	nan	nan	nan	nan	nan	nan	nan	nan	nan	nan	nan	nan	nan	nan	nan	nan	nan	nan	nan	nan	nan	nan	nan	nan	nan	nan	nan	nan	nan	nan	nan	nan	nan	nan	nan	nan	nan	nan	nan	116.828	nan	-100.49	162.878	-72.1966	-107.821
4KIQ_D	-95.0329	109.032	-58.6253	-112.066	162.682	-72.5824	52.6159	58.3708	-34.7269	-67.7217	126.661	-53.5409	-131.576	117.119	nan	-58.7115	130.929	-20.857	-112.593	0.342641	nan	121.304	-162.323	nan	-108.071	130.462	nan	-143.979	105.883	nan	52.9569	92.5811	nan	56.0216	35.697	-43.6174	164.356	166.557	nan	-85.4805	144.793	nan	-116.716	135.784	nan	-120.014	143.002	nan	-85.9943
4KIQ_B	-94.98	108.881	-59.1203	-110.814	160.511	-72.652	52.8014	58.5376	-35.6441	-67.9827	128.639	-54.5215	-131.29	117.434	nan	-58.7999	130.54	-22.5269	-113.356	-9.6175	nan	137.983	-174.863	nan	-101.082	124.897	nan	-138.674	105.8	nan	49.7082	87.2267	nan	65.569	34.6353	-42.0633	164.808	164.876	nan	-84.041	145.069	nan	-116.691	135.533	nan	-118.507	142.848	nan	-86.0781
4KIQ_C	-94.6472	108.542	-58.8502	-110.709	161.424	-72.3991	53.1066	58.2183	-36.2331	-68.5609	127.005	-52.5159	-130.983	116.347	nan	-57.3949	131.402	-24.0669	-112.892	-0.965706	nan	122.05	-163.759	nan	-108.139	128.075	nan	-141.273	107.15	nan	51.7267	88.0365	nan	61.3463	36.0379	-42.4078	164.605	166.027	nan	-84.0042	144.201	nan	-115.761	136.979	nan	-121.323	142.992	nan	-86.0186
4EH5_A	-100.99	128.212	-57.8962	-133.084	156.307	-68.9753	56.7824	54.1672	-56.8578	-69.9146	133.151	-87.4172	-140.278	121.823	nan	-53.3272	143.94	-31.6057	-129.24	3.60723	nan	144.448	171.236	nan	-124.573	nan	nan	nan	nan	nan	nan	nan	nan	nan	-53.0698	nan	154.275	174.476	nan	-110.551	149.743	nan	-115.145	134.051	nan	-109.546	143.714	nan	-79.3361
4KIQ_A	-94.7556	107.471	-59.0252	-109.609	162.636	-71.789	51.4657	59.2066	-36.117	-66.5086	127.261	-53.3885	-131.416	117.249	nan	-57.9186	132.971	-24.3507	-114.423	-2.52817	nan	126.602	-165.571	nan	-111.032	128.228	nan	-141.775	109.442	nan	50.852	89.6108	nan	60.2539	36.187	-42.496	163.001	162.515	nan	-89.2932	158.738	nan	-122.022	136.055	nan	-120.702	145.398	nan	-87.4622
5CF4_A	-92.7629	98.0495	-139.719	-90.7545	118.565	-57.4536	-66.7931	132.207	173.302	-112.328	-49.967	-59.3209	-169.1	160.254	75.8225	-81.083	126.196	174.285	-92.8548	-42.9082	-63.659	174.207	173.995	nan	-126.011	144.787	-68.2622	-160.97	133.304	nan	54.4685	-106.552	-67.0879	-116.908	4.2504	-65.2027	-98.976	167.968	nan	-148.507	135.049	nan	-118.741	138.553	nan	-136.35	152.828	56.507	-89.4495
5CF4_B	-95.8361	92.1016	-148.463	-83.3283	119.005	-46.7363	-69.6309	132.829	171.742	-110.939	-53.8052	-59.5156	-167.714	164.883	63.4946	-81.5097	128.269	173.866	-93.7688	-45.9548	-63.7598	-178.624	172.61	nan	-142.544	150.257	66.8893	-107.652	-166.149	nan	-62.0872	-40.2418	-55.4602	-136.974	8.97833	55.3853	-135.531	164.712	nan	-148.854	151.48	nan	-117.176	138.647	nan	-135.674	152.135	57.439	-89.4623
4MXO_A	-108.854	126.48	-68.2224	-128.791	116.855	72.9602	-74.2603	141.122	-48.0449	-120.924	-59.9571	-46.152	-127.121	121.195	nan	-75.1262	139.753	-177.592	-120.284	-25.2205	-64.7975	179.862	164.038	nan	-135.106	165.803	-25.8807	-146.267	-148.173	nan	-110.509	45.8914	nan	-167.649	-14.8597	29.091	156.18	-159.485	nan	-134.814	173.452	-54.6212	-130.996	123.248	nan	-119.727	149.779	-75.0965	-73.9509
4BRX_A	-116.668	128.098	nan	-111.171	124.874	-177.534	-85.0606	123.093	-139.722	-101.617	-145.269	nan	-78.0194	151.333	79.3689	-63.8378	128.794	nan	-117.704	10.5125	nan	151.834	-162.777	nan	-159.162	157.144	61.8988	-135.275	-169.887	nan	-47.8799	-39.1921	-173.112	-95.0596	-17.438	-58.823	155.661	-158.623	nan	-83.2398	150.72	-62.6665	-109.671	130.424	nan	-116.231	150.628	-77.2475	-86.8108
4MXO_B	-106.643	138.383	-61.3628	-124.47	125.3	-118.646	-96.1044	100.369	-48.424	-84.1073	-57.281	-65.0038	-129.811	132.091	nan	-80.5643	126.998	-163.639	-106.795	-38.9496	-47.9404	-142.061	157.435	nan	-152.787	123.733	144.632	-131.008	179.682	nan	-53.905	-32.4783	nan	-114.645	-1.68899	-46.4173	156.952	-164.83	nan	-129.709	166.695	-43.1195	-132.482	131.844	nan	-125.918	153.344	-68.7199	-83.7878
3R8V_A	-139.082	178.7	-70.714	-139.291	121.118	-65.0943	-74.2919	140.136	-58.6023	-104.786	-34.0224	nan	171.709	163.569	66.36	-83.8967	128.106	-179.726	-85.9499	-43.5906	nan	175.62	-167.6	nan	-108.852	122.542	-70.0289	-98.8736	176.273	nan	-55.4381	-47.7271	nan	-100.261	5.28027	-68.1706	152.252	179.808	nan	-70.2433	144.69	nan	-118.053	132.553	nan	-123.577	151.557	-52.039	-90.6937
2V7O_A	-128.46	149.805	-65.073	-109.687	139.782	-171.053	-94.292	134.58	-137.11	-121.474	-144.163	-70.1119	-74.1458	160.051	83.189	-74.1993	133.291	-179.638	-97.7613	-39.2772	-47.8255	-163.347	-175.114	nan	-168.43	151.483	175.79	174.883	nan	nan	nan	nan	nan	nan	-49.8919	nan	-154.503	164.421	nan	-132.226	141.797	nan	-103.902	122.758	nan	-125.514	144.771	-68.1754	-67.1881
4WWA_A	nan	nan	nan	nan	nan	nan	nan	nan	nan	nan	nan	nan	nan	nan	nan	nan	nan	nan	nan	nan	nan	nan	nan	nan	nan	nan	nan	nan	nan	nan	nan	nan	nan	nan	nan	nan	nan	nan	nan	nan	nan	nan	nan	nan	nan	nan	nan	nan	nan
4L00_B	-111.439	137.505	-73.5452	-117.101	117.529	nan	-78.6857	141.575	-143.073	-102.598	-124.33	nan	-102.479	150.792	-65.5195	-74.9348	121.548	-175.248	-99.9464	-23.7804	-50.2878	158.842	-168.009	nan	-124.638	148.866	-65.9722	-108.694	-165.9	nan	-73.332	114.098	nan	62.9297	16.3443	-58.0858	-137.514	164.986	nan	-124.897	148.931	-62.787	-120.331	132.058	nan	-128.651	146.46	-68.5807	-75.2408
4L00_A	-109.174	121.56	-166.881	-105.387	125.271	nan	-83.4101	132.966	-174.526	-105.96	-151.806	nan	-69.9699	149.196	74.1115	-68.9076	128.07	-176.679	-110.148	-31.696	-65.9953	-175.904	-177.057	nan	-130.247	155.193	-59.1071	-135.905	-163.322	nan	-74.9698	110.908	nan	53.1349	31.6529	-40.707	-139.574	156.725	nan	-125.77	142.3	-65.3681	-112.99	133.193	nan	-129.834	149.473	-56.3712	-63.6056
3OXZ_A	-118.437	128.525	nan	-89.8413	116.681	nan	-84.5828	133.132	-65.021	-117.603	-134.741	-55.8008	-79.1912	157.776	49.8382	-75.6339	137.372	-169.044	-78.0799	139.006	-68.7285	72.7095	31.2998	nan	65.3927	8.21802	nan	93.2402	14.6632	nan	-74.2634	-17.7666	63.7491	-97.577	-0.975183	-55.7439	87.4757	-144.057	nan	-83.3561	64.3189	-58.0329	-119.366	123.638	nan	-117.308	154.442	-61.1836	-76.7912
2UZV_A	-108.059	142.299	-66.909	-101.577	129.236	173.53	-76.9361	129.913	162.844	-121.441	-39.1168	nan	-179.578	151.149	-180.0	-89.8337	126.738	nan	-116.481	-1.99429	-38.5854	-169.861	155.454	nan	-140.573	165.387	nan	-153.865	-179.272	nan	-69.1054	-19.5586	nan	-138.861	11.008	48.8549	-166.888	176.892	nan	-138.793	162.586	66.1354	-119.031	137.144	nan	-133.694	150.223	-50.576	-76.7896
1BI8_A	-147.079	152.037	-63.1948	-133.221	105.58	80.1507	-53.0663	142.866	nan	-130.871	-16.8353	nan	-178.834	152.939	nan	-84.5729	115.898	66.1189	-62.4796	-42.759	nan	173.718	-175.598	nan	-131.506	132.278	168.589	-162.137	-144.835	nan	-47.8571	-43.5964	nan	-105.794	129.304	-48.4383	-8.10561	-127.104	nan	-107.828	148.281	-56.0186	-119.832	141.483	nan	-120.693	159.881	-51.9529	-107.989
1BI8_C	-147.044	152.011	-63.1331	-133.198	105.572	80.1339	-53.083	142.841	nan	-130.842	-16.8427	nan	-178.847	152.978	nan	-84.5958	115.943	66.1275	-62.4751	-42.8127	nan	173.768	-175.591	nan	-131.526	132.292	168.598	-162.144	-144.895	nan	-47.8167	-43.6172	nan	-105.758	129.347	-48.3913	-8.17793	-127.064	nan	-107.857	148.266	-56.0356	-119.812	141.443	nan	-120.669	159.843	-51.8828	-107.95
2OO8_X	nan	nan	nan	nan	nan	nan	nan	nan	nan	nan	nan	nan	nan	nan	nan	nan	nan	nan	nan	nan	nan	nan	nan	nan	nan	nan	nan	nan	nan	nan	nan	nan	nan	nan	nan	nan	nan	nan	nan	-140.49	123.948	nan	-103.148	125.986	nan	-133.67	145.867	nan	-68.4198
4JG8_A	-129.385	146.14	-67.578	-110.506	112.581	177.73	-67.1407	141.923	nan	-125.327	-152.41	-61.9732	-66.0258	165.575	78.158	-81.1578	167.146	-66.6582	-123.53	-43.4555	nan	-161.231	118.093	nan	-98.5162	116.422	nan	-102.629	171.99	nan	-67.9893	-35.2929	nan	-105.414	-37.1729	-55.2271	-120.998	176.062	nan	-150.348	145.279	nan	-125.62	125.649	nan	-131.474	154.652	-54.3136	-81.0008
1OEC_A	-123.189	134.094	179.604	-127.564	102.839	nan	-64.5092	156.076	-57.7889	-150.9	-130.577	nan	-60.792	126.993	-152.067	-72.3026	120.133	30.5351	-73.5563	-23.2161	-58.5252	149.185	150.87	nan	-84.7204	145.435	-66.6388	-114.533	-159.24	nan	-87.0227	-26.3762	nan	-136.443	38.3867	nan	148.274	-148.006	nan	-158.847	160.259	71.9397	-122.179	135.773	nan	-129.7	152.822	nan	-73.302
3K3J_A	-102.8	120.891	-54.0905	-125.775	161.587	-101.979	52.5988	57.0386	-77.5962	-68.3945	132.573	-90.5444	-140.355	110.177	nan	-46.4091	141.482	-35.5556	-134.668	-9.17517	nan	148.178	163.649	nan	-135.803	146.057	nan	-116.535	nan	nan	nan	nan	nan	nan	nan	nan	nan	162.559	nan	-109.309	154.215	nan	-126.76	135.117	nan	-117.979	147.914	nan	-77.6078
4OBQ_B	-135.191	152.434	-75.4161	-143.253	155.648	53.8697	-89.7313	143.053	-50.3781	-112.653	-39.4608	nan	-173.264	167.093	57.4953	-67.487	nan	nan	nan	nan	nan	nan	nan	nan	nan	nan	nan	nan	nan	nan	nan	nan	nan	nan	nan	nan	nan	138.154	nan	-56.4845	144.17	-59.2493	-97.566	126.77	nan	-120.046	148.751	-87.0216	-82.0218
4OBQ_A	-134.373	142.841	-75.8987	-126.043	140.807	45.3265	-80.4667	136.187	-55.6726	-98.0872	-63.7686	nan	-158.387	163.879	60.3186	-71.451	136.137	nan	-121.921	121.578	nan	-122.766	68.8918	nan	69.0214	58.7191	-61.0619	93.6775	-26.466	nan	-55.8216	-29.6509	nan	-109.171	-3.10652	-51.8107	85.9753	-133.447	nan	-85.7214	67.7538	-65.7094	-120.417	130.11	nan	-122.485	150.68	-64.6179	-79.7552
4C37_A	-126.73	145.363	-55.4239	-102.443	127.079	175.882	-76.3724	126.45	171.922	-106.527	-60.7839	nan	-164.711	151.924	-159.211	-81.1124	126.836	nan	-96.3859	-26.0709	-61.5394	-168.944	159.611	nan	-142.515	163.949	nan	-179.401	-176.026	nan	-61.9214	-24.6381	nan	-66.9327	-24.2712	66.7567	132.237	-124.058	nan	-152.358	164.315	67.0401	-121.5	124.352	nan	-117.488	138.771	-63.1645	-75.8128
3UG1_A	nan	nan	nan	-117.185	128.112	-15.5776	-73.0951	166.714	-67.8024	-143.699	-40.7975	nan	-156.967	169.043	nan	-102.728	121.814	nan	-79.3822	-42.8586	-89.7169	-140.59	-179.847	nan	-174.404	nan	nan	nan	-134.109	nan	nan	nan	nan	nan	nan	nan	nan	nan	nan	-134.079	81.3461	nan	-69.7529	132.302	nan	-118.565	146.693	-56.326	-77.0205
3WBL_A	-126.67	142.061	-64.7419	-114.847	110.745	158.725	-55.9543	140.563	-106.547	-110.862	-50.6968	nan	-167.604	154.44	53.8883	-65.8953	128.627	-169.272	-118.143	-1.10305	nan	175.094	169.537	nan	-149.776	106.323	-144.47	-102.126	-176.163	nan	-61.1259	-28.9328	nan	-104.081	6.13939	-69.047	137.585	-165.785	nan	-88.9977	143.056	nan	-113.629	126.228	nan	-117.17	143.927	-61.6142	-76.598
2VTO_A	-125.831	138.497	-62.947	-106.991	113.246	37.7574	-60.6157	116.062	-62.7733	-84.0144	-41.6939	nan	-168.577	159.03	40.6142	-71.8632	123.947	-166.53	-111.531	-1.12622	nan	168.469	173.757	nan	-125.472	103.041	-74.8406	-68.2851	-175.894	nan	-66.2683	-27.4991	nan	-114.079	20.8071	-72.3363	121.891	-179.459	nan	-69.6888	154.1	nan	-118.119	122.094	nan	-112.261	142.576	-67.5046	-78.4485
3EN7_B	-114.273	118.551	-79.0392	-111.028	122.184	nan	-96.8403	103.154	-77.7997	-95.2376	-40.9363	-64.0701	-144.197	111.55	nan	-61.8325	135.111	-172.781	-112.28	-33.3864	-64.5231	-161.715	141.954	nan	-112.81	nan	nan	nan	167.189	nan	nan	nan	nan	nan	nan	nan	nan	nan	nan	-142.499	152.619	-128.017	-125.816	121.409	nan	-116.459	155.847	-68.3555	-97.5815
3Q4C_A	-83.2864	148.16	nan	-143.367	108.15	nan	-79.7444	151.175	nan	-127.315	-117.937	nan	-48.6879	164.238	-173.068	-111.154	117.803	-175.649	-83.445	-71.8117	nan	-137.765	-149.737	nan	-175.175	-140.519	nan	147.002	-122.059	nan	-131.046	-14.7417	nan	-105.978	31.7931	56.2482	108.213	165.663	nan	-113.339	137.034	nan	-92.6806	135.746	nan	-124.451	164.535	-66.7145	-108.315
3Q4C_B	-81.7676	139.935	nan	-124.723	111.456	nan	-87.4292	151.579	nan	-136.37	-131.07	nan	-46.8481	120.25	-177.916	-60.5755	135.842	-179.178	-108.74	-72.9333	nan	-129.098	-145.462	nan	175.863	-130.63	nan	134.294	-131.427	nan	-123.674	-15.2032	nan	-89.9729	7.43395	46.304	127.489	171.936	nan	-113.221	148.004	nan	-100.513	141.243	nan	-131.353	163.16	-53.2803	-89.4391
3EN7_A	-120.029	125.402	-63.7155	-106.693	99.7457	nan	-67.6946	136.922	-94.1416	-136.062	-70.9176	-52.2253	-91.9271	128.061	nan	-72.8425	136.084	nan	-114.299	-29.158	-72.7801	-175.029	143.746	nan	-122.761	nan	nan	nan	-152.734	nan	nan	nan	nan	nan	nan	nan	nan	nan	nan	-153.315	160.649	-57.0681	-122.31	121.198	nan	-116.815	143.36	-74.0388	-87.9438
4FTC_A	-124.566	131.977	-56.4393	-95.373	129.322	-57.3995	-84.1598	109.478	-56.024	-100.597	-27.8305	nan	-162.715	154.908	75.0771	-83.4663	126.187	nan	-96.2776	-34.7618	-61.0779	-165.733	nan	nan	nan	nan	nan	nan	nan	nan	nan	nan	nan	nan	nan	nan	nan	-176.985	nan	-146.702	149.84	nan	-116.448	120.907	nan	-120.067	143.71	-74.5129	-79.0683
1JVP_P	-128.234	143.202	-67.0581	-106.484	114.837	175.67	-74.5293	114.561	-81.8227	-81.3876	-57.7397	nan	-162.506	155.521	80.0182	-78.9812	118.08	154.185	-98.358	14.3621	nan	154.562	179.623	nan	-157.848	137.905	-163.548	-127.394	-172.796	nan	-91.5721	-16.8548	nan	-92.3577	6.13309	-92.9783	139.662	166.826	nan	-97.5554	142.2	nan	-113.24	131.076	nan	-122.898	150.397	-66.8463	-86.5289
2C3L_A	-121.45	137.922	-64.3273	-95.0357	122.322	-58.1235	-68.4614	120.598	-73.2277	-108.241	-30.9898	nan	179.086	157.031	48.7206	-69.7044	146.107	nan	-115.028	-36.2216	-115.905	-175.188	134.403	nan	-95.2617	70.0758	-99.4419	-45.1649	167.811	nan	-66.4312	-26.3924	nan	-100.757	-2.50499	2.64108	154.022	-137.711	nan	-138.558	155.293	41.5638	-112.074	134.425	nan	-126.174	135.096	-63.9685	-69.031
3W2R_A	nan	nan	nan	-118.086	116.017	-166.539	-75.5776	115.942	-53.1861	-78.3182	-55.2669	nan	-151.641	160.006	71.7046	-69.0043	139.025	nan	-105.172	-40.7773	-61.0904	-175.308	-179.305	nan	-137.714	146.114	nan	-141.687	-170.766	nan	-47.3562	-37.2318	nan	-105.593	3.72562	-50.6731	138.143	-156.59	nan	-119.183	128.403	nan	-95.9163	128.151	nan	-111.651	154.065	-60.3256	-89.7659
2QOB_A	-113.354	nan	nan	-119.15	125.68	nan	nan	120.089	nan	-114.836	-16.5466	-62.3856	-165.63	133.905	-169.855	-82.0361	130.141	nan	-100.502	-35.226	nan	175.159	-164.457	nan	-106.942	132.386	nan	-105.763	-174.937	nan	-61.9308	-38.4355	178.748	-105.555	-4.57415	-61.4226	156.162	-158.59	nan	-80.7842	154.867	-69.8447	-116.119	131.264	nan	-126.602	170.129	nan	-123.223
1CKJ_A	-95.8712	96.6309	-60.6729	-69.6052	118.323	-163.12	-70.8616	155.055	-161.904	-145.255	-151.869	nan	-61.8902	151.217	164.782	-85.2143	102.274	175.522	-83.613	-11.9447	nan	168.333	-171.643	nan	-140.78	148.468	nan	-126.828	-157.016	nan	-66.5002	-57.3351	nan	-83.5664	25.3335	-60.9102	128.52	-151.246	nan	-97.9248	156.041	-37.7265	-118.429	120.443	nan	-110.606	151.017	-69.372	-85.0495
3MH0_A	-94.8766	110.983	-57.5941	-118.935	165.484	-68.8073	65.7036	42.6006	-53.8069	-66.0709	135.178	-73.634	-141.327	121.86	nan	-63.1377	129.875	-9.74901	-120.577	-31.9528	nan	-176.784	nan	nan	nan	nan	nan	nan	nan	nan	nan	nan	nan	nan	nan	nan	nan	-153.802	nan	-106.981	154.211	nan	-113.068	135.633	nan	-116.881	133.652	nan	-70.1889
3ZRM_B	-149.962	157.439	63.0315	-133.688	171.95	nan	64.8602	39.1003	-54.812	-68.3123	nan	nan	-131.867	139.831	51.6768	nan	130.493	nan	-115.617	-5.10826	nan	178.744	143.01	nan	-124.318	160.968	-75.6582	172.417	176.199	nan	-65.6263	-16.4269	nan	-73.5023	-39.2164	68.3682	150.247	-146.118	nan	-127.853	145.169	nan	-118.273	129.539	nan	-112.195	152.282	-60.8129	-97.5999
3ZRM_A	-144.274	159.705	61.3514	-146.368	-175.844	nan	58.8959	42.1106	-63.8579	-74.6178	113.81	nan	-132.957	149.484	80.0312	-77.0312	134.186	nan	-125.799	3.42897	nan	-177.037	141.36	nan	-141.583	134.916	-137.292	-157.597	-176.734	nan	-69.5828	-18.1441	nan	-76.313	-32.4328	66.195	153.407	-144.804	nan	-132.099	151.492	nan	-123.828	130.178	nan	-111.042	152.997	-58.2964	-102.211
3QUE_A	-95.8641	119.88	-53.6853	-121.187	172.049	-70.4671	48.7308	40.4562	-65.4452	-50.6126	126.279	-91.8918	-139.803	116.234	nan	-60.2621	138.192	-15.3582	-111.965	-39.3767	nan	169.49	-164.707	nan	-147.8	157.079	nan	-117.701	-162.32	nan	-72.5091	-37.9239	nan	-99.1024	-2.85773	-40.8917	174.35	-179.181	nan	-125.642	163.205	nan	-128.147	128.134	nan	-113.046	150.394	nan	-89.4334
3U9C_B	-129.846	141.765	-60.6039	-121.238	126.42	-86.3772	-75.0492	125.589	-60.9547	-91.348	-57.7837	nan	-155.304	152.28	61.8262	-75.9431	125.351	175.529	-85.8374	-26.3998	-68.6245	166.189	160.965	nan	-98.3928	172.87	-65.8675	-158.89	174.928	nan	-82.492	-21.6139	-168.073	-118.254	-11.3631	-71.5808	-167.002	162.028	nan	-109.841	141.715	-66.8508	-115.434	130.673	nan	-128.637	144.939	-58.9273	-79.6789
3U9C_A	-130.347	141.712	-60.5631	-121.362	126.528	-86.534	-75.0692	125.517	-60.995	-91.3952	-57.9905	nan	-155.343	152.185	61.6882	-76.1338	125.519	175.566	-85.5278	-26.0976	-68.6941	166.315	160.769	nan	-98.536	172.899	-150.072	-158.787	174.625	nan	-82.6125	-21.9862	-168.238	-118.669	-11.2711	-71.2565	-167.148	162.097	nan	-109.85	141.146	-66.75	-116.01	130.533	nan	-128.831	145.105	-59.0007	-79.7205
4EQC_A	-139.858	155.119	-43.7597	-140.718	-26.9094	nan	-84.3082	27.4633	168.799	-48.6095	105.681	-73.9858	-113.827	121.123	-77.6595	-65.2172	118.409	-177.263	-114.322	16.1654	nan	163.99	164.58	nan	-162.496	167.389	93.5063	144.716	-165.211	nan	-54.3124	-36.1367	nan	-81.2881	-19.0548	nan	140.866	-170.165	nan	-103.959	130.655	nan	-104.386	136.826	nan	-123.567	154.18	-50.118	-91.0822
4I0S_A	nan	nan	nan	nan	nan	nan	-76.6506	151.595	-73.8409	-78.9156	-16.3926	42.2066	-79.8551	154.781	-58.7956	-103.953	153.264	-71.6965	-98.159	-49.576	-67.1346	172.047	179.694	nan	-129.807	141.997	nan	-99.3044	-154.585	nan	-56.0358	-45.4675	-70.3849	-130.156	135.312	-51.6241	78.7179	-179.253	nan	-126.721	145.65	nan	-107.137	132.626	nan	-126.136	154.323	-71.28	-75.6522
3W2C_E	-121.636	140.236	-60.1893	-91.5462	135.109	-75.7768	-103.012	132.591	nan	-107.305	-141.649	nan	-73.4811	150.921	73.1866	-57.7704	136.117	13.6679	-96.2135	-33.0762	-80.6502	-102.633	-24.8339	nan	26.1695	50.3415	nan	169.231	64.3504	nan	78.3742	-13.7313	-77.9154	-99.1251	28.5246	-71.4746	-73.1477	-6.07215	nan	-109.488	17.3645	43.6953	-112.949	137.243	nan	-124.738	143.013	-75.9467	-60.0634
3W2C_G	-126.671	145.986	-58.3903	-92.4627	142.673	-59.7778	-110.07	128.86	nan	-102.546	-147.297	nan	-72.1112	161.114	70.1231	-65.6356	136.384	4.50515	-88.4285	-20.2508	-72.873	-125.55	-22.8978	nan	33.2392	0.402512	nan	-110.612	22.8721	nan	71.0935	-2.06687	75.4182	-90.4454	21.0192	-72.9988	-65.6035	-12.9326	nan	-106.889	14.9237	44.568	-107.698	144.372	nan	-132.62	135.812	-80.3935	-56.7338
3W2C_A	-130.241	142.921	-63.6056	-96.3051	144.446	-60.1012	-111.48	131.517	nan	-107.306	-141.845	nan	-71.89	153.055	69.8383	-63.0294	144.422	18.0195	-97.4299	-34.4708	-75.3581	-130.965	20.3571	nan	8.77767	-3.8557	-65.3138	-129.128	67.3228	nan	65.8161	3.22355	-81.5135	-101.505	24.9653	-70.4618	-74.6906	-5.5515	nan	-105.412	16.3234	56.329	-109.54	136.482	nan	-123.068	141.566	-77.1135	-58.6596
3W2C_C	-123.747	146.271	-65.295	-102.274	133.712	-71.0218	-101.426	137.611	nan	-111.366	-131.953	nan	-86.7949	157.988	66.1316	-67.4223	144.496	17.4227	-95.7955	-21.2767	-68.4847	-122.376	2.26633	nan	31.1525	57.1226	nan	115.203	133.317	nan	51.2983	-37.5569	-97.4328	-100.857	19.1589	-74.4944	-72.035	16.277	nan	-127.209	-16.5704	-152.604	-106.225	147.323	nan	-126.921	138.281	-78.7092	-59.7214
4IE9_A	-127.597	138.478	-53.2505	-95.3271	120.587	-176.689	-81.3654	123.475	-68.1704	-103.422	-59.3806	nan	-158.006	149.998	-149.93	-79.7262	130.604	nan	-101.655	-12.0591	-60.9556	176.022	158.401	nan	-137.486	159.205	nan	-150.711	178.602	nan	-58.7019	-33.3551	nan	-115.941	11.5979	42.7933	169.984	-149.719	nan	-152.21	166.666	62.732	-118.332	127.031	nan	-121.757	141.43	-65.9191	-73.4387
4JIK_A	-118.076	136.047	-54.2376	-107.082	135.24	-82.8152	-92.0387	115.644	-49.1311	-79.7863	-84.2163	nan	-118.413	162.687	36.6349	-84.7718	99.3405	nan	-71.4984	-19.3194	-80.1671	171.47	-151.007	nan	175.714	137.052	84.4531	-94.4012	-151.082	nan	nan	nan	nan	nan	nan	nan	nan	-103.927	nan	-155.807	136.68	-97.3472	-106.211	120.2	nan	-115.792	156.565	-43.9048	-96.4673
3KL8_A	-85.344	143.172	-50.4854	-118.674	117.614	175.21	-69.6224	142.151	nan	-123.596	-146.088	-45.4993	-69.11	-171.182	74.1353	-127.735	nan	63.4552	nan	nan	nan	nan	nan	nan	nan	nan	nan	nan	nan	nan	nan	nan	nan	nan	nan	nan	nan	nan	nan	nan	nan	nan	nan	162.084	nan	-173.532	155.575	35.1195	-67.9513
2QKR_A	nan	nan	nan	nan	nan	nan	nan	nan	nan	nan	63.7628	-141.092	-87.4782	164.139	-39.571	-102.67	123.954	nan	-135.555	24.9457	nan	-92.5606	174.79	nan	-165.594	170.836	79.7342	70.8773	nan	nan	nan	nan	nan	nan	nan	nan	nan	nan	nan	nan	95.1172	nan	-101.772	129.5	nan	-108.697	169.014	-68.6992	-100.331
3KL8_E	-87.2951	143.32	-51.1989	-117.376	116.496	175.996	-69.1558	142.803	nan	-122.484	-145.368	-46.9138	-68.8826	-171.676	74.1039	-127.207	nan	62.6861	nan	nan	nan	nan	nan	nan	nan	nan	nan	nan	nan	nan	nan	nan	nan	nan	nan	nan	nan	-11.4809	nan	-83.0964	154.716	nan	-128.245	162.576	nan	-173.081	155.019	34.1079	-66.9364
3KL8_G	-86.2202	143.546	-50.7785	-117.176	116.816	177.184	-69.9484	142.231	nan	-122.805	-145.119	-46.6678	-70.1084	-171.697	74.3138	-130.738	nan	65.1957	nan	nan	nan	nan	nan	nan	nan	nan	nan	nan	nan	nan	nan	nan	nan	nan	nan	nan	nan	-8.99444	nan	-84.3375	152.866	nan	-127.754	163.038	nan	-173.548	155.814	34.976	-67.9404
3KL8_I	-88.4989	144.181	-51.2813	-118.077	117.805	176.179	-70.8767	142.54	nan	-122.609	-145.679	-46.9915	-69.5878	nan	74.4343	nan	nan	nan	nan	nan	nan	nan	2.63856	nan	53.3393	-174.765	-91.8653	122.712	nan	nan	nan	nan	nan	nan	nan	nan	nan	-10.0346	nan	-83.4754	152.993	nan	-126.357	162.716	nan	-171.459	157.157	33.6764	-70.6856
4E26_B	-84.8086	121.611	nan	-101.308	123.867	nan	-100.008	139.114	nan	-125.031	-136.192	nan	-46.1711	130.919	174.483	-75.2102	131.361	174.505	-102.282	-56.0751	nan	-165.356	-148.254	nan	-158.38	66.454	nan	-77.8968	162.403	nan	42.1131	-97.6501	nan	-122.351	156.987	80.828	62.3052	-160.331	nan	-123.581	144.148	nan	-97.9221	141.139	nan	-137.854	155.985	-55.9936	-88.1659
4E26_A	-84.0023	127.156	nan	-111.929	143.59	nan	-121.894	145.902	nan	-131.452	-127.803	nan	-37.4855	136.489	-168.928	-92.0058	71.4397	-172.413	-43.4597	-23.6542	nan	175.053	-176.456	nan	-124.943	-153.87	nan	144.968	166.327	nan	-70.3874	-34.7995	nan	-99.3428	40.2637	31.1813	100.608	162.729	nan	-104.169	146.674	nan	-95.8141	153.099	nan	-138.236	179.024	-66.5164	-125.719
4MD9_G	-120.321	127.885	-52.9693	-127.098	132.688	-70.4604	-71.1004	156.936	-51.1364	-122.394	-68.0392	nan	-145.971	156.406	53.2882	-76.8862	138.071	-170.046	-109.114	-43.8889	-65.0896	-163.168	-178.971	nan	-149.128	139.815	69.3194	-118.757	168.712	nan	-66.029	-9.67099	-165.069	-127.928	-8.97082	-56.8137	-152.288	166.177	nan	-134.33	128.628	-141.872	-107.651	125.156	nan	-127.894	139.331	-68.2549	-84.65
4MD9_F	-112.932	137.307	-51.1671	-134.906	128.368	-75.1955	-65.6967	148.515	-43.4586	-115.983	-65.0779	nan	-151.774	150.36	55.1331	-80.2776	144.516	-173.297	-110.65	-60.0006	-57.1278	-146.919	172.844	nan	-155.645	-154.941	63.7533	100.053	-45.0839	nan	-86.6179	-161.624	59.791	-66.7101	15.7624	-49.1751	-152.71	172.123	nan	-134.167	131.859	-76.4312	-102.783	127.137	nan	-125.225	143.784	-72.8686	-87.4771
4MD9_E	-121.204	137.54	-49.8945	-135.894	119.826	-138.734	-65.2392	142.222	-59.7265	-114.111	-61.5053	nan	-143.713	164.214	83.9384	-98.764	130.207	166.549	-104.634	-40.0576	-73.7532	-157.878	153.328	nan	-100.05	160.787	68.9204	-148.754	160.073	nan	-64.0231	-41.233	-45.5624	-109.912	-6.75218	-57.0844	-145.518	165.071	nan	-127.926	124.244	-136.517	-103.497	130.926	nan	-135.855	140.382	-65.3371	-83.0647
3RHK_B	-95.5954	122.284	nan	-88.2547	85.8863	-53.6943	-64.792	-17.3867	-64.9866	-79.0055	-4.51466	74.2593	-146.803	111.873	-141.725	-88.2056	132.513	nan	-69.9845	-49.7666	nan	-159.176	155.837	nan	-133.666	145.201	nan	-173.092	-156.879	nan	-56.7104	-38.15	-84.9558	-58.9347	-21.7711	53.632	118.126	-136.091	nan	-130.754	122.291	nan	-107.5	121.908	nan	-101.455	149.086	-64.253	-64.8493
4MD9_M	-120.2	126.974	-55.5364	-126.031	124.946	-77.5552	-62.3117	143.579	-50.5876	-115.759	-63.4091	nan	-145.891	135.119	-165.917	-74.869	151.39	105.627	-114.708	-56.2895	-63.791	-159.843	157.052	nan	-123.175	139.936	52.0567	-135.736	174.049	nan	-69.2483	-15.6785	-168.951	-122.611	-16.2188	-60.3927	-148.955	154.703	nan	-120.588	121.721	-152.743	-100.577	129.071	nan	-130.637	138.157	-67.4818	-85.9571
4MD9_L	-113.99	140.172	-48.7735	-139.731	126.227	-135.196	-67.8047	140.807	-55.8397	-111.206	-58.8405	nan	-146.958	156.017	66.7796	-83.2121	129.278	-171.939	-92.3356	-54.8721	-71.4761	-165.196	171.671	nan	-138.095	154.653	77.126	-124.466	-153.193	nan	-109.286	-4.72174	-142.711	-110.458	-23.2039	-67.108	-150.172	164.37	nan	-125.825	118.984	-59.6727	-103.659	125.083	nan	-119.968	147.224	-67.8574	-87.4226
4MD9_K	-118.343	142.708	-53.5941	-136.69	127.797	-71.8035	-69.2639	142.883	-46.4776	-117.954	-60.8104	nan	-142.156	146.149	90.9631	-84.6802	139.744	103.205	-102.674	-40.7661	-53.4144	-163.244	-169.409	nan	-147.711	-171.752	70.9897	-173.618	177.787	nan	-62.1453	-33.3378	-174.038	-111.965	-16.4329	-56.2933	-143.613	179.193	nan	-151.36	116.018	-132.854	-97.6381	122.99	nan	-120.016	145.904	-72.6335	-87.9181
4MD9_H	-122.438	138.527	-52.177	-133.93	121.927	-143.073	-70.0781	147.32	-53.1453	-112.33	-64.038	nan	-157.0	153.046	55.6006	-71.519	154.075	-162.267	-126.22	-51.2189	-61.7887	-163.157	155.03	nan	-118.386	160.741	41.8157	-145.761	-166.968	nan	-81.0487	-14.9491	-105.815	-132.911	-8.69054	-47.2627	-157.8	158.398	nan	-123.911	128.584	-138.535	-108.956	125.826	nan	-125.689	155.293	-71.1405	-97.6518
2C3K_A	-121.681	163.394	-64.8096	-124.781	125.746	-43.6999	-68.0776	87.6397	-92.7029	-70.558	-48.5342	nan	-159.639	152.834	56.7422	-73.025	148.556	nan	-125.962	-34.2234	-106.971	-162.795	104.468	nan	-92.229	81.8748	-102.866	-79.5408	-154.659	nan	-87.4945	-43.3503	nan	-66.9834	-20.6172	17.3874	157.487	-123.922	nan	-151.5	137.215	24.1084	-81.0849	128.276	nan	-121.509	144.798	-80.4461	-76.9361
4MD9_P	-118.589	146.411	-53.4906	-144.575	116.976	-152.093	-65.2174	140.585	-58.3535	-116.23	-59.5331	nan	-154.946	141.207	-176.99	-75.1171	132.242	-179.912	-93.4503	-48.4086	-77.2413	-164.901	-174.635	nan	-133.559	156.066	92.0518	-133.765	-165.689	nan	-93.2423	-32.8809	-160.669	-105.651	-10.0475	-53.7637	-157.434	168.06	nan	-139.589	128.242	-84.5564	-100.058	138.258	nan	-134.732	148.606	-71.8679	-87.2318
4PPA_A	-87.4155	141.348	-67.1198	-137.671	110.808	nan	-73.2823	148.84	-81.0268	-123.559	-66.1812	nan	-152.454	156.504	60.1808	-76.0834	136.878	-78.3495	-121.772	41.2339	nan	82.473	-176.977	nan	-147.889	137.734	nan	-82.1041	-119.862	nan	-106.009	-47.9845	-145.726	-106.479	101.489	-73.0647	79.0281	152.972	nan	-87.9039	136.762	173.875	-101.912	139.331	nan	-128.606	149.219	-55.1918	-84.9588
1H01_A	-131.84	123.4	-72.6738	-105.481	117.749	179.064	-69.6369	132.253	-65.8583	-99.4722	-44.3733	nan	-174.845	163.513	53.4643	-83.0618	127.069	173.378	-87.0317	-38.8135	nan	166.714	-160.659	nan	-126.18	126.247	-44.8025	-91.9802	-167.192	nan	-71.9726	-37.1515	nan	-104.127	-27.5979	-48.3836	-166.292	173.247	nan	-71.4667	151.671	nan	-125.673	129.503	nan	-118.096	154.29	-52.6021	-92.1936
1OKV_A	-114.904	133.056	-75.6071	-112.344	125.138	176.278	-71.0137	131.508	-85.7324	-103.837	-50.5908	nan	-167.954	155.18	85.2989	-75.1265	136.343	139.647	-125.71	55.4246	nan	89.3232	173.264	nan	-126.445	-166.577	44.4871	161.142	-154.571	nan	-56.9085	146.477	nan	78.5966	-32.5874	-53.3561	123.008	-136.09	nan	-83.2852	111.736	nan	-81.7417	131.725	nan	-113.641	142.679	-72.2065	-78.3468
1OKV_C	-107.807	133.864	-70.7693	-114.138	114.472	-168.095	-66.9494	126.942	36.6831	-99.4786	-54.3079	nan	-164.475	155.191	78.171	-73.4845	132.512	160.865	-94.1631	-27.9963	nan	157.393	-169.688	nan	-112.245	143.934	-131.428	-146.972	-176.919	nan	-20.1934	-61.2463	nan	-77.989	-107.739	-40.9697	-123.947	-133.117	nan	-70.0335	135.688	nan	-95.4268	139.663	nan	-123.872	135.184	-82.8896	-81.3187
4IM0_A	-159.633	136.085	59.4877	-66.3282	143.991	-79.6344	-76.0826	-21.3418	-61.7356	-67.0165	-36.717	nan	-82.2825	65.1615	-77.6621	-92.7834	136.752	nan	-105.718	-29.7854	-59.6544	-161.533	156.344	nan	-141.919	119.527	-144.508	-122.766	169.575	nan	-63.4997	-28.0608	nan	-91.3791	-37.9583	nan	-153.376	165.921	nan	-112.834	151.96	-57.8332	-122.645	121.098	nan	-115.182	161.586	-54.6006	-99.4344
4R6V_A	-124.18	137.265	-163.556	-130.219	110.841	nan	-77.7119	128.481	-49.7607	-106.073	-138.853	nan	-99.1148	153.568	136.481	-42.351	145.166	-30.1831	-122.142	111.521	-165.878	83.6397	-158.709	nan	-113.396	16.8875	-69.4992	44.6282	63.5343	nan	-82.0788	-10.4425	nan	-134.489	42.4529	-41.0159	95.0752	-178.674	nan	-84.2419	110.966	-179.796	-120.635	132.529	nan	-129.772	144.333	nan	-80.5195
4NW5_A	-130.253	112.575	-53.3904	-71.9305	127.103	-171.399	-76.4281	117.894	-116.346	-97.8317	-49.9987	-63.9475	-167.042	164.691	61.2178	-83.346	129.955	nan	-91.9939	-36.4627	-73.419	166.43	-158.446	nan	-120.928	117.804	175.84	-86.6557	-173.051	nan	-56.6068	-38.3455	nan	-127.157	0.972168	-50.8302	-171.435	-178.277	nan	-76.5923	149.027	-74.2558	-113.735	130.278	nan	-114.749	147.594	-59.3442	-86.467
4PTE_B	-143.1	160.035	60.8359	-146.848	-175.133	nan	53.9511	41.6963	-57.5244	-72.5783	129.995	nan	-144.232	150.581	60.6566	-76.5296	130.711	nan	-124.22	11.8854	nan	177.777	140.475	nan	-123.935	165.236	-69.0426	178.909	179.079	nan	-60.7505	-29.393	nan	-70.4849	-35.2583	59.9951	149.548	-130.499	nan	-136.1	143.547	nan	-114.761	122.557	nan	-105.919	148.317	-50.8764	-96.8339
2WGJ_A	-103.974	131.034	nan	-97.2072	87.2445	-64.7608	-65.8759	-14.1521	-67.2569	-85.4098	-2.67525	72.0555	-117.727	78.1743	-74.2811	-84.9703	125.125	nan	-113.296	-1.60815	nan	-169.343	150.77	nan	-129.163	115.82	0.646798	-113.559	175.818	nan	-67.3478	-33.129	-167.426	-87.1997	-20.5859	-54.9582	161.085	177.293	nan	-84.3136	162.934	nan	-112.059	135.345	nan	-127.148	153.734	-48.5384	-60.4118
4X2K_A	-106.738	135.931	nan	-114.31	120.158	nan	-75.8157	130.362	-61.868	-110.028	-31.5304	-68.0918	-165.22	134.108	-177.957	-79.3168	116.943	nan	-101.36	-17.6192	nan	-167.124	146.313	nan	-121.677	107.895	-68.3339	-99.6217	-171.807	nan	-69.1341	-39.6241	-174.296	-117.385	108.808	-50.305	77.1467	169.231	nan	-124.084	134.649	179.042	-98.2417	136.035	nan	-126.741	149.715	-66.0491	-91.0523
4FTR_A	-118.885	134.54	-58.5593	-98.9532	129.286	-55.0979	-85.0297	112.424	-50.3845	-99.9533	-29.949	nan	-164.268	153.535	65.5196	-76.6598	130.787	nan	-102.875	-28.64	-61.4101	-167.293	158.093	nan	-150.842	nan	nan	nan	nan	nan	nan	nan	nan	nan	-38.8217	65.4613	142.324	-131.779	nan	-144.554	165.407	55.0382	-126.369	125.339	nan	-117.776	149.645	-66.3912	-82.7675
3DU8_A	-145.29	158.535	64.4873	-146.358	175.96	nan	65.6853	39.1939	-65.7637	-74.5471	127.298	nan	-150.122	148.484	67.9189	-73.4293	138.098	nan	-130.527	-7.05991	nan	-165.241	157.025	nan	-157.879	17.0206	-128.596	-53.3855	-152.66	nan	-59.975	-56.1966	nan	-40.4853	-32.5596	59.5786	133.901	-140.79	nan	-121.589	149.542	nan	-117.13	123.565	nan	-105.14	156.228	-55.9901	-109.3
3DU8_B	-145.758	157.554	57.6235	-133.783	-171.831	nan	44.524	38.2777	-58.6896	-61.059	143.388	nan	-162.65	143.183	65.7879	-68.5697	135.108	nan	-124.138	-8.05203	nan	-166.472	146.267	nan	-143.431	9.23286	-139.996	-61.4726	-154.084	nan	-51.9706	-53.1255	nan	-51.5033	-40.4712	55.0198	146.094	-141.938	nan	-118.366	144.137	nan	-111.007	116.736	nan	-97.5119	152.832	-55.4208	-99.168
3ZO4_A	-125.952	146.91	-53.8672	-104.984	122.783	176.568	-82.025	127.759	-66.2135	-104.429	-61.5832	nan	-159.756	152.109	-163.248	-81.2189	127.534	nan	-98.149	-15.6897	-58.4349	178.664	163.197	nan	-137.207	156.682	nan	-137.048	176.707	nan	-67.4477	-24.6625	nan	-126.827	14.5748	48.1489	-174.118	-170.536	nan	-151.471	162.403	66.1268	-118.934	126.945	nan	-119.912	147.208	-62.0887	-78.4372
4A9T_A	-135.345	152.824	-57.7274	-110.824	114.818	nan	-77.6514	148.745	-52.2362	-138.425	-146.971	nan	-66.7128	159.159	53.6931	-76.7895	135.502	nan	-101.814	-38.8972	-62.1802	-144.758	148.616	nan	-134.18	nan	nan	nan	-109.319	nan	nan	nan	nan	nan	nan	nan	nan	nan	nan	-141.893	141.453	-171.688	-124.506	128.129	nan	-121.512	142.598	-69.7878	-69.7382
4RFM_A	-112.198	139.986	-61.0553	-120.446	123.405	nan	-90.3333	139.955	-72.4771	-113.164	-95.0456	nan	-121.204	152.471	90.3207	-63.0728	139.123	-68.3066	-133.603	159.584	nan	91.0054	163.928	nan	-99.783	11.3937	nan	94.8125	5.09647	nan	-72.8686	-16.6502	47.751	-115.725	17.8319	-57.2616	80.2035	-144.734	nan	-82.8487	109.388	177.923	-125.461	135.413	nan	-110.208	150.034	-66.5863	-69.7516
3PYY_B	-119.762	131.039	nan	-93.8828	112.314	nan	-81.6123	139.332	-65.7812	-121.367	-142.287	-60.7387	-78.7605	172.762	56.3329	-75.327	151.54	-115.164	-83.9129	139.732	-102.21	44.3143	54.2548	nan	54.6406	24.9015	nan	71.2481	21.9057	nan	-68.3763	-14.4794	61.8417	-101.831	6.3319	-54.7887	79.4857	-132.349	nan	-84.5555	64.3608	-54.9198	-125.803	127.808	nan	-123.169	148.071	-63.1371	-71.5303
4L46_A	-120.709	153.24	-55.7892	-112.213	131.921	169.087	-89.6415	114.405	-92.6056	-101.902	-41.4982	-55.3775	-147.816	162.658	-65.3039	-93.6409	118.72	nan	-98.8004	-13.1798	-67.7408	-179.498	129.866	nan	-123.624	150.058	-161.305	-166.447	176.688	nan	-65.7534	-45.532	nan	-84.6094	-11.6529	-70.3132	167.081	-164.812	nan	-130.11	149.71	-74.8726	-105.994	115.901	nan	-103.745	162.455	-58.4538	-101.244
2FGI_B	-115.926	133.587	178.365	-124.862	99.9751	nan	-57.8767	146.511	-57.7803	-136.511	-148.808	nan	-61.5225	117.469	nan	-57.3561	138.208	19.0236	-85.5274	-29.3331	-63.6041	168.377	-159.649	nan	-162.178	-178.873	nan	-170.875	-172.015	nan	-57.8936	-55.6216	nan	-53.2117	-63.8351	57.9509	-159.352	-128.017	nan	-155.096	140.935	156.563	-117.548	138.565	nan	-142.509	149.008	nan	-71.5664
2FGI_A	-107.347	101.264	-151.549	-84.2948	87.9322	nan	-62.3557	137.883	-72.3139	-128.78	-143.267	nan	-60.6402	136.166	159.318	-67.5973	137.117	-30.0452	-92.7448	-28.6157	-68.2565	155.039	nan	nan	nan	nan	nan	nan	nan	nan	nan	nan	nan	nan	nan	nan	nan	nan	nan	nan	130.695	nan	-126.411	132.906	nan	-124.424	152.174	nan	-76.9233
3T9T_A	-124.311	143.171	-67.859	-130.002	146.367	nan	-106.733	124.908	-64.6468	-104.521	-53.6193	nan	-150.137	142.694	63.5511	-72.9861	129.311	-176.458	-107.56	-23.393	nan	161.575	-168.593	nan	-119.495	132.832	nan	-127.498	-167.525	nan	-54.1943	127.995	-176.718	81.9784	-15.4587	-57.4914	155.695	-160.856	nan	-85.304	150.616	-72.1512	-123.016	137.198	nan	-120.658	148.482	-80.9009	-78.3839
3EQR_B	-138.236	131.285	-157.216	-124.008	115.881	175.872	-88.2428	139.334	-48.6623	-121.948	-135.314	-52.674	-73.4527	153.709	82.0384	-70.4445	132.826	167.288	-102.311	-26.1041	-63.5467	160.853	-173.207	nan	-111.819	119.648	-73.4073	-97.0065	-176.859	nan	-32.2117	-70.1045	nan	-104.863	1.93735	51.195	172.963	-171.824	nan	-69.551	144.251	nan	-112.658	127.943	nan	-123.592	150.021	-68.8897	-71.5681
3EQR_A	-135.942	124.099	-158.907	-115.59	120.826	-179.648	-88.7049	144.075	-56.7833	-127.967	-137.969	-53.2198	-71.1281	151.712	86.0277	-68.0911	139.073	172.428	-107.374	-26.556	-65.5094	162.528	-163.117	nan	-114.449	123.439	-65.2813	-101.313	177.151	nan	-28.4354	-69.335	nan	-106.793	8.44669	52.0362	166.458	-174.801	nan	-69.8207	141.922	nan	-106.921	130.94	nan	-129.631	150.032	-62.4462	-69.529
2BRG_A	-71.5441	123.044	-42.526	-101.659	153.015	-54.2522	-100.049	81.9979	-65.6322	-49.5989	-48.6846	nan	-168.926	143.732	61.1658	-53.3142	135.965	nan	-110.29	-12.9754	-101.539	-179.515	-175.849	nan	-136.133	-178.356	-135.941	177.277	-158.696	nan	-75.6924	-79.0857	nan	-16.3656	-62.8861	-1.55985	174.203	-107.179	nan	-143.573	170.259	63.2409	-117.8	127.809	nan	-109.752	145.839	-76.4972	-77.3219
4QPS_A	-88.8782	109.537	-74.0145	-94.7815	112.385	-68.1486	-59.239	127.639	171.896	-107.345	nan	nan	-165.713	164.26	nan	nan	125.405	179.134	-87.4015	-35.81	-67.3673	-166.603	165.236	nan	-151.319	146.294	56.4108	-154.472	-105.776	nan	-95.8108	nan	-55.112	nan	nan	nan	nan	131.615	nan	-150.896	153.295	nan	-121.729	128.426	nan	-118.329	138.072	-75.8969	-84.7952
4QPS_C	-89.5107	109.219	-82.1909	-98.6354	116.772	-62.9883	-64.6796	135.381	170.2	-117.358	-55.0229	nan	-159.539	161.626	nan	-91.1303	126.354	-179.335	-87.6776	-30.2299	-57.7108	-175.697	161.084	nan	-158.543	137.992	-173.262	179.154	-147.062	nan	-70.2273	-4.68165	-163.502	-104.015	5.1406	59.0048	90.1949	-132.993	nan	-137.929	147.308	nan	-121.579	124.65	nan	-123.104	144.531	-59.9214	-81.7801
3TTJ_A	-97.3741	114.892	-55.7228	-117.81	142.569	-53.9869	64.1122	60.9313	-160.685	-68.8116	134.165	-88.4584	-133.199	128.352	-58.731	-69.9039	136.133	25.083	-123.525	-21.9754	nan	-147.847	161.68	nan	-162.419	98.1053	nan	-110.058	-171.862	nan	-62.1435	-34.748	nan	-75.1297	-42.7483	-147.529	-160.574	164.369	nan	-87.1513	142.953	nan	-117.625	125.626	nan	-104.625	140.274	nan	-77.8797
3FZP_A	-125.323	121.408	nan	-115.423	134.669	nan	-93.2638	127.966	-56.6014	-108.042	-40.301	-66.0246	-153.851	171.056	51.5023	-70.4682	141.986	nan	-103.284	-43.7799	-96.065	162.474	162.393	nan	-77.0405	116.945	-106.057	-94.5916	172.202	nan	-53.29	-54.4012	-175.363	-78.3005	-9.08469	-53.2694	157.237	-178.114	nan	-72.6866	142.381	-159.378	-109.951	134.748	nan	-120.696	155.765	-62.5863	-94.006
2CGU_A	-115.513	149.37	-53.063	-88.9606	144.323	-70.268	-90.2273	96.6314	-44.6666	-78.6203	-43.3457	nan	-152.659	149.808	53.1385	-71.3854	151.881	nan	-135.171	-39.8852	-139.221	-156.574	77.4626	nan	-69.5444	75.6689	-62.8413	-78.2762	-170.868	nan	-84.8637	130.871	nan	104.556	-23.264	-102.723	171.404	-152.488	nan	-137.897	168.055	-17.3095	-117.053	127.5	nan	-111.492	157.219	-60.1098	-87.1923
2QO2_A	-109.595	131.716	nan	-129.379	145.575	nan	-106.558	127.594	nan	-111.883	-22.166	-56.6819	-159.914	121.52	-177.429	-93.3306	123.999	nan	-86.6844	-45.0306	nan	148.231	-147.066	nan	-82.0775	142.019	nan	-120.456	-176.382	nan	-60.3614	-41.6486	-172.622	-110.923	-0.504742	-64.9121	165.207	-147.479	nan	-89.0939	160.534	-67.2061	-128.911	135.028	nan	-152.11	-175.747	nan	-139.132
3RGF_A	nan	nan	nan	nan	nan	nan	nan	nan	nan	nan	nan	nan	nan	nan	nan	nan	nan	nan	nan	nan	nan	nan	nan	nan	nan	nan	nan	nan	nan	nan	nan	nan	nan	nan	nan	nan	nan	-133.092	nan	-133.411	138.59	-62.2797	-112.966	132.12	nan	-117.957	144.643	-53.4932	-83.0265
3DND_A	-130.352	143.887	-53.6222	-100.162	123.698	-161.302	-87.3888	140.096	-69.2712	-126.718	-54.3438	nan	-160.8	152.437	-159.958	-86.7176	123.362	nan	-101.624	-4.45984	-46.5994	176.484	153.597	nan	-130.224	168.17	nan	-162.218	179.768	nan	-74.9548	-22.377	nan	-115.378	11.1776	19.93	164.47	-134.975	nan	-153.648	167.506	41.7767	-107.734	126.671	nan	-112.986	135.72	-65.9687	-60.0281
5AWM_A	-93.2414	117.123	-50.8447	-124.838	170.029	nan	54.3366	48.2514	-61.362	-63.4651	132.069	-85.906	-139.803	152.963	53.3657	-70.3692	145.221	18.244	-141.543	164.214	nan	88.2632	nan	nan	nan	nan	nan	nan	nan	nan	nan	nan	nan	nan	nan	nan	nan	125.126	nan	-108.324	5.50979	nan	-116.485	134.621	nan	-127.943	163.086	nan	-96.5271
2R4B_B	-118.705	137.428	-63.362	-130.213	130.347	-161.029	-87.0328	153.684	-62.9674	-121.816	-56.5361	nan	-150.164	178.435	nan	-98.8182	125.538	nan	-83.3767	-18.3377	-74.4671	156.56	164.248	nan	-149.389	169.614	nan	160.129	-159.275	nan	-51.5806	-22.7866	nan	-103.216	-15.7091	-56.4586	137.538	179.646	nan	-100.968	130.691	nan	-104.088	124.722	nan	-110.712	137.66	-61.9432	-70.1741
4YMJ_B	-99.3566	128.39	nan	-118.342	107.167	nan	-69.2442	134.637	-57.394	-111.183	-46.4175	-63.7544	-167.274	156.581	72.2225	-80.1622	122.457	-173.234	-89.3887	-27.4299	-62.4869	-177.74	168.079	nan	-150.77	120.6	176.552	-104.733	-159.723	nan	-74.8363	-35.8434	nan	-83.2458	-38.2619	nan	-165.498	178.242	nan	-103.303	143.457	-85.2475	-113.312	129.155	nan	-114.346	149.69	-60.4327	-83.2889
4YMJ_A	-98.7999	124.807	nan	-112.96	106.822	nan	-69.7508	136.622	-63.1358	-113.07	-41.2751	-75.7673	-171.087	144.844	148.936	-71.4913	130.326	-106.858	-93.9587	-36.1969	-70.674	-171.01	169.305	nan	-145.656	154.612	178.037	-139.056	-178.06	nan	-65.3351	-30.1735	nan	-100.752	-48.4466	nan	-114.727	172.294	nan	-142.445	123.749	-158.087	-111.862	132.473	nan	-118.509	149.061	-63.8316	-81.7893
4RZ7_A	nan	nan	nan	-105.176	118.247	-172.219	-64.6962	160.135	nan	-135.987	-128.882	-170.022	-80.8002	159.169	76.0558	-92.4358	147.888	nan	-138.75	20.8836	nan	177.213	126.38	nan	-119.264	146.927	-54.9468	177.142	nan	nan	nan	nan	nan	nan	nan	nan	nan	-136.969	nan	-139.372	142.944	nan	-122.467	123.523	nan	-115.308	140.623	nan	-76.5886
1YWR_A	-103.357	120.706	-51.5975	-118.399	157.822	-67.7099	54.9021	44.4229	-125.465	-51.2099	137.117	-73.7898	-153.049	109.957	nan	-51.7826	138.404	-30.0189	-125.463	-34.1247	nan	-167.263	162.866	nan	-175.146	174.995	nan	169.075	-133.936	nan	-66.7934	-55.3712	nan	-47.5328	-36.4399	69.845	143.027	-146.895	nan	-144.919	153.406	nan	-120.775	133.912	nan	-116.435	134.643	nan	-69.6714
1ZRZ_A	-123.317	151.658	-81.8042	-112.859	98.1297	-70.3243	-70.1887	84.3724	-40.5423	-68.4094	-34.4884	-51.5501	-171.195	169.101	-91.1037	-113.607	120.405	nan	-111.343	-13.4676	nan	-153.538	122.276	nan	-111.027	125.045	-62.4488	-130.358	-171.941	nan	-90.5868	-43.1784	nan	-79.0759	-48.2906	57.0354	-140.43	161.908	nan	-121.795	136.677	nan	-112.724	105.663	nan	-83.4267	159.944	-65.2164	-112.499
5CNN_B	nan	nan	nan	-135.292	130.283	-59.785	-71.4053	138.536	-64.6393	-118.778	-42.6891	nan	-154.342	127.378	173.446	-68.1706	126.297	nan	-94.0674	-24.9109	-61.7802	153.044	-171.988	nan	-156.16	158.33	nan	-136.644	-142.004	nan	-75.5913	-23.468	nan	-114.64	-23.6096	-51.5954	-177.781	-171.044	nan	-113.543	136.398	nan	-105.858	133.935	nan	-119.39	143.462	-54.3039	-74.4227
3E8D_A	-124.859	148.791	-56.0736	-90.8606	141.66	-55.7787	-110.44	114.005	-63.2321	-103.242	-52.8137	-57.0365	-149.043	146.598	-70.1058	-79.2517	121.68	-174.868	-95.2713	-30.1929	-64.7042	-162.956	150.301	nan	-143.615	133.369	170.131	-141.07	-169.1	nan	-74.4047	-32.835	nan	-71.186	-38.9762	nan	178.756	-140.18	nan	-152.261	154.813	56.5218	-119.152	137.06	nan	-135.375	137.06	nan	-71.3087
4JDI_A	-114.414	142.371	-60.8475	-121.823	161.834	-70.9462	53.3132	58.0735	-69.8722	-65.2662	124.49	-70.9681	-129.484	124.122	nan	-64.7042	128.527	-176.696	-119.51	-15.7117	nan	-155.431	153.793	nan	-122.572	119.208	-84.5695	-103.421	-176.63	nan	-75.2446	-23.1419	nan	-112.867	-7.48944	nan	171.26	-154.77	nan	-121.61	161.29	nan	-128.806	127.063	nan	-116.316	153.208	nan	-92.1962
4X21_A	-92.3285	119.177	-54.3535	-126.826	158.714	-52.296	51.1175	54.5875	nan	-64.4876	133.35	-88.7355	-132.46	133.192	nan	-67.6043	131.604	27.1258	-120.767	-2.64153	nan	152.485	-175.396	nan	-153.014	157.328	nan	-135.536	-172.549	nan	-75.4441	-31.8949	nan	-68.7236	-26.0276	nan	161.599	176.963	nan	-106.118	141.974	nan	-124.421	135.019	nan	-114.26	153.496	nan	-88.441
2WU7_A	-88.7125	126.441	-58.2662	-112.025	122.617	178.321	-73.5244	120.257	nan	-112.101	-12.4853	nan	-177.702	nan	nan	-107.449	125.186	-66.9724	nan	-21.4246	-50.3335	169.151	173.119	nan	-149.662	149.315	-77.5763	-147.089	-171.737	nan	-63.8269	-31.0514	nan	-66.4151	-22.5968	59.0309	134.918	-131.082	nan	-130.201	156.775	179.125	-124.982	121.364	nan	-118.961	153.058	nan	-88.108
4IAN_B	-91.9569	114.301	-55.6838	-101.55	118.034	-175.987	-82.5506	118.926	nan	-118.07	10.866	71.1833	167.045	173.765	nan	-114.558	145.0	-49.973	-94.7259	-26.6506	nan	140.48	168.083	nan	-89.8163	96.4478	149.33	-151.267	101.903	nan	-132.671	14.6895	nan	-140.695	10.3824	54.2632	179.972	136.031	nan	-84.7691	129.116	-26.6501	-111.177	122.262	nan	-114.831	156.583	nan	-95.6232
4IAN_A	-101.412	111.319	-56.6321	-84.5702	108.794	-161.351	-77.6251	119.941	nan	-120.674	-18.2507	71.0882	-155.284	172.464	nan	-107.086	142.786	-45.8382	-92.0759	-29.7472	nan	129.645	-167.208	nan	-91.1722	68.9714	-39.3684	-31.7369	-46.3014	nan	-178.372	-65.8672	nan	-103.755	11.7531	45.6668	173.206	135.352	nan	-74.1346	148.113	32.9746	-126.75	126.117	nan	-123.293	159.789	nan	-94.0647
4TW9_B	-120.334	118.345	-53.5557	-86.1453	118.818	-169.415	-75.0736	148.97	-172.571	-144.249	-150.206	nan	-78.6508	148.855	-66.44	-62.927	129.447	179.233	-125.705	11.9477	nan	-177.932	153.174	nan	-142.774	117.567	nan	-92.0261	-148.932	nan	-54.7771	-37.5203	nan	-148.642	160.528	72.8398	64.0008	-172.976	nan	-139.698	157.118	-60.9019	-116.893	133.437	nan	-125.161	142.243	-53.6972	-64.5247
4TW9_A	-115.84	136.148	-52.897	-95.9683	126.45	-172.856	-90.3511	120.762	-166.176	-95.0035	-145.888	nan	-95.0177	161.391	-74.0718	-59.5805	127.213	-144.803	-121.73	3.12568	nan	-170.092	155.001	nan	-138.978	112.203	nan	-91.8239	-155.054	nan	-65.8395	nan	nan	-129.597	168.449	-61.6264	nan	-167.614	nan	-152.816	151.282	-84.0115	-115.947	138.885	nan	-132.485	163.597	-56.7797	-87.3517
3TUD_A	nan	nan	nan	nan	nan	nan	-81.0991	150.67	-79.8545	-86.1224	1.03741	28.9004	-93.283	139.173	-170.744	-91.7285	122.521	-73.726	-79.0163	-29.1971	-67.9056	-149.112	152.66	nan	-130.607	138.149	nan	-160.133	164.732	nan	-65.1017	-34.3281	-67.9916	-111.193	16.4191	-52.9635	172.327	160.71	nan	-125.195	131.451	nan	-101.04	129.318	nan	-131.094	148.976	-76.5954	-80.2211
4R7H_A	-121.413	132.689	-71.1056	-122.088	103.34	-175.364	-70.6845	148.634	-60.052	-119.582	-135.286	nan	-78.3577	151.972	65.198	-74.4923	127.003	nan	-86.3578	-25.391	-62.9964	-175.583	140.477	nan	-140.671	140.312	nan	-110.139	-150.009	nan	-79.8373	-38.1133	nan	-124.06	3.04793	-46.6899	-151.64	167.212	nan	-156.731	160.629	60.5611	-117.743	120.921	nan	-117.342	135.629	nan	-71.4614
4XLI_B	-116.128	121.928	nan	-81.0566	136.927	nan	-100.069	104.196	-48.9202	-70.5418	-69.7395	-61.2049	-149.323	163.527	54.3388	-74.2376	155.601	-138.843	-119.59	-35.4586	-51.4954	170.723	nan	nan	nan	nan	nan	nan	nan	nan	nan	nan	nan	nan	nan	nan	nan	134.181	nan	-121.022	162.438	-76.1427	-152.989	120.375	nan	-125.395	158.743	-70.1449	-102.961
4J98_A	-114.286	123.049	-174.666	-116.136	109.171	nan	-69.1217	136.102	-62.3396	-119.811	-139.868	nan	-75.4993	145.453	37.9426	-62.4534	146.067	-19.0701	-112.213	-31.7034	-67.3744	-163.981	150.686	nan	-141.85	114.209	-68.5413	-108.965	-166.579	nan	-75.218	-23.4542	nan	-118.305	0.992487	-45.3835	178.513	-161.46	nan	-155.21	153.821	-169.518	-139.005	130.104	nan	-128.626	154.414	nan	-77.7825
4A4L_A	-127.241	142.392	-59.3439	-98.893	133.898	nan	-83.8824	126.132	-179.077	-106.597	-140.792	nan	-81.2552	145.611	65.9639	-64.3686	143.147	179.029	-121.372	-43.1705	-51.2034	165.934	-159.402	nan	-106.551	139.241	-47.7078	-83.5597	171.783	nan	-44.401	-75.528	nan	-78.1372	-19.0313	-55.3389	-91.5836	155.107	nan	-121.615	140.832	-70.7628	-118.71	149.118	nan	-141.573	155.779	-48.7202	-64.812
1Y8G_B	-121.281	133.471	-54.1761	-94.2144	122.138	164.467	-76.1622	123.917	-60.3537	-91.5605	-88.3638	-59.1449	-124.882	159.796	44.5791	-80.1745	118.204	nan	-106.139	0.492975	nan	-162.603	141.086	nan	-136.181	141.76	-102.547	-142.326	164.863	nan	-49.9748	-49.5399	-82.4793	-121.8	-8.43678	-55.1829	-128.011	168.168	nan	-152.509	130.793	-138.327	-108.354	126.061	nan	-118.223	147.359	-84.97	-72.5352
3DK7_A	-107.876	130.654	nan	-98.767	119.479	nan	-79.4643	138.806	-63.9402	-113.81	-140.091	-126.877	-90.0162	160.668	nan	-58.6382	132.993	-153.048	-97.0027	161.97	59.4295	63.8171	24.1715	nan	65.5682	17.4242	nan	81.74	11.6306	nan	-70.5047	-23.1424	73.1365	-98.396	10.3132	-54.4357	79.4569	-138.562	nan	-80.1643	57.488	-63.7005	-111.394	123.062	nan	-119.054	150.826	-66.8214	-72.8358
3DK7_B	-110.262	127.221	nan	-93.3315	113.646	nan	-76.3606	137.605	-64.6494	-120.889	-145.947	-68.1294	-78.4628	158.465	nan	-70.0994	125.163	-166.747	-83.8851	158.68	53.9808	68.2224	16.8094	nan	82.6323	-47.2523	nan	150.651	9.97977	nan	-68.3244	-27.8149	59.6905	-93.6389	-1.63829	-52.1759	91.0026	-128.642	nan	-87.8651	63.6235	-70.8241	-123.982	128.599	nan	-123.744	150.502	-62.0771	-74.1226
3O8P_A	-101.66	110.959	-58.7322	-114.848	157.694	-69.7616	58.2728	47.4468	-54.9774	-58.8944	132.693	-66.9745	-142.285	113.809	nan	-53.5852	127.44	-27.9686	-115.091	-8.87752	nan	147.794	179.855	nan	-156.078	174.193	nan	146.015	88.0739	nan	-61.5468	-32.8294	nan	122.185	-39.5313	-47.459	168.162	-179.477	nan	-129.578	145.943	nan	-123.831	130.877	nan	-114.554	147.656	nan	-78.2808
3DFC_B	-134.804	153.691	-64.4672	-115.108	128.151	-71.0566	-91.4517	157.652	nan	-136.426	-129.261	nan	-55.0497	137.827	172.025	-72.0932	129.02	-159.557	-89.3604	-34.6268	-70.3764	172.874	-179.972	nan	-148.859	158.548	nan	-132.893	-168.202	nan	-69.3227	-31.8291	-66.6197	-99.6253	-34.4566	-50.8121	-136.099	165.944	nan	-121.416	138.193	nan	-121.553	127.361	nan	-127.603	139.662	-62.3678	-63.8771
4CI6_B	nan	nan	nan	nan	nan	nan	nan	nan	nan	nan	nan	nan	nan	nan	nan	nan	nan	nan	nan	nan	nan	nan	nan	nan	nan	nan	nan	nan	nan	nan	nan	nan	nan	nan	nan	nan	nan	nan	nan	nan	nan	nan	nan	nan	nan	nan	nan	nan	nan
4B8M_A	-130.555	135.445	-55.7901	-80.5846	120.88	-56.2712	-84.8481	126.719	nan	-93.1041	-62.4895	nan	-167.602	155.577	57.9141	-67.1115	138.083	21.6877	-98.9259	-39.4543	-70.6076	-159.551	149.693	nan	-84.3745	151.445	-80.5651	-133.567	170.057	nan	-74.4362	-19.4734	-71.1915	-127.331	-8.40429	-67.1367	162.978	161.999	nan	-89.0018	161.073	-70.904	-110.163	136.701	nan	-125.613	140.726	-60.1191	-68.8322
4CYI_F	nan	nan	nan	nan	nan	nan	nan	nan	nan	nan	nan	nan	nan	nan	nan	nan	nan	nan	nan	nan	nan	nan	nan	nan	nan	nan	nan	nan	nan	nan	nan	nan	nan	nan	nan	nan	nan	nan	nan	nan	nan	nan	-117.85	125.897	nan	-118.889	141.611	-53.4654	-82.5731
4CYI_G	nan	nan	nan	nan	nan	nan	nan	nan	nan	nan	nan	nan	nan	nan	nan	nan	nan	nan	nan	nan	nan	nan	nan	nan	nan	nan	nan	nan	nan	nan	nan	nan	nan	nan	nan	nan	nan	nan	nan	nan	nan	nan	-123.425	127.18	nan	-118.482	140.227	-53.4207	-82.7701
4CYI_D	nan	nan	nan	nan	nan	nan	nan	nan	nan	nan	nan	nan	nan	nan	nan	nan	nan	nan	nan	nan	nan	nan	nan	nan	nan	nan	nan	nan	nan	nan	nan	nan	nan	nan	nan	nan	nan	nan	nan	nan	nan	nan	-121.003	125.733	nan	-118.48	141.905	-50.8025	-82.9615
4CYI_E	nan	nan	nan	nan	nan	nan	nan	nan	nan	nan	nan	nan	nan	nan	nan	nan	nan	nan	nan	nan	nan	nan	nan	nan	nan	nan	nan	nan	nan	nan	nan	nan	nan	nan	nan	nan	nan	nan	nan	nan	nan	nan	-123.08	127.479	nan	-118.203	140.452	-53.2239	-83.7324
4CYI_B	nan	nan	nan	nan	nan	nan	nan	nan	nan	nan	nan	nan	nan	nan	nan	nan	nan	nan	nan	nan	nan	nan	nan	nan	nan	nan	nan	nan	nan	nan	nan	nan	nan	nan	nan	nan	nan	nan	nan	nan	nan	nan	-118.976	126.769	nan	-118.547	142.117	-52.1891	-82.4949
4CYI_C	nan	nan	nan	nan	nan	nan	nan	nan	nan	nan	nan	nan	nan	nan	nan	nan	nan	nan	nan	nan	nan	nan	nan	nan	nan	nan	nan	nan	nan	nan	nan	nan	nan	nan	nan	nan	nan	nan	nan	nan	nan	nan	-123.135	126.335	nan	-119.107	141.549	-51.3974	-81.8574
2WTV_B	-120.802	139.317	-57.4075	-96.9765	118.86	-59.1415	-104.533	123.159	nan	-107.725	-137.712	nan	-69.4754	153.778	70.8353	-66.6169	135.837	-12.6695	-91.2704	-19.6909	-67.3621	164.792	166.808	nan	-97.9031	129.98	-60.7389	-101.19	-176.168	nan	-70.8335	-32.4664	-60.8764	-123.733	15.9234	-37.1837	161.84	-157.911	nan	-138.578	168.797	-52.1822	-120.981	131.174	nan	-119.21	144.463	-57.9592	-69.3427
2WTV_C	-123.459	138.483	-57.2698	-92.6541	116.397	-60.5454	-99.3342	121.726	nan	-106.371	-137.446	nan	-70.1153	154.695	67.3486	-66.025	137.557	-13.4635	-93.6499	-18.4273	-69.8466	162.161	169.839	nan	-103.144	131.556	-61.9734	-100.687	-174.006	nan	-76.8085	-25.6594	-58.8309	-127.008	11.4929	-39.1946	163.013	-161.338	nan	-133.472	170.345	-47.7656	-116.495	135.24	nan	-122.4	143.795	-58.9626	-66.9821
4E3C_C	nan	nan	nan	nan	nan	nan	-139.499	-17.6949	-60.5272	-147.496	-142.009	-39.8	-87.0672	-143.569	-51.6479	-144.379	123.578	-17.059	-51.9767	-71.3899	-151.693	-130.13	65.8656	nan	-48.2852	159.415	nan	98.7412	-137.099	nan	70.1308	-109.935	nan	-111.77	-39.348	-152.644	-119.982	-116.928	nan	-164.859	109.689	-136.164	-82.037	136.432	nan	-134.743	138.535	nan	-78.2496
4CYI_H	nan	nan	nan	nan	nan	nan	nan	nan	nan	nan	nan	nan	nan	nan	nan	nan	nan	nan	nan	nan	nan	nan	nan	nan	nan	nan	nan	nan	nan	nan	nan	nan	nan	nan	nan	nan	nan	nan	nan	nan	nan	nan	-118.012	124.925	nan	-117.716	142.355	-53.1205	-82.4452
4Y5H_A	-94.6392	120.395	-55.4258	-124.376	164.029	-70.3337	55.6291	53.53	-166.8	-65.6794	141.654	-89.6838	-141.034	134.467	-61.0937	-68.1543	138.587	27.5715	-131.179	-10.0311	nan	-178.424	172.278	nan	-153.428	97.1572	nan	-85.6777	-144.894	nan	-86.4919	-49.9171	nan	-79.9236	-9.11281	-91.8918	177.783	-175.536	nan	-107.247	142.476	nan	-125.798	134.032	nan	-118.266	149.053	nan	-88.6362
4WNO_A	-165.775	174.568	74.5309	-154.207	166.259	nan	-76.2596	12.4958	-66.4519	-69.2429	-46.1434	-174.471	-113.444	94.0646	-168.786	-76.7766	116.906	176.667	-80.7249	-42.3152	nan	-164.722	144.707	nan	-115.231	121.358	-172.626	-127.275	164.554	nan	-59.7975	-31.092	nan	-121.443	6.03296	-56.9918	-165.284	nan	nan	-114.978	131.777	nan	nan	124.158	nan	-116.471	147.651	-60.5054	-78.9739
4E93_A	nan	nan	nan	nan	nan	nan	-72.162	133.207	-68.2053	-103.473	-141.684	nan	-75.4811	143.059	-68.709	-61.0989	135.602	-157.772	-122.462	19.963	nan	123.431	-159.425	nan	-136.254	144.155	163.026	-110.53	-165.735	nan	-64.6313	-23.998	-68.0623	-116.498	-4.75164	-54.7184	165.994	-178.169	nan	-63.6344	150.969	-72.6848	-117.536	137.592	nan	-122.536	145.457	-62.175	-75.696
4FOC_A	-111.937	126.635	nan	-124.689	128.124	nan	-82.7722	139.163	-52.3996	-107.293	-45.1215	nan	-165.18	156.503	52.4858	-71.3623	140.809	nan	-113.933	0.515862	-65.9047	114.325	-169.486	nan	-126.634	151.189	47.305	-116.019	-131.611	nan	-68.4102	-60.2599	nan	-74.1287	-155.901	-78.159	-64.3797	-144.82	nan	-74.9736	151.507	-175.933	-106.687	133.364	nan	-117.586	149.875	-63.3412	-74.8403
5AM7_A	-117.39	121.49	-153.011	-112.937	99.6732	nan	-72.584	140.267	-60.1368	-121.719	-141.727	nan	-80.5456	151.707	81.6029	-59.3341	140.472	11.794	-109.535	-30.7607	-85.2446	-173.643	169.777	nan	-131.19	nan	-63.829	nan	134.472	nan	nan	nan	nan	nan	nan	nan	nan	nan	nan	-140.46	153.896	62.6713	-122.261	122.834	nan	-119.77	151.672	nan	-73.866
2PK9_C	nan	nan	nan	-112.607	137.145	-172.633	-84.0465	132.637	-149.042	-115.606	-145.293	-55.5865	-66.2824	174.102	70.8925	-83.6009	89.1391	-132.26	-84.6675	nan	-179.573	nan	nan	nan	nan	nan	nan	nan	nan	nan	nan	nan	nan	nan	nan	nan	nan	129.399	nan	-72.0521	103.35	nan	-85.3881	120.827	nan	-102.767	-148.925	-59.0875	-156.565
4DLJ_A	-98.5723	124.551	-53.664	-130.474	163.035	-64.6208	56.8252	46.4978	-50.1524	-60.214	115.24	-89.8859	-114.095	111.814	nan	-61.9466	131.364	-9.33705	-125.579	-0.296735	nan	165.976	169.26	nan	-165.295	156.493	nan	-158.342	-166.431	nan	-79.4378	-8.28991	nan	-90.546	-32.2316	nan	165.114	173.255	nan	-117.672	163.995	nan	-133.474	139.046	nan	-121.227	148.497	nan	-80.3103
4TN6_B	nan	143.912	-60.9523	-118.484	130.397	-160.182	-92.3328	131.874	-165.613	-118.555	-150.084	nan	-46.5444	143.996	-105.862	-78.254	136.971	-171.562	-112.276	152.08	nan	25.764	-108.283	nan	178.52	108.331	nan	-120.335	119.585	nan	-50.781	155.551	nan	61.5999	39.2889	-56.8951	147.433	-156.139	nan	-143.794	133.631	-117.867	-100.445	137.68	nan	-124.956	146.946	-55.9591	-73.0344
4TN6_A	-99.5241	105.324	-42.3349	-58.6827	124.197	-103.471	-76.9925	129.954	-169.077	-118.359	-154.552	nan	-56.4219	137.76	-80.9405	-69.96	137.774	-177.561	-112.961	-17.8377	nan	30.1322	-158.27	nan	178.173	128.831	nan	-162.082	14.4572	nan	-74.7821	119.309	nan	78.6059	-13.2838	-61.356	162.622	148.574	nan	-100.768	143.234	-60.4484	-112.332	130.676	nan	-120.713	152.867	-66.722	-74.322
2QKW_B	-116.861	-164.455	51.4301	-95.7045	141.837	64.5274	-63.6189	121.271	-72.1717	-85.1126	103.63	175.156	-59.9859	108.083	-93.2053	-159.393	169.412	-100.264	47.4021	-164.291	nan	-58.6124	164.202	nan	-134.733	138.034	167.109	-123.409	172.833	nan	-74.3522	-43.1368	nan	-111.107	90.2566	-62.8178	94.787	165.872	nan	-120.44	169.468	-62.6799	-128.29	128.666	nan	-122.881	150.05	-49.9767	-85.3875
3TCP_B	-120.706	129.582	-173.866	-118.188	125.55	nan	-99.0398	138.745	-68.3522	-112.008	-151.115	nan	-77.8167	158.856	-63.9956	-67.6472	132.194	nan	-98.0112	-34.6863	-74.5965	-162.423	178.394	nan	73.2424	nan	-148.673	nan	-143.072	nan	nan	nan	nan	nan	nan	nan	nan	nan	nan	-150.787	154.587	nan	-110.528	123.793	nan	-114.722	151.237	-59.8965	-72.4346
3TCP_A	-120.33	136.9	-164.151	-124.074	123.919	nan	-99.4655	137.781	-56.08	-117.59	-145.468	nan	-66.6176	150.168	-42.2306	-75.0641	133.147	nan	-96.2364	-61.9288	-66.0396	-109.432	nan	nan	nan	nan	nan	nan	nan	nan	nan	nan	nan	nan	nan	nan	nan	nan	nan	nan	133.296	nan	-103.313	122.707	nan	-112.313	161.045	-61.5705	-83.662
4IW0_A	-146.412	154.418	62.4895	-90.0413	146.876	-67.8021	-79.1999	-7.64218	-72.1432	-80.1764	-33.816	nan	-84.6877	97.641	-56.9428	-115.562	120.976	nan	-80.346	-47.1527	-58.1584	-149.145	160.5	nan	-131.243	109.913	-172.864	-108.06	-173.013	nan	-72.539	-61.6343	nan	-72.1003	-48.5167	nan	-136.018	171.794	nan	-121.577	162.667	-51.7447	-122.374	127.164	nan	-117.991	141.535	-52.7875	-72.946
4EUT_A	-139.823	146.885	58.4243	-93.0567	129.183	-50.8222	-55.0969	-27.919	-66.3079	-66.9459	-25.6506	nan	-82.2724	55.0706	-69.4043	-74.3933	132.025	nan	-102.207	-27.8008	-60.7583	-153.617	153.378	nan	-148.409	122.492	-151.244	-145.428	-173.652	nan	-61.4083	-50.074	nan	-100.796	-10.2496	nan	-163.782	156.028	nan	-115.543	158.033	-49.9679	-120.004	129.429	nan	-120.027	156.176	-57.382	-87.4572
4EUT_B	-151.435	158.767	62.7057	-105.912	135.411	-69.0895	-64.4783	-16.5153	-57.2863	-80.5133	-13.3562	nan	-87.6595	54.9531	-77.2162	-68.9796	131.764	nan	-106.529	-26.7492	-68.5573	-158.346	149.266	nan	-136.124	135.776	-79.7858	-144.599	170.349	nan	-45.3775	-52.2697	nan	-100.204	-10.3731	nan	-162.606	165.487	nan	-122.517	150.12	-55.5931	-116.195	125.115	nan	-115.437	153.501	-53.6289	-83.4791
1PF8_A	-138.391	124.688	-65.3346	-98.9657	119.115	-165.941	-65.1296	148.785	-74.8107	-112.646	-44.2124	nan	-175.536	168.375	62.6255	-79.3175	117.002	175.444	-92.1126	-28.4596	nan	-170.074	-163.197	nan	-141.743	-134.999	-93.0252	123.753	159.381	nan	-71.764	-26.3153	nan	-79.665	-34.1545	-159.728	-173.564	-162.872	nan	-121.63	110.508	nan	-82.0581	133.544	nan	-130.41	153.092	-82.79	-96.7977
4C61_B	-101.749	104.326	-79.4812	-89.9206	121.725	nan	-64.3344	126.081	175.084	-106.947	-53.8623	-62.8528	-168.574	156.572	71.3311	-75.4535	128.109	-99.0946	-95.3114	-29.6589	-62.8969	156.455	156.106	nan	-78.8251	131.141	nan	-80.2199	-162.623	nan	-50.8722	-64.6712	nan	-126.293	13.9059	nan	-137.505	-148.683	nan	-149.859	154.425	nan	-119.679	126.211	nan	-122.89	147.774	-76.8574	-93.8371
4C61_A	-90.6702	107.526	-79.9801	-94.9732	125.227	nan	-67.6265	125.704	175.425	-106.687	-53.7078	-63.354	-169.014	156.117	71.0701	-75.3817	128.531	-98.8837	-96.5767	-29.222	-62.6306	159.147	nan	nan	nan	nan	nan	nan	nan	nan	nan	nan	nan	nan	nan	nan	nan	-166.187	nan	-142.369	155.21	nan	-120.579	125.202	nan	-123.401	147.059	-77.1467	-93.0192
2WMB_C	-106.796	134.93	-71.1623	-118.577	120.3	167.633	-70.4407	129.903	-84.9171	-91.5359	-71.3964	nan	-157.871	156.604	84.8683	-67.9905	133.133	-51.4404	-107.202	-40.4189	nan	-145.924	-171.001	nan	-157.087	114.695	177.555	-116.136	-155.858	nan	-37.6994	-66.2709	nan	-122.979	46.864	-82.2786	159.713	-161.197	nan	-100.361	154.064	nan	-116.764	123.924	nan	-104.622	159.074	-63.317	-102.871
4OH4_A	55.4925	44.7036	-64.9013	-63.6878	155.549	-154.026	-68.8619	-30.6571	177.637	-77.659	-5.91142	33.569	-93.0775	-11.9692	nan	-70.2888	143.295	-168.773	-134.561	-3.04118	nan	-160.47	130.516	nan	-135.603	126.11	nan	108.947	-39.1548	nan	-63.0691	-47.035	nan	-144.58	-12.4811	-79.0824	-160.004	-171.398	nan	-108.218	146.112	-55.1987	-117.313	131.476	nan	-121.037	138.929	-57.7076	-81.5984
4OH4_B	62.1404	56.2091	-62.9762	-75.5122	155.044	-157.77	-63.0928	-28.8848	-166.729	-58.6055	-41.1196	-101.407	-69.3676	-44.1368	nan	-45.9246	133.291	157.414	-123.383	-5.08977	nan	-167.441	141.205	nan	-105.793	117.785	nan	-92.5442	166.682	nan	-68.7232	-19.4933	nan	-126.017	3.81716	-53.0959	-178.308	164.421	nan	-107.501	142.945	-72.2017	-118.845	139.05	nan	-123.978	137.797	-63.3285	-76.9293
3B2T_B	-114.919	125.064	-174.49	-116.016	113.212	nan	-75.1826	137.677	-60.2409	-116.005	-144.494	nan	-73.002	144.195	70.2579	-64.5024	154.062	-29.2768	-114.62	nan	-62.3472	nan	nan	nan	nan	nan	nan	nan	nan	nan	nan	nan	nan	nan	-29.8519	nan	170.996	-162.46	nan	-140.441	148.17	63.6967	-116.199	135.711	nan	-134.308	152.755	nan	-74.045
3B2T_A	-119.292	123.442	-177.554	-115.154	109.584	nan	-72.0094	144.13	-53.1171	-128.783	-140.385	nan	-61.1096	136.032	174.049	-71.1793	133.551	-25.4114	-87.2915	-15.6813	-70.6574	146.543	164.429	nan	-106.21	136.206	-106.713	-111.647	16.9872	nan	65.1292	-21.4935	nan	-105.312	-5.91487	nan	165.401	-160.672	nan	-145.357	151.121	54.706	-116.308	139.044	nan	-135.17	153.39	nan	-78.5823
2EXE_A	nan	nan	nan	nan	nan	nan	nan	nan	nan	nan	nan	nan	nan	nan	nan	nan	nan	nan	nan	nan	nan	nan	nan	nan	nan	nan	nan	nan	nan	nan	nan	nan	nan	nan	nan	nan	nan	nan	nan	nan	nan	nan	nan	nan	nan	nan	nan	nan	nan
4EYM_A	-109.868	121.689	-58.1925	-126.764	169.196	nan	50.4456	49.4635	nan	-61.1931	139.81	20.6473	-139.286	124.76	nan	-45.4507	141.149	167.94	-127.179	-50.1753	nan	-167.35	154.864	nan	-111.518	133.498	nan	-121.929	-170.228	nan	-72.7073	-32.3738	nan	-129.054	2.87256	-50.7871	-175.67	-168.234	nan	-145.9	158.334	nan	-122.958	147.791	nan	-136.513	165.473	nan	-101.053
2E9O_A	-118.797	135.468	-55.6797	-97.8474	133.056	-65.4288	-91.3369	112.168	-86.7397	-112.769	-6.86336	nan	-162.094	136.603	-169.764	-80.7044	115.213	nan	-86.1735	-37.4023	-60.9797	-159.958	159.535	nan	-151.654	142.308	51.3648	-179.676	-165.227	nan	-39.0525	-56.5715	nan	-51.4427	-35.3528	48.0536	140.094	-107.25	nan	-154.678	160.725	63.3125	-123.49	120.314	nan	-110.948	146.345	-62.7154	-82.583
3LFN_A	-123.777	151.308	-58.4643	-124.835	128.901	55.8541	-72.8598	130.573	-77.8622	-104.214	-32.0923	nan	-173.657	165.887	56.551	-91.3899	108.812	-135.9	-61.4221	-43.8489	nan	167.138	-172.871	nan	-113.358	106.207	-35.6641	-77.8733	-174.482	nan	-73.8363	-39.7945	nan	-110.999	60.0749	-66.7183	101.269	-170.935	nan	-85.735	153.574	nan	-120.777	127.451	nan	-122.672	151.331	-69.1147	-87.6254
3LCD_A	-140.747	133.699	-141.152	-130.579	115.248	-173.384	-78.749	140.731	-53.8721	-118.333	-136.034	nan	-86.7581	157.869	69.7686	-74.7869	130.346	nan	-90.8202	-40.0348	-65.4616	-163.159	153.687	nan	-144.283	173.609	nan	-161.454	-146.358	nan	-93.4687	-26.8995	nan	-68.6752	-43.6337	nan	172.867	-134.556	nan	-159.36	162.336	56.0607	-117.831	125.139	nan	-115.167	158.363	nan	-84.2783
4NWM_A	-121.417	138.65	-63.2468	-120.437	131.947	nan	-98.5975	116.533	-64.8426	-109.3	-38.2312	-69.0111	-149.871	151.924	-62.0628	-86.2813	130.099	-119.901	-96.4281	-15.6334	-68.7699	134.0	-164.334	nan	-127.632	140.804	nan	-133.783	-164.877	nan	-53.3118	-33.2652	-173.012	-99.8155	7.2029	-62.8327	104.767	-145.925	nan	-73.142	143.627	nan	-124.936	134.87	nan	-124.127	160.193	-59.7178	-103.313
4NWM_B	-108.239	138.518	-76.2608	-122.502	128.205	nan	-97.2711	119.306	-66.6624	-112.046	-39.2741	-70.1054	-149.416	149.591	nan	-84.9175	131.11	-115.391	-96.6071	-25.3877	-66.9703	145.771	-164.871	nan	-126.611	140.317	nan	-131.709	-165.5	nan	-56.9312	-27.8922	-171.795	-102.253	6.5402	-62.418	105.072	-147.615	nan	-69.6816	142.475	nan	-124.891	132.519	nan	-120.553	153.332	-57.3343	-96.0385
3BBT_D	-116.39	148.813	-61.8197	-138.235	120.627	-70.2926	-80.1662	130.152	-63.2816	-89.702	-68.7711	nan	-153.099	163.449	-143.704	-77.9346	130.53	nan	-100.182	-31.5408	-64.3834	177.502	152.14	nan	-123.765	98.2261	nan	-77.1879	-174.856	nan	-68.1368	-31.5933	nan	-85.6621	-28.6306	-58.3506	175.292	-164.611	nan	-106.324	138.798	nan	-106.19	122.114	nan	-109.238	148.349	-67.9505	-77.7282
3BBT_B	-112.14	126.964	-75.6207	-126.11	122.309	-73.1102	-75.5031	156.139	-69.2216	-119.46	-43.1747	nan	-170.457	159.748	-67.1047	-88.854	132.513	nan	-97.3598	-36.1098	-63.0335	172.965	148.348	nan	-126.529	127.534	nan	-103.512	-159.784	nan	-74.6185	-27.7964	nan	-77.8864	-52.0241	-70.757	-165.168	-137.234	nan	-138.599	139.643	nan	-106.335	123.612	nan	-109.602	136.532	-72.9473	-76.7902
4OTF_A	-104.309	130.688	-64.1568	-113.045	118.761	nan	-78.251	132.873	-64.6347	-122.757	-37.7794	-68.2585	-152.252	143.809	-173.301	-75.8922	128.864	-50.9853	-102.602	-5.07725	-63.4725	116.23	-162.566	nan	-128.493	140.783	nan	-129.705	-160.226	nan	-63.2913	-27.6989	-171.589	-101.632	13.1356	-63.2745	102.887	-141.655	nan	-71.1358	137.19	nan	-122.906	136.518	nan	-126.077	151.689	-65.7501	-92.3932
2WXV_A	-102.355	131.864	-72.9649	-99.8183	121.971	178.201	-73.0348	132.081	-62.4914	-100.985	-56.0719	nan	-165.143	158.465	65.9377	-73.1344	129.636	171.86	-123.253	4.81251	nan	-172.897	137.171	nan	-133.75	143.064	-83.0435	-172.215	-179.67	nan	-52.7033	-37.7488	nan	-62.7051	-32.3555	59.7175	139.273	-140.26	nan	-129.311	149.927	nan	-119.591	133.632	nan	-114.87	143.751	-61.3606	-72.0945
2WXV_C	-105.603	138.837	-73.6127	-106.653	123.537	175.676	-75.2245	133.092	-65.8417	-106.519	-41.9251	nan	-174.111	146.292	81.9219	-63.5033	131.745	-172.901	-127.864	0.424746	nan	-162.283	147.429	nan	-143.756	150.026	-86.987	-177.3	179.305	nan	-58.129	-36.7021	nan	-61.344	-33.911	62.3266	140.645	-151.455	nan	-117.396	153.873	nan	-124.252	124.638	nan	-104.953	146.513	-59.8233	-79.6952
3D5V_A	-107.955	112.277	-60.0475	-79.015	115.8	-167.648	-69.7622	122.353	-177.856	-120.342	-128.871	nan	-57.8291	128.35	-173.621	-63.6517	137.708	179.966	-116.23	-24.1507	-68.205	143.941	164.177	nan	-105.083	138.612	48.9248	-125.759	82.8742	nan	72.5104	-85.6095	nan	-111.471	-20.6326	nan	-90.1729	152.634	nan	-125.367	119.323	-65.9812	-98.8109	138.311	nan	-132.778	148.903	-66.8375	-77.486
3CS9_A	-116.485	120.735	nan	-87.1353	112.791	nan	-76.8078	132.795	-61.377	-117.515	-143.61	-60.1054	-79.3927	155.053	-56.6292	-51.9138	132.121	-98.8503	-75.6715	155.08	-78.7428	62.9314	27.9757	nan	41.5546	41.7966	nan	93.6657	-6.76454	nan	-65.868	-7.58938	68.4502	-108.594	5.58977	-56.2422	76.8895	-137.205	nan	-82.971	63.9034	-59.2922	-120.373	132.884	nan	-125.097	146.467	-63.4477	-65.1622
3CS9_C	-110.984	127.463	nan	-95.9668	118.877	nan	-80.1951	132.725	-62.2654	-105.654	-77.3807	-74.8176	-156.309	159.518	55.1373	-65.2367	141.664	-84.0577	-63.2928	-25.1859	-85.4892	137.183	89.6492	nan	-68.8181	-21.9116	nan	-83.1785	-50.711	nan	-62.0409	-35.5971	-52.3568	-131.874	-21.4762	-45.156	106.522	-153.152	nan	-82.7476	56.0236	-69.1848	-120.151	136.623	nan	-117.757	153.081	-71.4584	-86.3622
3CS9_B	-119.787	131.508	nan	-90.06	116.467	nan	-81.5895	117.409	-65.3391	-93.1363	-155.691	-63.003	-81.3595	160.441	-171.168	-56.5028	138.587	-67.7866	-79.9385	151.37	-62.7005	40.3524	56.8764	nan	33.7083	60.9546	nan	64.5885	8.46476	nan	-76.23	-6.79292	73.4769	-116.291	16.2557	-48.946	59.9785	-140.356	nan	-76.3015	61.6398	-62.7205	-123.91	131.644	nan	-128.346	143.32	-61.7107	-63.1675
2XJ2_A	-123.023	140.581	-57.1271	-102.038	117.18	-163.439	-77.484	133.924	nan	-105.804	-152.032	nan	-74.9875	153.773	28.2905	-58.0696	126.975	-174.883	-84.5034	-37.7932	-68.0272	175.128	158.503	nan	-135.957	158.156	nan	176.603	-153.693	nan	-48.5779	-29.5058	nan	-77.76	-20.8823	52.6976	122.8	-146.16	nan	-131.427	124.657	nan	-111.781	129.874	nan	-117.613	149.591	-66.9879	-73.8922
3CS9_D	-131.409	127.72	nan	-99.7285	118.889	nan	-79.4158	115.325	-60.2412	-87.8287	-128.415	-64.2555	-111.095	159.995	59.6479	-59.392	129.371	-90.7991	-71.4281	159.308	-61.6232	58.2625	18.2936	nan	65.3172	25.517	nan	81.1578	16.9906	nan	-74.7436	-26.8604	71.6567	-90.8557	10.685	-56.1983	69.4737	-152.336	nan	-63.9218	57.9103	-66.4997	-117.096	129.315	nan	-121.7	143.598	-68.8613	-68.6877
4KBK_A	-106.412	142.471	-48.428	-114.212	125.07	-162.819	-79.7728	130.102	-174.171	-103.251	-151.618	nan	-82.9181	150.134	-117.793	-65.5256	132.43	-172.636	-127.645	-3.61606	nan	167.967	-164.034	nan	-147.737	149.638	nan	-131.73	nan	nan	nan	nan	nan	nan	nan	nan	nan	158.577	nan	-97.4361	149.417	-60.6476	-106.355	128.024	nan	-123.058	156.149	-68.8199	-85.8106
4KBK_C	-106.526	147.743	-52.4161	-117.321	125.454	-163.409	-78.8153	132.907	-173.675	-106.856	-151.541	nan	-82.3942	149.553	-55.3987	-66.1165	132.137	-172.117	-124.877	7.10136	nan	152.572	-146.24	nan	-153.891	nan	nan	nan	147.897	nan	nan	nan	nan	nan	nan	nan	nan	nan	nan	-86.1943	142.783	-62.0366	-100.806	139.434	nan	-132.596	156.065	-68.952	-86.0406
4KBK_B	-108.986	148.603	-48.6575	-118.146	123.967	-165.573	-79.2814	132.487	-174.989	-106.02	-151.288	nan	-82.2432	150.228	-84.0074	-65.2613	129.629	-171.716	-105.82	-50.4919	nan	-155.935	-143.128	nan	-155.433	141.973	nan	-100.417	-171.513	nan	-60.3168	-34.5061	nan	-140.935	32.0927	-58.6728	175.64	168.651	nan	-98.7215	144.92	-62.7757	-99.0466	144.692	nan	-138.969	155.489	-68.8281	-86.2872
4KBK_D	-106.584	140.277	-51.068	-113.052	124.458	-166.102	-80.0812	130.14	-175.53	-103.01	-151.377	nan	-83.0326	150.062	-112.454	-65.5006	133.263	-172.686	-128.914	-5.41551	nan	-167.182	nan	nan	nan	nan	nan	nan	nan	nan	nan	nan	nan	nan	nan	nan	nan	nan	nan	nan	148.942	-62.8038	-108.151	128.531	nan	-123.613	155.807	-69.0572	-85.1161
2E9V_A	-98.4613	137.82	-47.9141	-98.3896	128.628	-65.4267	-75.6143	100.008	-83.1626	-75.5843	-37.5564	nan	-174.689	159.271	65.1321	-76.5872	153.021	nan	-125.726	-39.7606	-60.5661	-175.792	104.746	nan	-103.89	147.692	44.4543	-145.624	-154.063	nan	-93.8698	77.34	nan	174.888	-5.97445	58.3404	137.033	-105.782	nan	169.018	-177.416	60.6913	-129.222	130.294	nan	-123.207	133.413	-71.4341	-70.0868
2E9V_B	-94.2602	137.041	-51.4491	-103.072	129.44	-69.6132	-75.9731	110.44	-80.7586	-92.7785	-25.8392	nan	-173.242	153.976	66.9262	-78.3944	146.248	nan	-120.012	-33.7572	-59.0019	177.684	108.782	nan	-108.658	148.018	48.5238	-148.675	-146.016	nan	-91.5089	54.3339	nan	-163.392	-38.3247	50.509	172.332	-95.378	nan	167.008	-179.67	82.4093	-133.612	123.328	nan	-114.579	151.028	-71.8686	-93.7216
3DBE_A	-116.468	118.236	-63.0682	-82.5712	117.205	-169.03	-69.1553	119.73	-173.918	-111.001	-143.094	nan	-65.789	134.058	64.5585	-63.272	122.701	177.541	-93.9729	-39.4807	-59.11	158.246	-171.284	nan	-130.61	153.521	64.2005	-150.683	101.085	nan	77.3492	-114.57	nan	-93.6263	-18.9482	nan	-78.1986	140.443	nan	-122.359	134.085	-72.6673	-112.188	123.022	nan	-117.006	150.958	-73.3086	-76.4235
2ZMC_A	-144.246	121.27	-63.288	-74.6266	139.923	nan	-94.577	107.3	nan	-70.3577	-51.7646	-104.055	-148.931	-171.898	-42.3946	-128.53	109.266	-178.991	-61.3958	-26.5366	nan	175.104	-178.116	nan	-122.606	117.649	nan	-48.5281	-59.7641	nan	-143.526	172.344	nan	-95.015	51.8811	nan	-69.7424	150.66	nan	-149.878	107.153	-63.1204	-87.0047	144.641	nan	-132.626	152.177	-54.3125	-84.4048
3FKO_A	-91.0392	114.468	-57.7868	-122.703	162.987	-67.9489	57.3267	48.7691	-51.5945	-68.6536	131.921	-89.3911	-147.462	124.824	nan	-57.0715	138.194	-25.939	-124.733	141.719	nan	47.409	63.4488	nan	-46.7178	97.5964	nan	105.158	-44.0223	nan	-46.9234	-51.6226	nan	-98.8026	-1.22749	-48.8819	107.264	-144.213	nan	-91.8639	79.0356	nan	-116.866	131.989	nan	-115.992	139.763	nan	-77.7981
1TKI_A	-131.382	160.165	-58.4827	-125.546	142.02	-83.9247	-92.4446	140.966	nan	-116.1	-160.993	nan	-52.4019	144.609	71.8837	-78.8406	136.942	65.7035	-108.695	-16.6384	-51.4364	-176.022	152.531	nan	-133.096	144.51	-92.3878	-136.475	176.019	nan	-65.016	-35.4988	-169.906	-117.467	15.6592	-57.1924	-161.986	148.24	nan	-135.471	128.759	nan	-105.612	138.226	nan	-135.529	151.303	-80.917	-80.5373
1TKI_B	-131.143	160.549	-58.5983	-126.119	142.203	-84.1785	-92.7062	140.94	nan	-116.097	-161.09	nan	-52.1297	144.471	72.0361	-78.8257	136.948	65.6637	-108.731	-17.1005	-52.2727	-175.102	153.17	nan	-133.972	144.479	-97.878	-136.992	176.515	nan	-65.8006	-35.6471	-170.184	-116.8	15.5865	-56.9681	-162.441	148.602	nan	-135.565	129.261	nan	-106.153	138.918	nan	-135.966	151.604	-80.7634	-80.7048
4TYJ_A	-139.382	113.18	-168.604	-106.629	112.296	nan	-73.7442	149.359	-54.7999	-135.969	-140.432	nan	-65.6056	138.625	-80.5115	-60.7095	140.895	-27.4788	-110.252	-37.7544	-66.7599	-157.545	157.145	nan	-138.245	146.403	-177.645	-139.129	nan	nan	nan	nan	nan	nan	nan	nan	nan	-160.543	nan	-152.151	152.195	63.031	-108.957	130.115	nan	-126.302	142.722	nan	-75.5551
2X4Z_A	-118.112	132.844	-64.709	-118.687	166.749	-52.2305	50.3596	64.9771	-39.5408	-74.6422	126.824	-79.4349	-133.761	123.094	nan	-71.2658	134.018	-177.458	-126.946	-5.37097	nan	176.298	-167.556	nan	-147.523	170.395	-54.0239	-142.252	-175.377	nan	-65.6729	-28.7388	nan	-107.542	-2.31714	nan	172.704	-156.557	nan	-117.512	166.835	nan	-125.719	129.159	nan	-121.954	156.049	nan	-105.257
4AN9_A	-97.275	147.406	-59.2137	-134.859	106.886	-179.452	-44.152	139.461	-67.0967	-112.778	-41.8102	nan	-162.356	176.748	nan	-100.874	132.894	-154.922	-97.2167	-17.9067	-73.0063	146.596	179.006	nan	-161.154	173.063	nan	-174.567	179.847	nan	-30.2609	-55.9814	-58.9253	-95.9825	33.1909	nan	134.954	-148.628	nan	-146.337	152.226	nan	-127.853	119.912	nan	-109.77	138.248	-57.7022	-68.4606
2YIS_A	-99.2621	117.145	-58.626	-121.785	166.729	-70.1687	56.6729	48.7057	-53.3329	-63.2388	116.511	-84.7853	-127.57	122.672	nan	-64.2851	136.704	-15.6683	-108.643	-31.734	nan	165.989	148.873	nan	-126.031	nan	nan	nan	-163.46	nan	nan	nan	nan	nan	nan	nan	nan	nan	nan	-121.081	146.902	nan	-119.889	140.611	nan	-128.058	143.722	nan	-87.6529
4EJN_A	-131.132	149.628	-53.7179	-100.316	143.639	-57.341	-108.605	113.613	-57.6245	-107.909	-40.7915	-85.0632	-162.108	136.428	-169.88	-73.7691	121.987	178.511	-97.8229	-28.4805	-64.7602	-171.192	154.044	nan	-145.575	141.627	-152.731	-150.895	-174.144	nan	-62.81	-35.1642	nan	-86.2195	-13.1522	-70.3191	161.731	-148.84	nan	-139.309	152.065	-70.753	-116.933	129.282	nan	-122.835	131.803	nan	-66.8288
3UZT_A	-125.703	136.456	-58.9944	-101.436	87.8459	nan	-67.9759	137.293	nan	-104.4	-79.681	-95.9801	-115.344	175.448	75.8241	-123.213	130.392	nan	-145.652	51.5511	nan	177.483	140.133	nan	-151.248	122.989	-67.5104	174.612	138.774	nan	63.2323	-107.638	nan	-96.5234	-49.9869	-32.4279	-112.887	170.051	nan	-115.618	166.448	52.5305	-112.709	93.4348	nan	-78.2234	164.039	-63.7886	-109.792
4GEO_A	-97.6311	112.3	-62.6307	-117.049	157.929	-74.8496	52.2309	52.3217	-59.4295	-66.3211	127.381	-90.3583	-138.473	125.288	nan	-48.755	133.454	-32.9182	-134.283	nan	nan	nan	-176.593	nan	-124.437	159.968	nan	nan	nan	nan	nan	nan	nan	nan	nan	nan	nan	nan	nan	nan	nan	nan	-126.988	136.315	nan	-120.431	139.718	nan	-76.8025
3KRW_A	-114.183	142.751	-59.5399	-104.51	93.4387	nan	-75.9056	135.243	nan	-109.383	-97.1151	-57.6289	-112.134	153.876	-67.8174	-77.2523	141.141	nan	-145.857	34.7548	nan	158.81	123.688	nan	-101.294	167.32	-59.1785	-158.467	-158.227	nan	-81.8022	-52.8042	nan	-93.5125	-17.0744	-44.7386	-176.522	-158.089	nan	-137.11	147.357	52.3936	-88.4044	134.979	nan	-117.241	179.274	-61.997	-121.444
4IWQ_A	-158.529	148.75	60.2546	-84.0004	148.799	-63.2538	-77.5955	-9.84552	-78.0068	-81.2982	-20.3019	nan	-87.7841	46.3072	-68.3759	-70.7154	139.143	nan	-120.125	-45.7685	-63.7841	-130.753	126.351	nan	-108.67	88.4107	-166.116	-92.759	-177.837	nan	-85.0202	-31.4641	nan	-103.069	-39.3335	nan	-136.645	162.683	nan	-119.401	144.19	-70.9807	-107.784	124.073	nan	-119.208	148.572	-65.1433	-77.9609
2J0M_B	-117.865	119.554	nan	-95.6164	113.292	-62.2445	-70.073	135.796	-176.633	-119.875	-152.578	nan	-51.8369	160.939	-166.6	-95.4569	139.778	nan	-124.449	-15.4271	nan	-154.972	172.662	nan	-123.284	111.153	-87.6315	-90.1098	-170.087	nan	-116.371	60.4845	-172.371	-144.511	-43.1672	-81.4424	-177.773	169.588	nan	-57.987	154.934	-65.124	-100.912	134.387	nan	-118.074	153.905	-72.9358	-92.3758
3V8W_B	-93.1552	136.392	-70.9232	-119.969	120.122	nan	-88.1018	123.557	-71.7118	-103.402	-62.566	nan	-150.17	142.116	-177.906	-72.4803	121.428	-167.314	-113.08	-19.6475	nan	-152.465	161.165	nan	-148.224	142.534	nan	-151.666	nan	nan	nan	nan	nan	nan	nan	nan	nan	-160.879	nan	-102.778	146.506	-66.9674	-112.986	122.695	nan	-120.364	143.048	-65.9366	-86.4028
3V8W_A	-86.8662	140.296	-68.5455	-126.256	112.597	nan	-79.9293	126.602	-72.4539	-106.448	-60.7264	nan	-151.158	143.369	-175.489	-74.2702	121.471	-166.674	-114.998	-16.9263	nan	-149.084	161.32	nan	-151.382	150.329	nan	-152.124	nan	nan	nan	nan	nan	nan	nan	nan	nan	-158.136	nan	-102.107	149.526	-61.8062	-115.776	122.13	nan	-117.476	142.33	-68.2207	-85.7393
3F6X_B	-119.045	132.637	-68.9922	-130.24	116.431	-81.1129	-82.7681	119.737	-60.839	-101.848	-52.13	-63.4053	-126.599	129.178	nan	-71.3215	110.249	171.455	-86.565	-45.6422	-68.5954	-158.917	173.669	nan	-115.239	-170.318	-78.7167	146.22	-155.213	nan	-122.711	nan	nan	nan	nan	nan	nan	-138.821	nan	-122.409	170.289	42.3202	-125.128	124.243	nan	-118.514	171.689	-70.6056	-125.377
3F6X_C	-123.515	131.458	39.6959	-120.82	136.369	74.1518	-84.2481	155.866	-40.1738	-127.37	-65.6891	-74.9314	-117.771	162.968	nan	-89.4098	151.244	-172.276	-124.516	-33.9056	-58.5963	-166.763	176.49	nan	-132.337	147.644	-65.3177	-146.082	-179.893	nan	-65.1918	-40.5885	nan	-103.201	-22.1507	-34.7211	-170.832	-168.795	nan	-116.266	163.877	-33.8622	-119.241	133.486	nan	-128.635	160.652	-76.9617	-114.816
3F6X_A	-119.081	146.343	-58.5197	-157.16	92.9014	71.4519	-58.1914	130.784	-1.49449	-95.0052	-68.9165	-52.7992	-109.993	169.568	nan	-99.5261	146.322	-170.87	-117.32	-9.5298	-68.0805	166.715	155.393	nan	-84.0719	160.962	-47.386	-156.718	155.938	nan	-64.8895	-46.6347	nan	-106.084	14.305	-46.019	145.957	177.456	nan	-96.392	-168.705	-38.0285	-149.715	112.4	nan	-106.728	173.462	-67.0156	-127.55
3F6X_D	-109.151	119.536	-80.0982	-118.027	113.662	-165.238	-85.1006	119.29	-45.4357	-104.572	-44.4622	-38.865	-133.215	127.259	nan	-75.1545	119.994	159.888	-92.1725	-32.1032	-62.9657	-173.488	-179.293	nan	-171.191	144.534	69.0563	-153.406	-138.947	nan	-74.9517	-49.0983	nan	-61.3015	-55.1201	-88.8685	166.407	174.213	nan	-71.5584	154.06	-35.7053	-123.476	115.343	nan	-115.474	169.088	-68.751	-120.266
4F9Y_A	-93.7118	116.05	-58.4386	-118.317	162.858	-65.927	55.223	50.4867	-51.1016	-64.6554	135.182	-81.3707	-144.297	129.221	nan	-56.8119	137.551	-27.502	-121.274	-29.5482	nan	-175.335	167.086	nan	-145.059	141.636	nan	-143.285	178.126	nan	-67.1693	-30.7481	nan	-82.7046	-28.1326	-73.2216	177.912	177.425	nan	-117.271	148.258	nan	-122.812	137.896	nan	-121.928	147.373	nan	-87.5126
3F5G_A	-133.622	148.529	-68.3131	-106.553	133.959	-72.0527	-96.1967	150.704	nan	-126.401	-135.965	nan	-61.2919	148.332	58.3937	-70.1432	130.845	-160.745	-99.4201	-26.2998	-69.3821	177.089	nan	nan	-140.511	nan	nan	nan	nan	nan	nan	-46.8477	174.344	nan	19.1449	-53.6786	-141.038	nan	nan	-132.174	138.546	nan	nan	126.815	nan	-126.46	140.358	-63.6359	-60.974
4B9D_B	-121.568	135.536	-57.7402	-100.028	126.807	nan	-66.6417	127.92	-61.3863	-104.246	-39.7758	-58.3378	-173.903	143.248	-159.029	-72.4617	145.394	-52.8694	-128.335	-6.27948	nan	175.546	nan	nan	nan	-121.535	-169.156	nan	nan	nan	nan	nan	nan	nan	nan	nan	nan	nan	nan	nan	nan	nan	-98.2641	132.926	nan	-124.809	131.463	nan	-82.1018
4B9D_A	-121.614	139.847	-58.2801	-103.827	127.523	nan	-65.8396	127.295	-61.3988	-104.12	-40.2443	-58.3214	-174.025	142.952	-159.087	-74.3698	146.902	-51.606	-133.454	nan	nan	nan	nan	nan	nan	nan	nan	nan	nan	nan	nan	nan	nan	nan	nan	nan	nan	nan	nan	nan	32.9295	nan	-86.6282	132.874	nan	-124.882	130.615	nan	-81.5725
3ZOS_B	-88.952	107.797	-62.3128	-98.1339	114.58	nan	-58.7219	135.617	177.567	-118.622	-51.6565	-56.1544	-166.121	166.602	72.2419	-83.2346	128.87	-77.9104	-94.7444	-19.3924	-65.8101	-176.87	164.904	nan	-147.489	144.832	62.4016	-142.632	-168.915	nan	-61.3974	-35.1005	-176.729	-112.985	-4.30015	-60.5695	175.32	175.032	nan	-131.027	160.15	-49.2464	-113.737	128.356	nan	-116.222	148.08	-64.6602	-90.6384
3ZOS_A	-89.1596	106.966	-61.6995	-98.4466	116.477	175.674	-59.0762	136.12	178.906	-118.69	-50.7382	-66.4783	-167.235	164.933	72.8173	-83.7976	127.834	-79.4109	-95.2507	-18.2873	-65.3007	-176.806	163.11	nan	-150.302	145.893	61.432	-151.798	-165.214	nan	-61.9474	-30.6665	-179.181	-112.147	-0.151951	-60.5593	163.574	-145.693	nan	-146.866	166.551	-48.558	-112.314	128.279	nan	-116.085	145.006	-65.2289	-86.5029
3F3W_B	-93.783	128.642	-71.849	-129.41	120.128	-128.398	-96.7583	91.0241	-73.7359	-71.1212	-65.9452	-55.7313	-122.212	146.445	nan	-85.7862	123.625	177.255	-99.7726	11.5637	-68.9712	125.561	154.409	nan	-96.6606	143.241	-69.8185	-112.561	-170.195	nan	-100.664	-11.0752	nan	-91.4795	-13.589	-63.5496	160.356	-148.498	nan	-134.114	166.42	-67.6266	-125.623	134.63	nan	-129.764	147.444	-74.6871	-97.344
3F3W_A	-120.281	112.112	-58.6362	-93.6467	100.505	nan	-72.8873	127.919	-86.4048	-114.623	-80.7324	-39.8421	-102.926	130.742	nan	-65.0933	155.408	nan	-134.3	16.9997	-55.973	105.01	162.357	nan	-116.01	143.164	-44.346	-99.7373	-172.831	nan	-72.5426	-30.6125	nan	-81.6049	-12.8445	-62.9105	155.445	-166.114	nan	-114.26	158.017	-54.0805	-117.506	127.042	nan	-125.076	136.877	-70.393	-76.6333
3UO6_A	-130.077	142.192	-57.1444	-92.5359	143.118	-60.7703	-114.872	130.398	nan	-104.513	-154.371	nan	-61.8814	157.606	64.4982	-70.0721	127.799	25.7988	-77.0888	-45.7759	-60.1148	-148.053	164.195	nan	-122.623	124.945	-66.9933	-104.195	-174.81	nan	-81.3171	-29.4658	-151.658	-94.1719	-2.30257	-57.19	148.427	-166.423	nan	-123.691	153.28	-50.6138	-102.179	113.82	nan	-100.723	144.976	-66.3868	-72.7131
3UO6_B	-130.238	141.89	-56.9039	-91.7074	143.055	-60.9257	-115.058	130.686	nan	-104.205	-154.718	nan	-62.4559	158.231	65.2197	-69.5621	127.26	26.6273	-76.1669	-45.6376	-59.8329	-148.451	164.637	nan	-122.548	125.159	-67.7768	-104.067	-174.919	nan	-82.0759	-28.9606	-151.633	-94.8303	-2.24855	-57.3584	148.597	-166.022	nan	-123.738	153.182	-50.9622	-102.323	113.914	nan	-100.699	144.968	-66.5504	-72.1558
4CT2_A	-123.452	155.004	-57.6504	-108.298	115.151	-169.395	-84.7584	143.099	-64.2806	-116.004	-134.379	nan	-76.9648	153.502	66.9553	-72.2202	125.921	nan	-89.1159	-24.8681	-65.2108	177.776	167.015	nan	-134.324	139.956	-96.7375	-110.735	-177.0	nan	-51.5336	-40.0947	nan	-148.893	39.8609	nan	-148.513	156.864	nan	-134.44	131.536	nan	-105.819	123.9	nan	-121.257	138.176	nan	-70.2963
4LGG_A	-102.464	154.076	-58.6943	-141.091	103.323	nan	-74.8666	127.966	-73.642	-111.503	-70.483	-53.4759	-109.752	133.109	nan	-81.1228	109.132	-174.461	-73.2429	-63.3954	-64.7447	-140.789	171.691	nan	-141.526	130.931	-63.1475	-128.112	nan	nan	nan	nan	nan	nan	nan	nan	nan	-174.956	nan	-144.913	172.607	-55.2479	-140.801	131.588	nan	-127.985	152.029	-66.5182	-94.9165
4BIB_A	-86.5395	-8.48753	-50.5827	90.6913	11.8813	nan	-94.6779	150.493	-58.8982	-63.5377	137.371	-71.8158	-70.5153	123.942	nan	-99.7126	123.753	nan	-82.5453	-31.7065	-72.1155	169.991	167.901	nan	-108.76	119.524	-61.5489	-86.8998	-171.29	nan	-74.3642	-49.9587	nan	-87.8527	-20.976	nan	-171.508	179.485	nan	-85.8478	141.756	nan	-104.281	118.486	nan	-107.262	156.188	-62.1591	-88.5575
3JXW_A	-116.579	148.035	-51.5443	-114.142	111.056	-142.496	-68.374	115.288	nan	-93.8126	-153.361	nan	-66.947	148.699	-10.339	-60.2742	137.328	-175.947	-98.8529	-32.3706	-65.2353	-174.482	170.995	nan	-145.508	-149.718	nan	137.498	-159.823	nan	-75.2082	-23.5846	nan	-68.8931	-34.1427	89.0411	144.902	-137.22	nan	-146.044	133.719	nan	-121.495	126.79	nan	-112.365	150.86	-56.8135	-77.6174
3TL8_H	48.2446	49.8897	-50.029	-58.7706	148.583	nan	-64.8999	-23.5315	-98.8923	-64.5764	-32.8216	-60.0835	-81.6727	-5.55337	-68.323	-66.9447	133.21	nan	-111.974	-30.5852	-66.2947	-159.622	159.84	nan	-148.204	139.741	-141.053	-158.474	179.707	nan	-60.0241	-35.6694	nan	-57.2872	-35.8722	70.5245	147.337	-136.849	nan	-143.74	144.545	-55.0827	-104.984	129.658	nan	-114.429	135.733	-63.0432	-70.3276
3EQH_A	-108.225	139.454	-69.7191	-120.807	119.741	-179.542	-67.9786	137.719	149.245	-111.992	-42.1109	nan	-172.878	161.483	nan	-89.7077	120.856	-169.147	-85.2359	-21.417	-63.0162	155.347	172.385	nan	-135.431	168.198	nan	-152.791	170.113	nan	-76.5911	7.3514	-26.795	-108.58	-39.0149	nan	178.872	-179.226	nan	-109.444	157.418	nan	-126.168	130.51	nan	-123.083	149.472	-68.7836	-90.4409
3TL8_A	64.6254	53.4635	-52.9943	-68.8717	145.569	nan	-61.5848	-21.1947	-80.3655	-64.7822	-23.5597	-167.944	-98.75	-1.13298	-85.2747	-69.4952	129.393	nan	-104.933	-27.5458	-63.379	-155.354	152.746	nan	-135.074	155.714	-75.0119	-177.353	179.572	nan	-67.1464	-28.806	nan	-60.8668	-31.6972	71.9855	143.225	-140.845	nan	-138.247	153.235	-65.1381	-117.111	117.502	nan	-103.099	143.774	-58.9388	-76.352
4OW8_A	-110.266	114.931	-56.0759	-98.8872	118.989	179.517	-75.7172	136.753	-54.7243	-115.294	-48.0416	-58.7345	-155.287	141.18	-167.377	-82.6335	116.796	-164.241	-116.023	-22.3364	nan	-147.443	169.342	nan	-154.924	172.676	nan	162.94	-179.075	nan	-60.8284	-35.7864	nan	-90.7953	-22.6477	-157.255	166.72	-156.318	nan	-127.135	151.745	54.4988	-113.125	136.147	nan	-128.948	144.96	-78.3401	-78.3777
3TL8_G	49.2242	46.3659	-55.5965	-58.6614	149.271	nan	-73.8889	-6.4034	-41.2456	-84.3814	-24.9413	173.227	-85.4366	-25.5501	-61.8605	-45.7853	121.675	nan	-103.831	-12.1826	-62.8644	173.018	162.877	nan	-149.592	170.62	75.1292	176.487	-164.825	nan	-62.0914	-36.6209	nan	-62.8884	-31.2877	67.1134	138.002	-145.23	nan	-132.899	159.379	-51.6884	-113.047	127.703	nan	-111.888	127.156	-61.0638	-59.2879
3TL8_D	65.4128	43.1864	-49.3306	-47.4294	144.222	nan	-65.5215	-18.2983	-55.0468	-68.2517	-32.7615	-57.3347	-88.5475	-1.53404	-64.49	-68.7524	129.908	nan	-110.437	-19.6164	-51.5766	-162.933	143.897	nan	-143.577	155.958	67.6307	-171.233	-170.193	nan	-59.2264	-41.0836	nan	-56.637	-37.0785	76.6222	149.479	-131.528	nan	-147.354	137.545	-70.2238	-98.1978	128.982	nan	-115.964	142.405	-59.5228	-68.4375
4CFW_A	-96.3869	127.593	-63.6194	-102.312	118.903	-176.442	-67.7553	135.87	-55.0814	-107.117	-43.5785	nan	-174.079	161.677	62.3805	-69.3991	141.152	-114.662	-128.101	-23.8676	nan	-148.849	155.427	nan	-126.014	154.193	-101.277	-136.507	177.661	nan	-60.0455	-10.0929	nan	-115.812	-53.5455	27.0487	-162.352	-169.695	nan	-86.628	131.507	nan	-100.18	129.724	nan	-124.424	152.895	-55.4932	-93.2996
4CFW_C	-104.493	129.797	-69.8575	-106.183	120.199	169.59	-68.0261	134.569	-85.6921	-102.37	-51.8255	nan	-169.808	161.795	75.9864	-74.8991	134.716	-142.303	-117.661	13.141	nan	142.061	-165.428	nan	-156.497	-171.958	73.6384	-155.634	173.593	nan	-51.6187	-38.6446	nan	-55.2456	-53.1532	18.1127	164.048	-153.515	nan	-98.3602	143.146	nan	-114.364	118.947	nan	-113.13	155.554	-50.7416	-92.4194
1SMH_A	-133.439	132.56	-56.7003	-83.9909	124.146	160.742	-85.999	118.29	-64.7638	-95.5021	-50.2419	nan	-158.316	137.596	178.283	-76.8127	125.439	nan	-105.45	-4.23494	-53.6452	174.47	155.673	nan	-130.799	166.101	nan	-155.053	-173.743	nan	-62.0925	-34.2607	nan	-118.32	11.6662	-45.0204	165.973	-148.855	nan	-162.339	162.273	70.6144	-111.874	128.772	nan	-119.474	142.759	-57.3891	-68.2026
1YXU_D	-126.033	131.16	-53.5041	-94.1217	122.45	-170.527	-82.3685	139.388	nan	-123.509	-170.968	nan	-54.7062	156.109	-26.4062	-75.9947	123.165	173.006	-89.9241	-30.7592	-63.9224	179.901	166.836	nan	-150.376	155.737	nan	173.018	-146.227	nan	-64.301	-25.5947	nan	-74.9186	-22.022	54.5148	117.28	-142.633	nan	-121.479	129.214	nan	-119.406	124.751	nan	-115.092	152.918	-58.0607	-69.4556
2HWO_A	-103.48	125.344	nan	-104.799	109.721	nan	-80.6264	135.964	-80.9672	-116.97	-99.0357	-76.8865	-75.0061	146.158	nan	-88.5261	143.701	nan	-124.351	-21.2321	-80.2526	174.205	nan	nan	nan	nan	nan	nan	99.2167	nan	-66.0682	-53.4164	nan	-100.768	0.530818	nan	175.424	-149.588	nan	-141.041	168.683	-57.0089	-138.611	119.766	nan	-123.044	149.0	-62.5379	-78.4059
2B9J_A	-93.493	147.075	-71.8473	-131.239	109.423	-169.45	-56.1041	139.175	-64.8396	-109.695	-70.187	-176.742	-144.479	150.693	nan	-72.6702	118.892	175.387	-102.837	-25.7152	-48.8892	-163.62	138.502	nan	-138.752	123.162	178.734	-145.161	176.354	nan	-66.3949	-26.8828	nan	-95.3601	-52.3807	165.321	-126.97	156.21	nan	-133.294	127.213	nan	-123.443	134.224	nan	-139.276	154.787	nan	-89.532
3J4Q_D	-118.237	137.087	nan	-86.7174	-111.6	nan	172.453	138.97	nan	-126.542	-118.908	nan	-67.3899	-169.652	nan	-150.303	61.1517	nan	-92.3046	91.5625	nan	-167.804	44.5139	nan	-99.0408	-109.699	nan	86.7934	-89.8806	nan	-161.9	11.8934	nan	-175.805	151.516	nan	62.5297	160.932	nan	-125.535	89.9344	nan	-97.8904	120.597	nan	-127.114	141.331	nan	-66.2191
3NGA_B	-122.581	133.736	-54.418	-118.652	120.94	-124.037	-70.9766	134.961	-52.0498	-97.1375	-52.5497	nan	-162.912	158.778	63.7778	-80.2945	128.751	-175.798	-93.4544	-32.3745	-66.3759	175.931	171.539	nan	-125.275	146.872	166.902	-135.367	-169.316	nan	-74.5039	-43.1635	-45.815	-109.088	2.3648	-51.5368	-165.971	170.627	nan	-123.455	131.797	-78.5147	-108.1	133.491	nan	-125.224	146.282	-63.4156	-84.2721
2ZB1_A	-86.719	117.368	-50.2982	-124.875	167.646	-67.8852	53.6637	43.6025	-49.3953	-65.6273	143.046	-88.1431	-157.068	131.972	nan	-66.1226	150.153	-12.3913	-117.617	nan	nan	nan	-127.405	nan	nan	nan	nan	nan	nan	nan	-60.7408	-46.1679	nan	-83.6517	6.84925	-56.7849	121.195	-140.904	nan	-105.3	93.4664	nan	-127.793	139.128	nan	-121.738	146.016	nan	-80.3057
4BCF_A	-99.8829	146.286	-62.1795	-110.675	116.758	-172.112	-60.2866	128.809	-81.71	-98.1156	-44.8221	-63.2717	-168.907	136.806	nan	-58.067	143.811	-81.2373	-134.132	-13.7081	nan	-106.671	110.006	nan	-110.578	-159.598	-37.6923	24.4773	-133.871	nan	-48.7756	-62.9752	nan	-48.1203	-24.9014	27.236	113.32	179.157	nan	-81.0878	110.597	35.0318	-114.702	125.053	nan	-116.85	143.957	-68.7082	-85.2247
3KEX_B	-98.808	132.524	-80.8409	-132.565	127.36	-155.472	-86.4223	130.528	-65.1264	-99.3561	-57.0938	-56.5336	-148.243	159.177	53.0249	-92.1476	142.527	nan	-96.5114	-38.8772	-62.356	163.96	166.406	nan	-98.8837	-163.14	nan	-175.24	-158.139	nan	-55.5545	-58.0389	nan	-143.336	84.3122	29.9497	144.384	159.198	nan	-129.793	117.517	nan	-89.3706	135.151	nan	-119.168	146.163	-78.4395	-85.5674
3KEX_A	-99.3042	131.985	-82.0717	-133.018	127.227	-156.381	-86.1566	130.747	-65.0755	-99.7116	-57.6323	-56.5185	-147.561	158.428	53.4926	-91.3911	141.695	nan	-95.4078	-39.707	-62.694	164.058	166.877	nan	-99.2432	-161.62	nan	-176.943	-157.38	nan	-55.7251	-58.9126	nan	-142.568	83.4034	29.7163	145.363	159.769	nan	-130.083	116.924	nan	-89.5443	135.187	nan	-119.172	146.256	-77.453	-85.2561
4EOL_C	-113.914	133.826	-70.4572	-109.717	122.637	173.338	-70.482	136.412	-82.7657	-105.97	-53.8598	nan	-152.915	157.295	66.6035	-88.7997	107.78	-171.21	-70.9324	-39.009	nan	158.096	-165.275	nan	-153.9	112.147	48.4033	-141.67	148.204	nan	65.7815	-62.5406	nan	-161.227	152.685	75.3072	66.8685	-169.132	nan	-130.379	130.971	nan	-96.7334	130.459	nan	-122.666	151.792	-69.9593	-93.1019
4EOL_A	-102.452	131.48	-64.3554	-108.934	115.601	162.101	-68.6802	118.112	-69.1245	-83.127	-57.753	nan	-163.941	152.412	65.3259	-73.6891	132.843	167.62	-114.143	-10.7622	nan	151.034	-177.956	nan	-121.675	145.594	-65.0493	-153.895	117.581	nan	71.5427	-60.3328	nan	-154.317	153.002	77.5615	66.7914	-177.376	nan	-120.16	129.388	nan	-95.6907	129.872	nan	-117.299	155.672	-66.8471	-97.0977
3R73_A	-121.732	152.259	-65.0948	-128.323	106.608	52.4701	-57.352	122.886	-60.3113	-88.243	-35.966	nan	176.69	168.21	56.1842	-90.2731	117.698	-170.721	-76.01	-30.4608	nan	158.328	-157.777	nan	-131.739	87.6913	-49.5304	-57.061	175.337	nan	-70.0505	-13.0511	nan	-106.719	-33.1943	-64.0279	177.46	-169.426	nan	-76.0536	145.604	nan	-123.453	132.772	nan	-122.138	150.06	-77.5804	-90.5911
4BDF_A	-128.761	146.884	-54.015	-99.4276	97.9175	nan	-64.3095	133.241	-64.5463	-126.033	-165.586	nan	-51.9855	145.018	nan	-64.6066	133.078	nan	-98.3982	-36.8081	-56.7072	166.21	nan	nan	nan	nan	nan	nan	nan	nan	nan	nan	nan	nan	nan	nan	nan	130.171	nan	-93.2427	130.178	nan	-118.962	120.791	nan	-117.988	150.644	-69.2231	-77.4819
3GUB_A	-137.315	147.645	-66.7402	-103.317	137.641	-67.7477	-99.4461	154.259	nan	-127.405	-131.774	nan	-59.1978	148.38	76.9498	-77.7316	128.355	-163.509	-94.3356	-26.636	-58.6165	165.932	-168.763	nan	-158.777	160.066	nan	-119.773	-155.08	nan	-54.6451	nan	-174.728	127.519	-53.8846	148.037	nan	139.82	nan	-125.26	141.5	nan	-115.077	127.17	nan	-122.4	143.854	-58.7122	-64.6973
2XNB_A	-133.659	129.13	-66.5027	-101.518	120.598	-155.837	-70.4423	121.75	-68.8353	-98.1489	-33.2827	nan	-174.163	152.61	64.421	-76.972	122.388	-161.8	-109.988	-1.72454	nan	170.552	178.35	nan	-127.982	135.261	97.0392	-95.3454	33.9056	nan	59.8287	-48.9032	nan	-69.4838	-64.9053	-7.61224	-101.187	168.608	nan	-96.1388	136.977	nan	-110.764	132.229	nan	-121.369	140.851	-63.6504	-66.9938
3SLS_B	-117.615	134.469	-68.3676	-115.215	132.865	63.6552	-66.3411	145.748	-31.9788	-105.484	-43.4772	nan	-168.296	170.245	nan	-88.3753	134.751	-176.868	-91.1327	-30.1637	-59.4019	153.672	-170.229	nan	-145.323	156.785	nan	-146.685	-128.575	nan	-74.4269	12.2182	-77.4061	131.343	25.6281	nan	-147.326	140.657	nan	-111.767	134.89	nan	-114.246	126.476	nan	-113.428	145.926	-63.3383	-84.3546
1RDQ_E	-131.325	143.475	-53.561	-98.3283	124.189	-69.2357	-87.8504	127.586	-55.9874	-103.858	-50.8312	nan	-165.779	147.812	-176.662	-78.5893	128.514	nan	-88.2523	-34.5011	-65.6073	-172.365	156.677	nan	-125.436	152.551	nan	-126.746	-155.159	nan	-71.944	-19.3224	nan	-122.693	-44.1926	-52.4438	-124.165	171.687	nan	-118.224	130.527	170.589	-109.364	121.679	nan	-113.373	142.229	-59.6144	-67.0104
3A7H_B	-131.328	146.53	-59.9175	-101.062	121.729	nan	-90.1349	127.892	174.343	-107.973	-139.965	-59.8759	-71.012	151.088	80.8774	-67.185	126.417	-177.737	-115.619	0.994653	nan	178.385	165.367	nan	-146.343	96.0398	163.966	-76.2946	-143.889	nan	-85.8764	-24.5528	nan	-114.197	-48.7917	-61.3842	-130.927	-155.47	nan	-117.193	150.702	-34.922	-116.605	131.092	nan	-126.761	152.26	-56.5437	-79.9619
3A7H_A	-126.043	141.241	-59.9895	-111.05	120.22	nan	-80.2617	130.683	-48.7493	-96.4041	-44.7424	-60.8995	-164.251	148.562	98.1095	-72.9344	124.325	177.509	-116.448	8.86701	nan	175.031	156.672	nan	-143.981	91.9779	-72.7891	-79.2399	-146.631	nan	-81.1573	-57.7487	nan	-55.387	-49.9137	-57.674	-163.788	-127.318	nan	-133.549	150.683	-78.1257	-118.416	131.106	nan	-122.391	158.377	-66.3918	-99.3536
4D2T_B	-122.507	137.921	-55.7973	-99.7695	100.619	-175.895	-66.9485	152.853	-68.8594	-136.56	-146.753	-61.8594	-55.1244	133.316	44.3027	-81.0685	140.925	nan	-114.352	-22.4296	nan	-128.933	-106.393	nan	94.7498	-101.726	nan	45.1987	24.6541	nan	-63.9242	nan	nan	nan	nan	nan	nan	136.06	nan	-102.446	129.961	-178.185	-109.888	112.519	nan	-101.279	140.02	-96.5043	-79.3921
3QX4_A	-103.698	141.776	-69.737	-111.709	107.152	162.901	-60.1264	129.422	-67.8506	-97.0772	-36.461	nan	175.466	165.015	65.5117	-89.1301	124.364	-175.806	-85.7704	-29.8093	nan	158.834	-172.865	nan	-105.249	81.3365	-101.619	-49.3921	173.515	nan	-50.577	-31.3405	nan	-113.198	-41.1014	-61.4067	-158.552	-169.072	nan	-69.8593	147.953	nan	-125.913	129.422	nan	-119.517	147.509	-73.925	-90.5132
1QPE_A	-116.432	141.998	-59.1049	-128.411	115.459	-176.116	-83.3246	120.847	-80.9326	-106.724	-40.6598	nan	-145.113	122.853	176.073	-74.2618	127.647	179.065	-103.603	-23.784	-53.9153	-162.89	153.822	nan	-152.438	138.734	nan	-152.054	-165.129	nan	-60.8156	-34.8889	-165.138	-100.747	1.64865	-50.6894	150.75	-158.711	nan	-136.994	163.348	-52.4485	-128.061	124.623	nan	-124.85	155.248	-68.2066	-94.617
3G0F_B	-125.431	135.536	-64.6774	-118.238	112.304	nan	-73.5851	144.336	-62.4459	-127.895	-140.994	nan	-70.852	144.155	55.7071	-73.3577	144.785	nan	-107.858	-27.9867	-56.5854	-169.375	145.824	nan	-144.106	145.42	nan	-104.964	-165.842	nan	-67.267	-30.0042	nan	-116.237	-9.20016	-55.624	-156.154	172.68	nan	-157.217	151.665	49.2564	-106.686	130.963	nan	-120.291	139.572	nan	-73.7989
3G0F_A	-111.832	140.613	-70.0075	-119.368	148.077	nan	-104.153	144.804	-73.3092	-122.378	-131.889	nan	-79.4084	150.198	68.628	-72.5883	132.866	nan	-91.827	-36.8298	-66.245	-160.844	145.772	nan	-138.422	142.982	nan	-123.697	-171.221	nan	-53.943	-46.6488	nan	-109.705	-2.82978	-51.9266	-164.458	174.382	nan	-149.218	168.152	55.4183	-121.838	127.61	nan	-119.729	141.871	nan	-69.7534
4RG0_A	-114.636	131.126	-53.3133	-118.805	137.839	nan	-98.0649	126.539	-64.8124	-110.043	-51.0062	-61.2307	-144.867	168.138	77.8919	-94.7771	138.425	-168.769	-101.81	-36.4839	-64.9109	162.674	-154.546	nan	-131.457	131.563	nan	-121.485	-161.887	nan	-55.5702	-22.0689	-170.608	-111.157	3.46961	-59.0524	114.706	-144.322	nan	-73.4851	137.082	nan	-118.561	128.087	nan	-113.249	148.337	-64.9725	-91.65
5AEP_A	-87.8919	111.453	-88.7832	-94.7212	124.293	-77.6803	-57.5865	127.342	-179.941	-112.89	-47.4087	-69.0912	-167.335	147.304	-146.72	-84.1283	136.83	-144.718	-111.143	-38.6702	-62.9056	-178.805	172.757	nan	-146.38	146.238	-78.4772	-160.496	134.148	nan	52.9722	-120.497	-103.206	-91.5686	-0.0	-58.5275	-125.786	166.684	nan	-141.665	158.166	nan	-121.786	131.219	nan	-122.379	149.774	-48.2626	-87.4061
2W1Z_B	nan	nan	nan	nan	nan	nan	nan	nan	nan	nan	nan	nan	nan	nan	nan	nan	nan	nan	nan	nan	nan	nan	nan	nan	nan	nan	nan	nan	nan	nan	nan	nan	nan	nan	nan	nan	nan	nan	nan	nan	nan	nan	nan	nan	nan	nan	nan	nan	nan
2W1Z_A	nan	nan	nan	nan	nan	nan	nan	nan	nan	nan	nan	nan	nan	nan	nan	nan	nan	nan	nan	nan	nan	nan	nan	nan	nan	nan	nan	nan	nan	nan	nan	nan	nan	nan	nan	nan	nan	nan	nan	nan	nan	nan	nan	nan	nan	nan	nan	nan	nan
3BWJ_A	-126.168	139.816	-60.3518	-104.048	126.515	91.3677	-74.2751	131.279	-81.9057	-106.188	-58.4308	nan	-161.516	146.307	-157.33	-79.918	124.627	nan	-96.5963	-19.8737	-56.0256	-168.931	146.525	nan	-118.514	157.801	nan	-156.271	-175.263	nan	-86.0673	-21.8853	nan	-127.209	9.6494	55.5216	-171.775	178.152	nan	-143.692	165.429	63.4148	-115.87	129.195	nan	-121.349	145.713	-62.7985	-70.5378
4RIX_C	-112.819	136.516	-59.7353	-149.367	135.501	-26.2889	-99.7602	126.547	-55.515	-91.1701	-57.2248	-54.2255	-135.454	147.305	65.5571	-71.9437	130.249	nan	-95.6407	-33.5915	-151.956	161.272	161.662	nan	-120.196	150.402	nan	-127.259	-143.524	nan	-84.0389	-38.1019	nan	-98.086	-59.8235	-60.0929	-127.275	-176.577	nan	-116.656	128.355	nan	-94.7083	122.838	nan	-108.354	141.698	-58.0407	-84.4916
2JKM_A	-112.268	126.331	nan	-107.474	112.931	-158.106	-71.6514	126.143	-159.33	-106.376	-147.886	nan	-74.6224	146.22	80.8307	-62.2038	128.48	nan	-113.124	3.12036	nan	155.764	-155.522	nan	-147.931	131.564	-119.543	-98.7218	-173.997	nan	-69.9783	-31.2837	-87.3347	-92.2767	-15.3833	-68.1877	163.973	-170.728	nan	-69.5044	143.856	-70.7935	-112.027	130.879	nan	-114.421	158.374	-68.3758	-93.8626
3C4Z_A	-124.884	136.301	-60.3253	-109.327	110.026	-170.868	-80.3893	125.845	-67.6731	-127.194	-8.78024	63.9007	-163.889	142.56	-177.659	-82.8244	125.366	nan	-93.2251	-33.3236	-75.049	-175.725	175.795	nan	-122.575	128.458	-170.229	-110.008	-173.062	nan	-68.6586	-26.5973	nan	-119.505	3.45802	-62.1263	164.629	178.421	nan	-83.3927	158.031	-75.8208	-111.387	125.074	nan	-109.05	143.192	-70.0159	-71.0826
4CMU_A	-117.439	126.842	nan	-127.18	123.178	nan	-78.883	143.344	-84.9245	-112.176	-60.6735	nan	-148.577	157.306	56.4596	-76.9354	149.838	nan	-116.934	-8.79328	-59.9499	136.293	159.535	nan	-120.073	-63.7782	54.4883	49.3389	-105.769	nan	-54.7734	172.921	nan	-52.6049	110.924	-170.577	104.131	154.728	nan	-103.358	160.368	-55.7855	-125.564	132.959	nan	-123.32	154.068	-59.7832	-80.7208
4E5B_A	-93.0425	110.068	-56.292	-117.962	162.27	-60.5974	58.731	46.2818	-72.7274	-60.7838	122.262	-90.9287	-132.036	117.157	nan	-48.3894	140.885	-34.7654	-145.135	46.8379	nan	122.288	152.13	nan	-139.417	nan	nan	nan	-172.325	nan	nan	nan	nan	nan	nan	nan	nan	nan	nan	-127.559	150.134	nan	-120.457	134.481	nan	-116.132	143.598	nan	-82.3341
4FV9_A	-114.331	116.668	-54.8955	-131.235	-173.097	nan	49.602	56.163	-58.9278	-72.1196	144.381	-47.4645	-139.738	125.079	nan	-62.486	135.653	172.008	-112.633	-63.7231	nan	-155.941	178.737	nan	-145.1	149.708	-135.647	-123.648	-177.304	nan	-60.332	-32.9706	nan	-140.657	29.5354	64.2718	-167.913	138.853	nan	-109.421	141.432	-173.269	-112.975	126.532	nan	-127.781	156.703	nan	-94.7648
3AOX_A	-113.57	129.545	nan	-128.469	130.801	nan	-86.9429	136.287	-55.0601	-104.723	nan	nan	-158.819	157.701	62.1909	nan	145.218	nan	-117.589	-57.1128	-62.9274	-134.108	nan	nan	nan	nan	nan	nan	nan	nan	nan	nan	nan	nan	nan	nan	nan	169.479	nan	-103.426	129.97	-62.2566	-116.273	131.59	nan	-119.579	154.774	-68.0065	-88.2343
1PY5_A	-102.799	135.784	nan	-114.783	117.797	nan	-69.7917	142.672	-61.5652	-126.82	-33.1405	-52.0077	-166.212	147.512	102.061	-75.7465	113.977	nan	-92.0428	-17.0756	nan	167.587	152.839	nan	-99.157	125.68	-97.273	-99.411	126.767	nan	-34.2598	-25.7907	-47.8358	-118.361	126.104	-4.38544	58.2107	-135.932	nan	176.317	178.084	174.792	-129.363	147.738	nan	-128.23	148.29	-68.4709	-92.8269
3AT4_A	-122.716	137.814	-48.0987	-124.631	126.083	-104.181	-68.089	145.512	-57.2966	-124.064	-44.7119	nan	-152.996	146.377	-75.7218	-81.0785	135.498	-95.6598	-101.194	-32.478	-60.7404	174.277	169.93	nan	-144.262	146.901	65.157	-136.802	179.676	nan	-65.0509	-21.7855	-164.03	-106.523	-6.34316	-71.5388	176.475	174.752	nan	-128.952	133.713	-65.9969	-113.623	136.237	nan	-131.29	161.45	-41.8735	-91.5798
3COH_A	-138.243	133.262	-63.0338	-88.0435	111.459	-76.4877	-85.161	130.398	nan	-113.051	-142.827	nan	-72.1408	147.13	-80.2102	-71.794	140.541	26.9988	-105.342	-27.1498	-62.5054	-162.507	151.848	nan	-120.809	105.906	-141.884	-91.47	167.061	nan	-47.7259	-56.4023	-69.0613	-85.28	-23.4872	-58.3153	173.57	173.749	nan	-93.4825	162.16	-67.4631	-120.478	134.712	nan	-121.063	145.01	-68.6976	-78.3512
3COH_B	-138.5	131.259	-62.6924	-85.1133	110.054	-76.0683	-85.8619	129.174	nan	-112.572	-144.208	nan	-70.524	148.421	-80.4345	-73.8179	136.372	27.4457	-103.626	-26.4303	-63.7047	-163.222	150.279	nan	-119.153	106.217	-142.495	-91.6439	167.32	nan	-47.9732	-55.8487	-68.9484	-86.1633	-22.6261	-57.7491	171.98	172.048	nan	-90.4362	163.789	-65.2262	-122.546	135.466	nan	-120.343	146.81	-68.8374	-77.881
2R3F_A	-125.458	143.641	-64.6351	-111.066	112.219	-162.116	-67.476	127.3	-94.4751	-92.2357	-48.3958	nan	-167.834	151.222	71.2921	-75.6886	122.486	-177.336	-102.0	-16.8194	nan	177.773	174.293	nan	-114.766	97.1013	-85.0132	-75.1689	-179.966	nan	-56.4518	-45.1091	nan	-97.4149	-16.8912	-47.0762	169.794	-177.072	nan	-68.7076	146.483	nan	-118.312	129.983	nan	-123.615	150.487	-90.16	-86.5251
4G34_A	-127.632	149.993	-64.7173	-105.984	116.856	-59.651	-68.1687	137.006	-16.408	-104.948	-53.3748	nan	-164.321	167.272	64.8246	-89.0015	130.387	nan	-98.2488	-29.9143	-69.9631	-170.584	151.492	nan	-139.257	99.4916	nan	-95.4933	-178.87	nan	-68.9116	-30.9057	nan	-57.774	-72.0706	nan	-156.981	-149.109	nan	-132.506	145.603	nan	-119.28	129.833	nan	-119.267	141.838	-64.8146	-82.0124
4RWL_A	-125.694	106.92	-166.177	-92.493	100.924	nan	-65.5204	141.401	-56.6369	-128.817	-143.376	nan	-69.3002	148.971	nan	-62.3102	149.706	-16.4563	-112.876	-29.267	-73.29	-176.918	160.117	nan	-146.281	nan	nan	nan	nan	nan	nan	nan	nan	nan	nan	nan	nan	nan	nan	nan	141.658	169.784	-127.982	130.744	nan	-122.562	152.432	nan	-75.6806
4RWL_B	-129.058	109.102	-170.293	-98.2658	101.374	nan	-61.4591	144.525	-55.8217	-128.334	-142.218	nan	-69.8421	147.527	nan	-62.3029	147.589	-16.4702	-114.016	-32.1597	-69.4998	-178.334	160.72	nan	-145.967	144.108	86.8259	-131.289	-150.21	nan	-81.0964	-43.7343	nan	-53.8324	-34.6295	nan	161.872	-134.197	nan	-157.485	145.172	172.141	-121.403	129.075	nan	-123.652	150.743	nan	-73.5208
4UN0_C	-118.709	126.404	-70.4725	-86.4875	112.383	-104.399	-74.5416	133.365	nan	-96.5807	-51.4755	nan	-174.371	159.246	nan	-75.514	130.833	nan	-84.7391	-45.85	nan	-177.048	-155.078	nan	-125.198	76.695	nan	-72.8316	-170.942	nan	-57.9585	137.529	nan	37.7377	48.7711	43.7185	135.061	150.419	nan	-61.1151	149.588	nan	-110.133	120.1	nan	-98.6357	152.584	-59.1465	-104.04
4UN0_D	-118.873	125.693	-70.9691	-87.2093	113.318	177.816	-73.6757	133.728	nan	-95.7517	-51.6386	nan	-174.906	158.533	nan	-76.3792	132.246	nan	-83.3864	-44.4907	nan	-176.167	-154.491	nan	-124.229	76.5279	nan	-72.8665	-170.608	nan	-57.5668	137.145	nan	37.2919	47.9828	44.9092	134.971	153.645	nan	-58.5618	148.532	-97.3969	-110.825	118.466	nan	-99.8167	152.19	-58.0658	-104.406
2X4F_B	nan	nan	nan	nan	nan	nan	nan	nan	nan	nan	nan	nan	-99.4052	95.6231	-124.892	-107.92	129.445	nan	-92.2105	-36.0658	-51.3692	-168.212	164.919	nan	-107.426	-165.282	nan	159.716	nan	nan	nan	nan	nan	nan	nan	nan	nan	53.702	nan	-76.4827	150.888	-98.1293	-118.403	116.5	nan	-109.29	146.144	-70.3523	-70.7977
2X4F_A	nan	nan	nan	nan	nan	nan	nan	nan	nan	nan	nan	nan	nan	nan	nan	nan	nan	nan	nan	nan	nan	nan	nan	nan	nan	nan	nan	nan	nan	nan	nan	nan	nan	nan	nan	nan	-163.02	nan	nan	nan	142.522	nan	-114.118	121.524	nan	-113.483	141.572	-73.0523	-61.5591
3GB2_A	-145.917	157.986	63.7934	-143.139	-176.098	nan	57.998	36.5154	-66.4706	-71.862	123.537	nan	-136.413	156.787	52.9416	-83.7127	134.407	nan	-120.796	-8.9122	nan	-171.659	168.295	nan	-159.751	160.092	71.6903	-164.05	-160.399	nan	-57.7198	-44.2784	nan	-57.0359	-43.6666	55.6084	153.772	-128.203	nan	-135.142	148.13	nan	-113.979	131.809	nan	-111.601	164.085	-61.1978	-111.93
2YA9_B	-126.411	144.141	-66.7611	-82.3665	120.617	-63.8225	-91.3954	126.291	nan	-108.599	-145.497	nan	-66.7799	150.105	62.6015	-67.12	124.055	-179.522	-88.1429	-38.3187	-99.076	-169.931	-178.334	nan	-166.493	142.518	nan	-117.91	-154.133	nan	-80.6236	-29.039	-170.206	-127.273	15.7018	-66.3663	-167.028	144.451	nan	-128.865	140.298	nan	-113.366	129.807	nan	-123.588	141.469	-63.2777	-65.9334
2YA9_A	-134.193	138.502	-70.6898	-82.1097	119.955	-64.0416	-89.7248	125.472	nan	-111.241	-148.646	nan	-76.1387	149.536	97.2594	-66.7913	138.763	-172.096	-101.94	-4.29017	-112.738	138.964	175.306	nan	-161.808	109.341	nan	-63.2568	-167.512	nan	-96.2938	1.62835	-46.0451	-135.253	4.61473	-74.4689	-154.012	159.039	nan	-130.763	125.581	nan	-108.305	135.724	nan	-139.829	146.117	-63.2241	-61.6521
2ESM_B	-118.123	136.282	-62.7007	-95.1738	116.142	173.606	-73.9387	112.508	nan	-75.7831	-36.9445	nan	171.991	142.046	-173.662	-73.2911	137.213	nan	-132.495	10.1308	nan	-180.0	140.406	nan	-149.009	-179.98	172.34	114.884	-137.144	nan	24.9004	-113.127	nan	-115.749	5.92933	-61.6665	-178.29	-169.386	nan	-118.947	134.466	57.9963	-83.1085	118.014	nan	-122.575	140.917	44.2743	-70.1665
4K0Y_A	-130.055	136.587	-59.1267	-94.9213	120.43	-160.894	-81.0137	135.476	nan	-108.234	-151.386	nan	-67.4462	152.794	-22.8642	-65.4848	124.413	178.327	-86.4151	-30.9324	-61.9147	175.11	163.246	nan	-149.532	156.329	nan	170.057	-148.825	nan	-57.3398	-31.5889	nan	-75.317	-23.1338	53.828	126.914	-144.681	nan	-127.17	128.887	nan	-119.145	127.954	nan	-113.392	149.328	-65.4434	-71.9254
3WIK_A	-122.404	143.021	-53.2547	-122.452	129.534	180.0	-83.4891	135.533	-57.8351	-106.146	-44.2833	nan	-166.387	151.415	53.1175	-80.3586	132.642	-172.848	-101.846	-33.7045	-69.9696	-168.963	166.399	nan	-152.981	143.088	92.8402	-148.619	-149.599	nan	33.1173	-108.733	36.6993	-140.029	10.0164	-77.9656	-160.465	168.312	nan	-133.658	141.841	-81.4086	-120.944	132.037	nan	-126.915	142.558	-59.8863	-71.0277
4LGD_B	-123.94	148.792	-64.2317	-102.133	118.822	-86.2189	-90.6629	120.387	nan	-102.077	-149.959	-63.5875	-57.7172	155.612	68.8636	-78.6729	135.291	170.786	-98.5252	-2.86348	-65.4615	128.942	-155.882	nan	-173.778	173.769	54.3094	-139.916	-109.491	nan	-120.211	-17.7708	nan	-118.913	0.804786	-56.0959	150.269	-176.092	nan	-104.887	148.964	nan	-104.279	143.198	nan	-129.896	153.391	-72.5568	-92.2434
4LGD_C	-131.854	136.704	-50.7852	-92.3021	116.753	-100.293	-84.6745	136.552	nan	-115.905	-161.16	-76.0759	-40.8181	162.55	67.852	-82.5852	nan	162.908	nan	nan	nan	nan	nan	nan	nan	nan	nan	nan	nan	nan	nan	nan	nan	nan	nan	nan	nan	nan	nan	nan	134.255	nan	-96.5966	139.593	nan	-133.662	147.673	-75.7836	-82.4057
4LGD_A	-126.014	142.978	-54.5253	-99.6963	99.47	-98.2439	-69.1206	132.375	nan	-107.014	-135.796	-54.3562	-64.8656	156.476	66.2213	-79.2984	146.8	167.365	-109.232	-21.351	-63.2512	148.925	-148.818	nan	-173.409	176.988	51.1387	-140.743	-91.2821	nan	-146.685	7.19735	nan	-137.015	8.87033	-55.549	144.284	-176.351	nan	-101.588	142.283	nan	-101.83	140.098	nan	-133.153	155.29	-76.0021	-90.1011
4LGD_D	-128.458	144.487	-55.7383	-96.1222	102.008	-81.6233	-72.9209	116.945	nan	-100.467	-144.791	-57.2345	-61.6292	158.197	65.4608	-83.8262	134.656	176.285	-98.7141	-9.05287	-59.7355	132.085	-163.533	nan	-166.667	166.448	57.4849	-125.695	-101.103	nan	-131.823	-16.6169	nan	-120.9	3.67679	-55.2895	158.285	-177.976	nan	-113.674	147.821	nan	-105.457	144.018	nan	-131.876	151.743	-74.4292	-88.1203
3UOJ_A	-129.081	129.818	-52.3428	-79.5182	152.698	-67.1178	-125.286	128.459	nan	-104.92	-158.441	nan	-48.8136	145.554	38.4395	-64.6503	125.268	30.5075	-72.8834	-43.1654	-64.5587	-152.743	160.971	nan	-124.158	115.506	-62.0215	-95.7125	-176.336	nan	-79.6302	-34.2143	-107.66	-97.8399	2.11674	-51.5092	150.645	-174.057	nan	-128.342	160.533	-30.5527	-103.729	127.592	nan	-112.599	151.907	-59.9256	-70.2559
3UOJ_B	-129.684	130.142	-52.6083	-80.1112	152.88	-67.6134	-125.114	128.329	nan	-105.594	-158.881	nan	-48.801	145.333	38.9108	-64.3755	125.331	29.9294	-73.5634	-43.8008	-63.7464	-151.211	160.959	nan	-123.782	115.797	-61.9874	-96.1436	-176.154	nan	-79.7021	-34.4342	-107.517	-98.0924	2.6541	-51.1489	150.422	-173.579	nan	-128.933	159.985	-30.7469	-103.557	127.305	nan	-111.927	152.671	-59.1048	-70.6571
3COI_A	-98.6637	106.656	-62.8119	-113.319	169.504	nan	46.922	56.5243	nan	-65.0764	127.219	22.0094	-127.084	129.558	nan	-59.6284	130.382	-177.74	-113.872	-43.3931	nan	180.0	172.795	nan	-143.39	145.923	nan	-136.518	-171.668	nan	-63.5841	-31.9041	nan	-101.97	-11.734	-52.5943	-174.303	173.834	nan	-132.102	151.517	nan	-118.765	133.397	nan	-118.932	150.54	nan	-90.9715
2IVT_A	-119.731	132.68	-169.729	-126.586	127.501	nan	-94.4052	143.233	-55.6683	-128.505	-135.382	nan	-71.3946	152.691	84.9745	-68.9798	134.654	nan	-100.364	-13.6907	-72.4503	150.192	164.472	nan	-120.667	135.0	-66.1023	-96.4569	-158.942	nan	-71.6989	-30.8698	nan	-125.26	-21.728	67.4967	-115.979	167.49	nan	-122.652	139.67	156.399	-112.306	127.589	nan	-110.807	153.406	nan	-74.5195
3QTW_A	-125.918	137.207	-63.1419	-99.3005	58.6531	55.136	-17.9769	114.965	-53.5903	-77.8914	-66.9106	nan	-151.659	167.564	-62.5485	-84.3136	139.255	177.327	-129.561	11.4563	nan	169.063	169.502	nan	-144.116	76.8627	169.923	-50.3563	-118.869	nan	-141.69	7.30855	nan	-139.646	-8.55726	-84.4871	175.262	-157.518	nan	-112.105	148.481	nan	-115.638	131.295	nan	-121.521	153.845	-62.0908	-94.2667
2O3P_A	-132.445	147.278	-58.8314	-106.957	117.703	161.719	-77.9303	137.329	nan	-118.779	-158.639	nan	-56.3813	153.873	-25.656	-75.8779	124.777	172.739	-83.9135	-38.9041	-66.1813	-172.147	171.802	nan	-157.832	140.509	nan	-177.869	-148.33	nan	-66.3	-12.9658	nan	-92.0806	4.80791	52.443	98.0518	-151.759	nan	-120.741	123.768	nan	-114.299	125.094	nan	-114.607	152.37	-63.6289	-78.9171
1SM2_A	-105.724	129.523	-52.6068	-105.237	124.954	nan	-94.1312	127.237	-81.0356	-106.251	-75.5008	nan	-130.897	157.322	-58.5575	-81.6067	133.621	-120.551	-137.627	0.44279	nan	-167.056	162.939	nan	-161.119	-174.03	nan	135.8	117.416	nan	-49.0205	102.872	-132.864	163.206	15.6276	-120.768	103.149	174.948	nan	-104.23	178.717	-32.8388	-129.199	130.515	nan	-119.757	152.684	-70.6129	-89.5655
3GU6_A	-135.077	147.567	-68.0156	-107.761	143.001	-64.9688	-108.242	158.166	nan	-138.069	-125.401	nan	-53.0888	138.159	-179.368	-80.2441	130.396	-162.426	-96.2174	nan	-62.798	-170.242	nan	nan	nan	nan	nan	nan	nan	nan	nan	nan	nan	nan	17.0429	-65.0113	nan	144.172	nan	-130.672	137.775	nan	-117.719	126.431	nan	-125.804	135.921	-68.0562	-58.7374
1UA2_D	nan	nan	nan	nan	nan	nan	-39.9834	114.047	-10.2951	-104.88	-26.3201	-90.5559	-166.837	161.916	-107.338	-102.0	134.307	-171.902	-113.179	-7.09133	-70.4788	123.931	164.823	nan	-102.577	165.783	36.7202	-138.154	159.536	nan	-18.8228	-58.4747	-81.7299	-130.924	31.4869	-48.5889	-173.214	151.828	nan	-103.101	134.042	nan	-108.22	130.305	nan	-129.131	113.214	-96.9262	-59.2251
1UA2_A	nan	nan	nan	nan	nan	nan	-49.8793	150.531	-168.871	-150.878	7.25309	-143.521	150.551	142.842	-136.988	-95.5319	138.819	164.097	-110.732	-34.9578	-84.7587	159.57	160.928	nan	-93.5303	154.981	-50.9351	-142.46	148.075	nan	-14.357	-51.6963	-53.8299	-135.434	21.704	-63.2544	-161.367	151.439	nan	-91.849	143.121	nan	-129.57	127.222	nan	-132.534	120.464	-91.5583	-64.8266
1UA2_B	nan	nan	nan	nan	nan	nan	-60.5798	29.1781	-86.1083	0.364769	-78.9481	-147.074	-128.036	-150.532	-54.2132	-145.429	128.618	167.628	-104.889	-14.3574	-90.8872	127.911	170.438	nan	-104.009	165.837	23.041	-133.054	166.52	nan	-15.4629	-64.1906	-112.506	-127.566	34.553	-59.4052	-165.471	159.311	nan	-132.291	128.572	nan	-124.802	126.212	nan	-114.862	146.474	-72.7257	-72.279
1UA2_C	nan	nan	nan	nan	nan	nan	-59.57	91.5776	-29.0907	-78.6899	-18.3575	-160.84	-162.658	147.504	-98.2023	-97.6935	123.699	136.166	-100.539	-24.6597	-92.3289	134.366	157.19	nan	-99.7309	-179.493	45.2423	-167.286	138.775	nan	7.71309	-75.409	-94.2052	-118.98	22.7525	-46.7989	-169.75	153.592	nan	-107.459	141.813	nan	-119.906	120.001	nan	-112.052	122.418	-88.4834	-69.1902
4IZ7_C	-110.238	120.034	-57.8865	-134.834	-178.067	nan	51.6821	57.0653	-163.125	-72.1169	147.409	-54.3689	-138.75	122.25	nan	-59.9114	131.882	177.294	-104.569	-51.7734	nan	167.78	-159.587	nan	-105.024	135.037	-59.9107	-94.9652	-97.0386	nan	-134.228	-51.9324	nan	-119.355	19.5427	-37.9272	179.972	178.136	nan	-78.2741	159.552	72.7626	-116.739	134.916	nan	-126.107	157.202	nan	-93.7074
4IZ7_A	-112.464	124.231	-52.7935	-138.27	178.348	nan	59.2753	53.971	-155.041	-71.6914	153.217	-49.634	-141.663	120.057	nan	-62.057	126.473	177.833	-98.1004	-50.9235	nan	174.051	176.059	nan	-88.8057	127.893	-69.8837	-95.3346	-177.495	nan	-50.0419	-50.0435	nan	-118.404	21.4164	-45.4791	152.797	-175.631	nan	-80.7592	154.905	62.972	-114.337	134.498	nan	-124.218	156.423	nan	-92.9299
4FST_A	-121.755	132.77	-59.3087	-98.9219	126.299	-57.3481	-78.6403	114.945	-59.4303	-106.227	-31.1712	nan	-159.38	148.53	76.6156	-77.9164	128.102	nan	-95.0628	-57.3872	-60.8257	-124.799	nan	nan	nan	nan	nan	nan	nan	nan	nan	nan	nan	nan	nan	nan	nan	-118.6	nan	-156.727	149.076	nan	-116.58	125.659	nan	-118.081	146.554	-63.1043	-85.2625
3KMM_A	-105.243	151.806	-75.2871	-145.384	103.735	-174.562	-82.6726	124.672	-60.7463	-113.44	-38.8716	nan	-148.715	129.139	-176.469	-78.5597	128.614	177.254	-98.4337	-18.2518	-51.8978	173.689	151.159	nan	-130.641	143.651	nan	-138.141	179.603	nan	-54.8156	-32.6301	-166.472	-108.478	-1.90598	-57.3963	150.963	-166.906	nan	-127.003	162.403	-46.0403	-119.022	127.574	nan	-120.162	150.304	-74.5721	-91.5278
4FL3_A	nan	nan	nan	nan	nan	nan	-85.4793	149.735	-133.664	-59.7077	-46.9179	-79.3929	-75.893	145.606	-52.4609	-93.0905	151.872	67.4211	-86.3073	-20.9363	-63.8017	157.146	-178.091	nan	-145.298	163.976	nan	-153.361	-164.237	nan	-65.5791	-18.232	-69.3472	-110.932	-12.1479	-55.1587	158.343	-169.512	nan	-113.817	143.513	nan	-108.299	129.196	nan	-126.357	151.148	-69.5449	-75.8573
3QLF_B	-112.376	123.289	-70.2612	-110.332	111.28	-80.7239	-81.0214	100.515	-39.3479	-82.4772	-91.1001	-65.0204	-86.8752	133.298	nan	-75.4976	155.012	-172.933	-134.366	-27.1372	-67.0742	-167.887	152.49	nan	-116.171	160.436	-161.366	-154.763	178.379	nan	-89.9715	5.77808	nan	-132.922	-16.2505	-70.4307	162.183	-163.923	nan	-124.858	177.366	-36.0871	-142.012	131.785	nan	-127.021	152.923	-64.1108	-85.8831
3EKK_A	-101.38	121.198	nan	-114.936	127.921	nan	-93.9543	133.34	-58.4903	-102.653	-46.4669	-65.0438	-164.998	159.652	64.9164	-69.7038	138.024	-71.5894	-103.437	-36.4975	-63.8239	152.251	178.356	nan	-76.2288	118.276	-74.5271	-89.3885	-169.619	nan	-58.1757	-49.4766	nan	-92.229	-22.27	-81.764	164.963	-161.498	nan	-64.9077	136.612	-174.706	-104.709	131.073	nan	-113.035	151.889	-64.8571	-84.7351
2PZP_B	-112.15	123.783	-178.363	-112.254	98.8395	nan	-59.9618	137.902	-54.9029	-121.237	-146.739	nan	-68.848	156.804	59.0852	-72.4012	148.171	33.9117	-114.725	nan	-65.8401	nan	nan	nan	nan	nan	nan	nan	nan	nan	nan	nan	nan	nan	nan	nan	nan	nan	nan	nan	119.101	156.788	-115.104	143.259	nan	-143.129	152.611	nan	-79.3424
2PZP_A	-114.316	123.589	-171.7	-116.82	99.3159	nan	-58.9668	145.377	-58.1387	-125.193	-145.804	nan	-72.562	159.817	66.3794	-69.1205	146.711	-27.3472	-116.316	nan	-73.0092	nan	nan	nan	nan	nan	nan	nan	nan	nan	nan	nan	nan	nan	nan	nan	nan	nan	nan	nan	125.185	176.081	-117.254	132.598	nan	-127.263	154.908	nan	-76.7
3MVM_A	-95.6136	111.765	-54.8391	-112.662	160.24	-71.2848	53.2701	52.4025	-47.9623	-60.6118	127.93	-80.1729	-134.987	124.585	nan	-57.6949	138.296	-27.3627	-112.805	nan	nan	nan	156.705	nan	-108.86	142.493	nan	nan	nan	nan	nan	nan	nan	nan	nan	nan	nan	nan	nan	nan	nan	nan	-118.556	134.576	nan	-124.561	142.048	nan	-86.6881
3MVM_B	-95.4525	114.004	-55.4904	-115.729	160.29	-71.3595	53.3136	52.9098	-48.9456	-61.9446	127.215	-79.7477	-133.581	122.6	nan	-56.1999	137.379	-25.6026	-111.27	nan	nan	nan	nan	nan	nan	nan	nan	nan	nan	nan	nan	nan	nan	nan	-30.4908	80.3445	174.922	158.402	nan	-107.259	141.195	nan	-119.576	132.974	nan	-122.648	139.933	nan	-84.9795
4H3Q_A	-109.542	125.557	-57.0909	-135.028	-172.267	nan	48.2121	56.0012	-55.9402	-72.6209	134.087	-58.4902	-127.585	127.318	nan	-52.2089	134.519	177.956	-110.357	-58.1915	nan	-170.803	179.34	nan	-129.172	132.969	-135.038	-89.899	-166.094	nan	-73.1671	-16.9614	nan	-119.893	-21.0784	-65.7549	-147.484	151.555	nan	-92.2667	126.545	169.006	-108.819	131.965	nan	-124.546	153.643	nan	-81.1423
4FV6_A	-112.381	111.683	-53.1728	-127.703	178.222	nan	54.4443	59.4485	-60.8557	-82.1311	140.477	-88.172	-141.921	135.555	nan	-65.5945	135.736	174.811	-134.658	-14.4527	nan	176.196	173.165	nan	-149.346	167.016	67.5154	-138.689	-171.332	nan	-64.6997	-33.3573	nan	-138.678	43.2339	52.0939	172.707	-171.987	nan	-140.785	149.356	-170.335	-113.14	132.018	nan	-132.627	147.531	nan	-91.837
4QMW_A	-131.986	148.384	-59.8999	-109.676	126.736	nan	-84.9569	128.567	171.976	-111.025	-145.314	-57.225	-79.4598	157.243	77.6763	-67.096	138.043	178.356	-97.296	-44.8975	nan	174.833	-176.205	nan	-87.5257	132.151	168.917	-94.3627	-178.45	nan	-56.988	-35.8244	nan	-141.36	26.9553	53.8236	173.862	170.031	nan	-79.334	146.274	-65.5957	-109.627	131.361	nan	-118.975	151.424	-66.4032	-74.0469
4KIK_B	-88.3912	117.365	-67.0603	-100.825	126.425	-152.156	-70.2605	134.62	-173.429	-115.687	-143.547	-66.2593	-80.9257	161.827	72.1171	-64.1052	141.45	-81.6209	-97.9902	-30.074	-62.9119	-64.2286	-176.503	nan	-114.932	-50.3857	nan	-117.163	-170.215	nan	75.071	-160.903	nan	-73.8101	-22.8626	71.3872	103.629	71.6733	nan	-81.1631	-35.1736	63.3247	-111.627	122.864	nan	-129.619	142.107	nan	-83.9621
3NWW_A	-90.4444	100.344	-60.2781	-103.698	158.543	-76.1804	49.5512	56.849	-38.4885	-62.2798	124.319	-78.6423	-135.451	125.624	nan	-59.4485	128.855	-23.0279	-109.509	-11.7746	nan	128.775	-175.966	nan	-80.4283	135.358	nan	-113.545	177.778	nan	-68.3545	107.096	nan	70.0821	32.2543	-35.6602	170.787	-175.065	nan	-109.736	146.287	nan	-115.625	138.607	nan	-123.068	138.08	nan	-75.4246
3V01_A	-109.065	167.223	-66.788	-152.583	125.369	176.742	-69.0121	131.677	-65.7199	-94.6033	-63.3408	nan	-145.462	-176.995	nan	-110.06	127.075	-169.68	-88.7248	-18.0627	-65.9636	147.906	-166.831	nan	-148.358	173.241	nan	-170.067	132.936	nan	18.0709	53.2911	-148.006	126.736	-150.875	nan	-38.551	152.524	nan	-106.669	160.306	nan	-120.145	130.642	nan	-105.422	145.315	-66.0263	-84.3984
4QD6_A	-96.6172	141.193	-90.2541	-138.654	103.419	nan	-63.255	127.992	-69.9123	-105.53	-36.4155	nan	174.306	149.908	-177.877	-88.8396	132.497	140.079	-113.673	-7.48959	nan	165.217	-169.403	nan	-154.321	136.474	nan	-85.8445	-124.43	nan	-131.902	-9.67711	-144.096	-99.5042	-6.42227	-65.9748	167.088	-156.805	nan	-120.946	169.572	37.9669	-119.154	143.126	nan	-127.891	141.694	-59.3761	-68.8064
4QD6_B	-99.1604	138.683	-54.1042	-131.616	86.6763	nan	-47.0199	127.382	-66.7567	-107.828	-42.6911	nan	-171.931	153.228	66.6083	-54.5741	136.292	160.011	-134.405	-5.15776	nan	175.037	-172.995	nan	-131.697	142.268	nan	-108.17	-145.18	nan	-84.4643	-98.9478	168.449	-74.7762	31.2823	-120.341	-83.4276	-116.912	nan	91.9734	114.725	-167.425	-120.719	138.504	nan	-126.541	152.109	-56.9334	-76.718
3ANQ_A	-100.645	135.069	-56.6972	-112.737	109.946	-41.3521	-69.3357	124.343	nan	-91.9215	-63.5356	-178.681	-162.787	170.206	nan	-78.5573	134.108	-155.411	-130.789	-2.05938	nan	-163.179	144.93	nan	-131.359	154.812	-116.343	-173.181	176.685	nan	-71.3632	-26.178	nan	-70.0145	-28.9966	62.1631	144.331	-132.123	nan	-134.415	166.849	-35.5764	-129.687	119.594	nan	-114.368	157.732	nan	-95.0479
3ANQ_B	-98.4279	134.21	-56.6755	-111.717	109.138	-42.6446	-69.2193	128.376	nan	-95.5756	-62.645	-178.532	-162.974	171.939	nan	-80.9677	135.762	-156.868	-131.154	-0.47929	nan	-165.18	144.081	nan	-130.031	154.191	-114.254	-172.835	175.171	nan	-70.6623	-27.8117	nan	-67.5418	-30.454	62.1209	145.634	-131.05	nan	-134.042	162.934	-37.9327	-125.302	122.365	nan	-116.599	157.796	nan	-95.4858
3ANQ_C	-101.117	138.175	-57.2418	-115.733	112.517	-38.257	-72.3638	125.866	nan	-92.7765	-61.0859	-178.68	-164.808	169.576	nan	-79.7213	136.583	-157.928	-132.446	-0.53814	nan	-165.466	143.309	nan	-130.742	152.765	-115.613	-171.69	174.978	nan	-69.5442	-26.807	nan	-68.6751	-29.8534	62.1641	143.95	-129.593	nan	-134.52	163.5	-35.2756	-124.232	120.538	nan	-113.704	159.2	nan	-96.3309
2HZI_B	-129.359	131.958	nan	-96.535	110.238	nan	-71.7447	147.149	-64.9902	-124.37	-129.296	-56.0357	-95.4576	158.985	81.6982	-69.3092	139.234	-174.526	-100.284	146.868	-67.4098	62.3816	8.87361	nan	61.3373	42.4012	nan	84.0989	-13.5709	nan	-58.8705	-23.2808	77.5209	-108.265	7.11157	-54.4076	85.4215	-148.579	nan	-84.0182	69.6703	-64.4929	-116.786	127.964	nan	-125.086	150.945	-56.9481	-78.2688
2HZI_A	-110.691	139.239	nan	-109.425	124.813	nan	-80.1057	139.225	-57.3884	-111.056	-122.5	-69.7306	-110.734	164.797	63.1085	-57.012	144.656	-153.083	-110.445	142.872	-71.6033	76.2887	5.19923	nan	65.0536	33.3943	nan	87.1778	-14.0832	nan	-59.2936	-24.072	72.4231	-108.828	9.78454	-54.6629	85.9974	-148.455	nan	-86.1113	72.0868	-62.3649	-114.016	134.263	nan	-126.2	150.066	-62.8449	-77.2653
2XIR_A	-118.22	115.536	-165.569	-102.56	107.309	nan	-78.4776	143.671	-50.4776	-128.125	-136.625	nan	-72.335	141.733	-170.237	-64.6522	141.615	22.6239	-106.587	-21.6881	-65.7722	-171.607	141.622	nan	-136.033	136.381	-57.9726	-109.784	-156.272	nan	-78.9438	-40.2386	nan	-119.384	-11.2325	-49.7461	-132.572	167.679	nan	-156.991	155.531	60.0104	-116.242	129.432	nan	-124.896	140.959	nan	-72.0232
3NW6_A	-106.359	139.293	nan	-131.822	112.768	nan	-92.1001	136.902	-69.9762	-127.82	-99.0078	nan	-82.3039	146.601	44.1676	-71.9159	142.649	-81.4694	-104.607	-33.0467	-77.7674	140.929	166.358	nan	-73.4156	141.353	176.67	-112.171	-174.036	nan	-62.275	-51.1195	nan	-85.0391	-17.3182	-67.4612	162.954	-168.532	nan	-68.09	135.57	-169.082	-104.733	137.261	nan	-123.627	163.581	-65.0569	-97.608
2O0U_A	-95.5019	119.016	-55.1301	-126.868	159.383	-68.6086	61.3189	52.461	-164.513	-68.3609	137.812	-52.0026	-141.966	136.462	173.134	-60.0226	124.6	-20.0762	-87.6389	-60.5634	nan	-177.615	-165.096	nan	-149.361	128.785	nan	-110.56	-152.756	nan	-76.388	-24.3028	nan	-95.2502	-28.8471	-26.6309	176.864	-177.515	nan	-107.521	145.376	nan	-131.713	132.883	nan	-125.972	144.669	nan	-85.076
3ZSH_A	-92.8789	115.233	-55.9706	-122.504	165.912	-67.3482	64.8695	39.8485	-49.6694	-60.2058	131.309	-76.7736	-147.491	120.628	nan	-62.6757	138.792	-26.3749	-129.212	158.83	nan	62.1721	-4.62105	nan	15.602	85.9031	nan	95.42	-28.0006	nan	-62.1443	-39.4378	nan	-108.755	15.7026	-27.3637	91.5654	-149.858	nan	-92.5551	98.3065	nan	-127.028	133.463	nan	-116.21	138.435	nan	-75.3125
4EOP_C	-115.147	131.828	-72.5535	-108.556	114.771	174.91	-68.0095	130.74	-147.057	-98.5644	-55.2868	nan	-160.004	153.244	65.2844	-75.2917	127.512	170.147	-88.5166	-46.1118	nan	158.568	180.0	nan	-105.626	132.323	-67.1439	-91.8091	-154.577	nan	-59.3924	-25.4883	nan	-159.357	155.574	77.5409	74.393	-174.727	nan	-125.861	132.164	nan	-99.1724	127.506	nan	-120.699	152.616	-64.3877	-91.5126
4EOP_A	-105.391	140.041	-59.8052	-116.052	115.343	177.846	-64.5767	138.903	-83.8595	-104.259	-54.2296	nan	-162.571	158.131	50.5724	-77.6836	130.226	-179.209	-93.4285	-41.7165	nan	161.815	-164.206	nan	-121.59	132.42	-161.704	-95.94	nan	nan	-54.3647	-34.9848	nan	nan	164.943	71.7383	70.3808	176.784	nan	-119.921	138.255	nan	-104.336	127.243	nan	-120.389	147.542	-62.0497	-85.4345
2FUM_D	-86.6703	107.217	-54.7817	-78.1397	115.017	-176.095	-65.5281	109.049	-113.635	-79.7565	-130.689	nan	-116.431	165.59	34.4617	-79.3865	130.986	nan	-101.35	-52.6777	-91.1595	-145.021	147.964	nan	-75.2562	-159.846	nan	139.12	67.4705	nan	67.681	-52.5405	nan	-136.06	-49.6091	53.5763	-75.7932	133.136	nan	-115.517	130.297	59.7213	-99.2572	125.12	nan	-119.604	146.153	-70.7561	-68.0017
2FUM_A	-109.194	115.891	-55.0298	-97.7587	101.6	-166.107	-63.5646	135.167	-44.4314	-116.149	-142.231	nan	-76.6285	173.521	21.6358	-91.0742	117.979	nan	-78.2732	-37.1279	-73.4508	172.728	179.966	nan	-119.864	131.784	-47.7923	-98.0799	88.4504	nan	51.6688	-168.372	nan	-55.2256	40.8409	-99.6022	-136.772	145.329	nan	-80.5301	134.954	-42.1026	-104.585	125.052	nan	-113.37	143.971	-76.0875	-69.2747
2FUM_C	-96.5823	107.289	-65.0118	-82.8263	122.318	-178.708	-71.76	109.697	-95.9437	-76.9495	-133.102	nan	-120.03	172.693	122.406	-70.1212	126.597	nan	-97.7107	-57.4825	-76.9512	-148.375	165.715	nan	-153.344	58.1442	65.1508	-74.7265	118.068	nan	64.7051	-56.2948	nan	-141.157	-47.0889	39.5863	-64.3722	136.516	nan	-124.696	136.748	8.43326	-104.721	128.071	nan	-118.188	149.609	-73.3262	-73.0397
2FUM_B	-105.487	118.199	-54.3142	-91.8062	97.1956	-179.931	-57.0648	137.658	-81.8845	-120.695	-136.26	nan	-50.3561	148.676	-136.247	-81.0073	121.066	nan	-82.1719	-40.9932	-80.6619	177.678	-172.959	nan	-121.957	125.705	-53.5385	-91.9326	84.1478	nan	53.083	-174.311	nan	-1.99557	-4.87998	62.568	-135.258	154.905	nan	-82.9733	133.368	-65.2577	-102.322	126.514	nan	-115.487	147.91	-67.1589	-74.8659
1PMV_A	-82.9014	117.968	-60.4892	-124.23	155.572	-47.2629	49.9847	58.8963	-40.4827	-62.5701	155.167	-87.3163	-156.148	130.961	-72.7976	-56.7053	149.341	-22.3684	-148.482	10.9871	nan	137.765	-176.831	nan	-166.52	167.481	nan	-163.403	-149.101	nan	-75.7328	-56.9709	nan	-55.421	-34.0594	-166.763	164.55	-163.201	nan	-104.398	141.822	nan	-125.025	147.692	nan	-133.579	159.694	nan	-106.69
3DJ7_A	-124.724	140.587	-59.1858	-91.8453	118.501	-80.131	-83.0571	133.319	nan	-106.267	-149.148	nan	-79.7338	153.015	63.43	-62.5792	131.013	-20.1249	-94.2884	-17.927	-73.45	164.865	170.483	nan	-110.218	123.639	-60.7548	-111.781	-154.439	nan	-59.9229	-57.3577	-144.917	-123.973	17.4311	-81.7469	165.721	-179.046	nan	-92.5448	153.422	-58.8195	-106.699	126.253	nan	-116.27	147.305	-59.7196	-71.0549
2C5O_C	-108.203	137.765	-67.8396	-117.05	113.025	126.127	-57.9552	134.266	-108.324	-111.3	-39.4231	nan	-176.811	154.43	74.9055	-76.5272	138.403	177.285	-116.718	-23.1108	nan	-174.964	-172.158	nan	-129.368	145.436	-84.3788	-118.118	-160.683	nan	-55.5324	119.247	nan	78.2038	-38.0152	50.987	88.604	-164.079	nan	5.59678	128.133	nan	-118.907	124.81	nan	-109.363	141.895	-66.7174	-75.2597
2C5O_A	-117.979	137.739	-74.1013	-118.133	114.336	128.529	-62.1022	138.839	-113.428	-111.975	-45.2059	nan	-173.973	154.799	67.2311	-70.2746	132.915	-178.534	-113.392	-14.9955	nan	178.244	-179.838	nan	-124.848	138.297	-86.7402	-108.345	-161.356	nan	-59.9738	118.761	nan	78.7343	-38.4011	54.3085	90.3186	-155.818	nan	6.07612	120.48	nan	-108.215	121.797	nan	-108.248	143.346	-64.432	-75.7431
2V62_B	-128.787	142.191	-55.9969	-110.791	127.377	nan	-68.2185	136.586	-88.302	-101.928	-155.195	nan	-73.6106	146.496	nan	-62.2223	147.159	nan	-116.641	nan	nan	nan	nan	nan	nan	nan	nan	nan	nan	nan	nan	nan	nan	nan	nan	nan	nan	43.227	nan	-110.819	139.79	nan	-122.778	130.83	nan	-125.465	151.429	-59.1521	-65.1305
2V62_A	-131.839	140.348	-58.5119	-109.958	126.141	nan	-67.8247	135.895	-86.4824	-102.912	-155.996	nan	-71.6546	144.914	nan	-61.3886	147.489	nan	-116.865	nan	nan	nan	nan	nan	nan	nan	nan	nan	nan	nan	nan	nan	nan	nan	nan	nan	nan	nan	nan	nan	139.337	nan	-122.859	131.891	nan	-127.288	152.673	-59.8693	-64.509
3RJC_A	-135.192	152.282	-63.9658	-116.194	88.7199	-48.9121	-46.9175	107.296	-69.772	-73.3081	-52.5447	nan	-154.161	169.258	-47.8283	-97.5963	113.469	-174.967	-68.651	-34.6991	nan	160.503	-169.686	nan	-108.556	95.2502	176.698	-53.193	-139.395	nan	-114.182	-3.67584	nan	-144.791	-9.90733	-60.8162	-172.055	-166.671	nan	-94.1894	157.944	nan	-124.371	135.656	nan	-124.262	154.792	-55.0417	-92.863
4QMN_A	-121.346	152.054	-55.8928	-107.306	129.323	nan	-86.9023	124.504	-169.017	-105.403	-148.736	-62.4981	-81.6695	155.987	90.7594	-65.4498	140.723	-173.332	-133.274	-2.01907	nan	-177.901	160.4	nan	-155.065	144.781	138.158	-101.635	-93.9467	nan	-174.77	3.71926	nan	-70.0758	-44.7704	51.4098	-173.182	-175.719	nan	-116.038	155.878	-52.9675	-107.907	133.549	nan	-123.63	146.038	-60.6539	-69.6573
3ZFY_B	-107.221	157.417	nan	-145.454	151.924	nan	-119.248	125.357	nan	-105.319	-151.065	nan	-29.04	107.372	nan	-67.3483	nan	nan	nan	nan	nan	nan	nan	nan	nan	nan	nan	nan	nan	nan	nan	nan	nan	nan	-3.17243	-60.3221	155.159	-155.812	nan	-67.9335	174.912	nan	-146.888	78.8699	nan	-98.1975	161.003	nan	-99.6211
3ZFY_A	-109.572	155.773	nan	-144.986	152.95	nan	-119.68	125.388	nan	-106.756	-150.729	nan	-29.5252	107.883	nan	-66.8363	nan	nan	nan	nan	nan	nan	nan	nan	nan	nan	nan	nan	nan	nan	nan	-67.877	158.217	-116.46	-0.662638	-64.8706	155.723	-156.463	nan	-69.5867	176.357	nan	-148.726	77.4853	nan	-97.4248	160.667	nan	-99.4537
4CLI_A	-112.153	130.488	nan	-130.319	122.469	nan	-74.0263	137.797	-86.6576	-107.127	-56.3504	nan	-154.906	154.652	60.8546	-70.8201	150.699	nan	-119.545	-19.3627	-63.8865	158.002	164.679	nan	-134.809	-71.9376	49.1064	52.4668	-94.5614	nan	-57.074	-177.15	nan	-64.2824	91.3896	-175.301	118.16	155.183	nan	-97.8309	163.426	-58.0658	-127.747	130.986	nan	-118.791	156.073	-65.1924	-82.9373
4AW2_A	-121.576	135.479	-60.994	-88.2136	117.578	-179.402	-89.0522	114.198	nan	-92.4052	-50.9457	-61.9556	-157.249	133.841	-16.2756	-79.1643	125.937	nan	-109.742	-15.3903	nan	-148.84	146.098	nan	-135.209	127.328	-70.665	-119.006	-178.608	nan	-71.0567	-19.3344	nan	-110.965	-14.9061	-54.9609	174.73	-140.525	nan	-158.153	161.812	54.1322	-117.732	126.099	nan	-125.945	148.899	nan	-79.259
3RAI_A	-108.157	142.631	-65.8411	-111.421	109.856	166.206	-62.4036	129.612	-68.1874	-95.3992	-45.6549	nan	-175.053	160.602	65.6723	-83.3988	120.118	-178.602	-77.9864	-30.9094	nan	152.068	-172.571	nan	-109.332	90.3438	-56.2191	-63.253	-176.984	nan	-68.7576	-28.7986	nan	-105.296	-2.74131	-62.8459	150.374	-170.194	nan	-72.0625	141.043	nan	-124.057	130.56	nan	-121.641	147.616	-72.1431	-88.1532
3IDP_B	-71.7916	125.644	nan	-106.712	128.111	nan	-91.8195	129.974	nan	-108.366	-128.041	nan	-73.3399	143.109	-143.268	-78.834	129.732	-167.895	-98.9424	-57.2708	nan	-152.626	164.453	nan	-139.861	-157.14	nan	142.356	166.129	nan	-46.4444	-32.368	nan	-111.877	33.2288	-35.1379	134.447	160.499	nan	-126.969	132.04	nan	-107.646	131.848	nan	-126.146	151.168	-53.1318	-77.5225
4N6Y_A	-120.707	155.752	-60.3366	-120.036	109.318	-176.315	-73.2343	135.944	nan	-122.039	-157.237	nan	-70.2646	155.784	20.4129	-71.1336	124.061	-178.348	-83.0013	-36.7139	-67.1648	-179.944	163.17	nan	-152.573	140.679	nan	-177.091	-137.333	nan	-70.3113	-14.4544	nan	-76.2	-32.318	31.7026	-119.848	-42.3618	nan	-120.596	114.539	nan	-115.503	127.359	nan	-115.885	148.475	-65.1034	-79.6919
3CJG_A	-113.575	126.811	-160.58	-115.566	110.624	-148.036	-78.1135	139.537	-65.0521	-115.241	-138.173	nan	-77.596	143.029	-67.0886	-61.4314	144.197	7.99657	-107.63	11.0169	-69.2005	121.42	162.496	nan	74.932	nan	-136.291	nan	142.462	nan	nan	nan	nan	nan	nan	nan	nan	nan	nan	-117.773	137.775	59.2748	-104.661	130.689	nan	-129.618	141.958	nan	-73.3537
3DTW_A	-128.632	131.518	-74.9583	-112.841	108.494	-121.617	-74.7604	134.952	-54.2745	-113.598	-150.47	nan	-59.7503	145.956	65.8178	-74.3893	152.926	-27.4675	-104.988	-65.8655	-70.4676	-133.195	165.166	nan	-139.148	146.561	-152.965	-163.898	nan	nan	nan	nan	nan	nan	nan	nan	nan	-163.797	nan	-138.453	141.126	55.3255	-97.0693	142.011	nan	-137.18	149.207	nan	-82.5493
3KXH_A	-127.077	121.251	-49.3816	-113.101	138.521	-69.648	-71.8947	131.185	nan	-100.005	-54.4024	nan	-158.992	156.762	59.2078	-72.8128	139.268	177.917	-124.993	-20.4994	nan	-170.786	179.388	nan	-164.468	152.788	46.4876	-139.686	-175.943	nan	-56.7675	-28.7471	-80.3796	-108.297	3.42119	-43.1377	-169.111	162.473	nan	-118.471	145.121	-72.4757	-132.192	130.294	nan	-129.014	143.452	-56.8836	-71.3259
3DTW_B	-120.214	132.785	-80.8582	-115.594	103.406	-116.017	-68.9816	139.221	-47.011	-123.822	-142.443	nan	-61.0515	141.614	-60.6329	-75.134	159.86	-27.4965	-111.61	-57.8649	-70.2805	-140.868	160.622	nan	-139.719	nan	-175.029	nan	-164.754	nan	nan	nan	nan	nan	nan	nan	nan	nan	nan	-139.337	140.486	54.856	-95.0484	143.785	nan	-141.485	146.781	nan	-79.6027
4IDT_B	nan	nan	nan	nan	nan	nan	nan	nan	nan	nan	nan	nan	nan	nan	nan	nan	nan	nan	-76.3141	-47.2168	-106.927	-170.814	-174.705	nan	-134.21	113.856	-176.12	-85.1649	178.634	nan	-62.1527	-33.9036	nan	-125.469	4.86623	-68.9557	-169.336	157.193	nan	-76.2678	153.368	-63.3631	-119.398	131.485	nan	-131.441	163.481	-75.4339	-78.0974
4IDT_A	nan	nan	nan	nan	nan	nan	nan	nan	nan	nan	nan	nan	nan	nan	nan	nan	nan	nan	-75.2809	-46.6631	-112.332	-171.053	-176.212	nan	-134.046	114.266	-171.859	-85.8676	-179.572	nan	-63.7539	-35.1168	nan	-126.559	4.19652	-69.8064	-166.552	155.861	nan	-77.3876	154.228	-63.8358	-118.783	134.174	nan	-130.948	162.134	-69.8318	-79.6187
3QAM_E	-129.901	151.376	-55.1102	-107.87	124.635	-81.1328	-80.3871	113.478	-65.0012	-88.5692	-62.1335	nan	-159.879	155.571	177.125	-79.2986	118.794	nan	-85.0114	-22.8205	-63.7488	172.883	161.807	nan	-134.094	158.68	nan	-133.075	-170.946	nan	-78.7356	3.00511	nan	-122.029	-55.01	-59.2131	-135.836	-174.745	nan	-120.255	132.86	172.674	-110.956	122.498	nan	-119.191	144.489	-59.8074	-75.0697
3KMU_A	-82.9591	127.322	-55.1643	-96.5935	102.035	179.442	-79.9715	118.539	-73.6399	-98.8159	-51.7356	-86.8072	-155.991	140.332	nan	-81.3341	131.374	-170.625	-104.875	-38.6066	-64.7697	-160.558	162.889	103.009	-147.121	139.115	44.2149	-159.818	-161.533	66.1709	-51.4215	-40.6959	59.4526	-86.2519	-15.8392	nan	144.431	-137.078	nan	-142.523	156.56	42.2362	-125.434	131.747	-167.142	-120.928	149.088	-63.0394	-90.6625
3F5U_A	-134.813	147.987	-63.2999	-105.23	133.876	-63.7911	-96.7631	151.379	nan	-125.428	-128.267	nan	-66.4997	150.282	65.8769	-76.5793	133.508	-164.159	-96.9114	-27.4841	-70.42	173.841	174.163	nan	-151.942	150.624	nan	-137.904	nan	nan	-66.4732	nan	23.7565	nan	-20.4491	-48.124	nan	149.11	nan	-121.055	137.22	nan	-117.631	126.752	nan	-122.948	138.538	-70.287	-62.955
4ASX_B	-139.607	140.04	179.332	-128.283	136.35	-76.6895	-82.0024	139.476	-63.217	-100.421	-65.9744	-84.4415	-164.37	156.743	67.0231	-69.4017	127.946	nan	-102.62	-34.047	171.375	-171.579	164.228	nan	-110.926	127.948	-173.705	-88.7222	176.915	nan	-56.6384	-36.8916	-176.368	-127.229	-2.93084	-54.8204	-144.21	166.939	nan	-94.7762	127.939	nan	-102.401	115.752	nan	-103.405	138.626	-76.3329	-73.0129
4ASX_A	-131.109	138.279	-176.616	-132.512	139.71	-76.8551	-82.0296	137.698	-55.9984	-96.2146	-69.1128	-91.6257	-159.717	157.318	54.8017	-66.2001	127.478	nan	-101.593	-36.5392	172.059	-157.211	162.462	nan	-112.449	110.048	174.919	-75.2725	179.189	nan	-64.8493	-32.6663	179.159	-122.575	5.70255	-59.7689	-175.981	-179.619	nan	-105.207	129.524	nan	-100.135	114.436	nan	-98.8057	137.857	-69.2822	-74.3016
3LLT_A	-98.965	121.96	-64.2658	-95.3694	114.263	-173.385	-69.8993	126.509	nan	-105.115	-56.1889	nan	-159.082	173.19	56.3434	-88.4822	137.492	-179.98	-99.664	-36.338	-55.6873	176.682	160.635	nan	-118.704	141.323	-76.544	-108.03	-153.857	nan	-99.764	-19.0347	nan	-108.129	-34.9512	-51.0052	-135.968	152.047	nan	-109.067	125.675	167.272	-101.09	115.531	nan	-111.044	138.997	-56.2853	-78.4253
4EH7_A	-105.757	128.459	-53.5136	-129.888	159.929	-75.0706	59.739	40.8124	-42.0659	-57.19	131.496	-87.484	-145.845	112.65	nan	-47.4423	138.63	-34.1472	-123.787	-18.928	nan	169.431	134.271	nan	-114.671	nan	nan	nan	nan	nan	nan	nan	nan	nan	-27.4966	nan	153.529	163.48	nan	-98.7271	155.841	nan	-121.44	135.751	nan	-112.454	142.192	nan	-71.0949
4QQJ_A	-112.217	137.882	-65.5537	-120.097	109.846	nan	-79.5917	135.091	-58.7699	-117.777	-135.872	nan	-81.3423	140.377	nan	-60.4325	136.079	-21.1462	-93.8656	-17.0605	-63.3277	162.069	148.865	nan	-115.338	nan	nan	nan	-94.1555	nan	nan	nan	nan	nan	nan	nan	nan	nan	nan	-154.418	148.697	59.6956	-119.254	131.237	nan	-126.008	140.353	nan	-71.663
3ZTX_A	-133.326	140.396	-53.6454	-87.8464	128.417	-56.2617	-92.9035	129.182	nan	-95.5333	-58.9184	nan	-171.456	155.883	64.1498	-65.7524	144.096	22.9483	-111.783	-22.6454	-70.0033	-176.083	134.391	nan	-94.4698	175.303	-68.0231	174.494	175.728	nan	-52.9123	-38.9064	-83.3964	-117.271	-26.6754	-75.7059	148.422	74.4208	nan	-144.838	133.921	-68.9825	-106.695	134.527	nan	-121.27	142.948	-60.8998	-64.7271
3ZTX_B	-130.48	135.835	-55.1065	-80.4123	126.303	-63.3601	-93.0935	124.576	nan	-92.1547	-148.111	nan	-92.0567	158.842	37.4649	-60.5689	148.457	-27.2622	-102.295	nan	-98.9847	nan	-131.005	nan	nan	nan	nan	nan	nan	nan	nan	nan	nan	nan	nan	nan	nan	nan	nan	108.303	-61.2983	-176.58	-117.037	125.421	nan	-119.668	145.79	-61.8825	-67.3956
3QF9_A	-126.931	137.882	-60.8668	-89.8778	122.248	-143.202	-92.6956	130.92	nan	-111.387	-148.886	nan	-77.4375	158.376	25.3264	-61.8586	126.28	-154.345	-87.1513	-35.1055	-57.4658	-179.918	176.201	nan	-160.627	159.269	nan	156.99	-140.54	nan	-61.1237	1.93128	nan	-106.888	-35.2757	42.3148	137.727	-132.157	nan	-140.197	116.343	nan	-122.947	123.328	nan	-110.568	151.728	-61.1862	-77.6708
3R1N_A	nan	nan	nan	-84.1801	140.968	-59.0024	-94.9236	150.082	nan	-78.3046	21.7606	-98.6035	-117.287	117.588	145.26	-90.6301	150.989	nan	-125.266	23.4919	-43.7382	116.46	179.399	nan	-129.06	137.546	-49.8582	-81.1512	-142.102	nan	-104.889	-37.434	nan	-82.9569	-26.0911	-98.9515	-164.669	137.796	nan	-65.5007	145.538	67.4636	-111.154	123.847	nan	-119.581	156.932	-40.8063	-87.4468
4NJD_A	-120.317	126.085	-62.1499	-125.514	156.68	-54.9015	62.0566	64.1535	-64.8236	-67.2472	125.903	-71.2615	-123.128	117.003	nan	-68.9551	137.125	-165.07	-122.0	-18.9638	nan	-162.412	156.626	nan	-127.302	145.148	-97.8621	-139.993	176.502	nan	-51.1231	-47.2387	nan	-76.5243	-12.9201	nan	137.552	-162.96	nan	-101.678	155.78	nan	-118.796	136.248	nan	-127.17	156.92	nan	-98.6832
3RNY_B	nan	nan	nan	nan	nan	nan	nan	nan	nan	nan	nan	nan	nan	nan	nan	nan	nan	nan	nan	nan	nan	nan	nan	nan	nan	nan	nan	nan	nan	nan	nan	nan	nan	nan	nan	nan	nan	nan	nan	-149.841	nan	nan	nan	113.469	nan	-147.756	167.505	nan	-80.1188
3RNY_A	nan	nan	nan	-111.469	91.2859	nan	-55.8626	122.248	nan	-111.446	-168.752	-74.2324	-55.6772	157.12	nan	-80.4992	157.924	nan	-57.9534	nan	nan	nan	nan	nan	nan	nan	nan	nan	nan	nan	nan	nan	nan	nan	nan	nan	nan	nan	nan	nan	nan	nan	nan	-53.2398	nan	-134.361	149.46	nan	-84.6422
4KKE_A	-87.1527	114.191	-54.9271	-121.111	153.544	-61.3703	61.7417	61.3631	-162.923	-71.7861	136.843	-84.9939	-137.046	132.998	-50.8586	-64.4951	131.955	17.9586	-115.359	-21.6562	nan	-167.27	178.822	nan	-147.74	149.196	nan	-152.957	-162.016	nan	-66.7233	-29.7201	nan	-112.766	45.2738	49.2436	93.6513	-160.493	nan	-85.0339	145.434	nan	-113.572	137.208	nan	-119.672	151.425	nan	-89.3605
1JBP_E	-138.737	149.779	-55.0095	-101.36	120.867	-66.1248	-84.8273	119.896	nan	-98.3597	-65.9973	nan	-155.271	140.389	-167.668	-66.0501	121.616	nan	-89.5879	-15.0186	-61.8388	163.604	170.473	nan	-123.769	175.385	nan	-163.367	-165.298	nan	-26.5166	-72.1226	nan	-143.812	25.0186	21.7963	-140.65	170.863	nan	-135.273	151.487	62.6825	-120.205	129.347	nan	-124.5	150.449	-68.2792	-81.3721
4CZU_D	-113.064	133.249	-65.7403	-87.2347	123.389	-75.099	-101.114	121.243	-91.1845	-89.9458	-140.558	nan	-83.7263	157.757	79.515	-80.7444	115.118	nan	-83.2376	-41.9981	168.986	-134.323	141.982	nan	-130.82	123.661	177.924	-111.45	-169.687	nan	-68.8654	-43.6065	nan	-116.187	-0.902223	-58.2476	-140.034	148.809	nan	-135.545	154.745	-65.888	-123.916	126.09	nan	-124.463	151.295	-57.176	-70.197
3WAR_A	-125.885	140.942	-58.1228	-125.918	134.752	-78.4557	-69.7259	139.265	-53.2235	-113.574	-47.6711	nan	-157.37	139.495	-172.302	-74.6119	134.444	-164.818	-102.126	-29.9212	-57.7432	169.211	176.383	nan	-169.397	134.669	43.0469	-152.613	-166.012	nan	-62.9462	-26.2648	-171.536	-118.533	-8.17944	-60.6722	-172.67	168.678	nan	-124.508	140.593	-64.3569	-126.709	130.199	nan	-127.961	144.197	-59.8648	-70.639
1OIT_A	-131.408	144.918	-64.1469	-107.391	113.973	164.952	-71.9261	138.253	91.8321	-94.9243	-50.8923	nan	-168.027	159.293	58.8287	-71.5268	114.82	nan	-90.2051	-18.6619	nan	165.17	-172.131	nan	-135.92	137.81	-57.709	-113.899	-176.375	nan	-70.9429	-25.0416	nan	-114.332	29.7195	-65.7218	110.478	172.605	nan	-77.9709	142.582	nan	-111.573	139.744	nan	-133.413	141.026	-42.1871	-71.6077
3E92_A	-91.6901	116.38	-52.6121	-124.662	155.511	-66.0734	60.9473	44.2371	-51.2291	-64.4761	132.835	-88.1043	-143.293	140.547	nan	-61.8643	150.737	-21.4641	-140.442	156.101	nan	97.355	-11.6482	nan	57.9584	45.078	nan	81.4295	-26.4928	nan	-48.3012	-47.0601	nan	-76.964	-11.3812	-61.8912	115.956	-135.212	nan	-106.11	91.0099	nan	-127.015	133.586	nan	-117.449	145.761	nan	-83.2426
4JBP_A	-122.049	142.335	-52.9784	-89.5091	127.888	-62.5283	-93.4881	132.615	nan	-113.917	-145.988	nan	-75.4163	157.151	69.5335	-68.1623	125.869	-19.9725	-93.565	-25.2746	-64.2162	-176.765	156.143	nan	-110.718	121.61	-103.445	-104.873	170.389	nan	-57.7354	-53.2696	-77.0081	-97.1195	-8.93017	-57.963	178.55	168.636	nan	-90.7998	150.624	-53.7133	-109.517	129.935	nan	-119.238	145.46	-56.609	-68.2135
4AOT_A	-122.307	134.642	-65.8345	-97.3456	129.017	-177.221	-77.051	123.977	nan	-117.355	9.98684	nan	164.821	179.796	nan	-117.373	134.218	-111.981	-109.22	-15.8407	-65.1714	-179.087	162.48	nan	-152.694	82.3997	175.231	-90.3245	-171.532	nan	-70.663	-22.4907	nan	-97.4422	-21.5444	-65.7519	159.252	-176.978	nan	-78.6221	144.642	-84.4636	-104.751	125.815	nan	-106.8	156.275	-60.3833	-87.2694
4W4X_A	-83.8442	120.351	-47.6677	-122.895	167.682	-56.6856	41.8277	70.1404	-170.192	-83.0229	105.21	-84.8839	-109.114	130.73	-75.0905	-67.9018	147.482	25.2391	-89.2234	-48.5804	nan	72.5888	-43.9675	nan	-148.79	97.8983	nan	-157.647	131.973	nan	52.0114	86.5316	nan	100.195	-87.5795	-151.23	-128.985	-134.55	nan	-100.333	95.7872	nan	-118.672	133.837	nan	-114.182	156.347	nan	-98.361
3AC3_A	-109.519	134.811	-60.4976	-127.224	107.009	169.244	-71.5054	122.158	-76.8231	-105.081	-48.4501	nan	-136.49	126.047	-173.962	-78.9687	120.565	-169.533	-93.0582	-27.4406	-57.7525	-157.842	151.318	nan	-145.832	124.05	nan	-136.198	-163.91	nan	-66.0418	-35.6917	-171.15	-101.264	2.8275	-48.7765	142.922	-161.956	nan	-121.949	165.856	-65.2889	-129.408	120.6	nan	-119.873	147.681	-63.3606	-82.8777
3C50_B	-129.682	122.786	-62.1007	-102.666	107.228	-178.508	-76.6599	129.739	-59.5233	-128.323	0.153233	63.5198	-173.432	144.661	-174.27	-84.7804	127.878	nan	-92.5685	-33.8398	-68.3749	-176.193	170.898	nan	-122.843	131.775	-70.9549	-111.718	-169.852	nan	-68.2908	-32.8721	nan	-114.763	5.03279	-62.7145	158.681	-176.865	nan	-89.6995	156.736	-65.2947	-109.188	131.652	nan	-113.214	147.177	-74.6835	-79.6804
4YVE_A	-111.735	136.497	-61.2291	-95.5565	115.665	160.655	-83.9368	117.925	nan	-78.7427	-55.0141	nan	-159.323	152.164	-174.818	-83.4533	108.115	nan	-87.7744	-10.4235	nan	-167.621	165.254	nan	-143.637	134.17	-155.969	-127.949	-164.042	nan	-55.6305	-56.3624	nan	-110.006	12.4377	-64.879	173.434	-154.737	nan	-141.817	145.559	34.7231	-95.9794	143.366	nan	-147.396	134.83	51.5968	-71.4273
3C50_A	-122.712	128.803	-57.5849	-104.568	109.097	-174.369	-77.2766	133.512	-61.5117	-135.663	3.73088	62.0537	-169.763	157.858	-173.69	-97.7915	125.193	nan	-89.7537	-31.1537	-63.1501	-177.553	-177.418	nan	-126.76	132.175	-174.375	-108.309	-177.069	nan	-63.2728	-28.6325	nan	-114.844	-0.199792	-63.4437	163.834	-175.839	nan	-86.682	163.407	-65.5876	-114.711	122.056	nan	-108.43	139.051	-64.3721	-68.5876
3IPH_A	-93.8819	115.779	-54.5079	-119.94	160.175	-67.1714	60.5327	43.9863	-52.7049	-55.7288	134.08	-95.3708	-149.009	119.786	nan	-48.4094	136.454	-26.8878	-124.495	-1.43654	nan	105.72	113.299	nan	-16.7065	140.737	nan	-118.657	-167.519	nan	-73.127	111.143	nan	71.6043	20.0599	-48.3314	-177.635	173.889	nan	-99.8121	152.385	nan	-121.614	141.19	nan	-120.559	143.156	nan	-81.295
1S9J_A	-129.633	158.362	-77.6776	-146.402	127.515	-138.868	-73.0912	119.73	-72.3172	-84.168	-65.6835	nan	-150.076	-169.161	nan	-115.296	115.945	-161.095	-77.3095	-30.1134	-69.7439	162.243	-167.066	nan	-159.776	166.618	nan	175.254	127.251	nan	46.7293	33.5847	-142.652	150.979	-155.301	nan	-63.4573	146.524	nan	-72.4919	166.857	nan	-120.426	131.394	nan	-102.51	143.494	-61.8891	-68.8341
4I92_A	51.5841	48.784	-62.2666	-61.3705	137.79	nan	-60.5218	-34.6512	nan	-69.6725	-15.2369	-70.5403	-83.0768	-1.66836	-75.4299	-68.2785	128.861	nan	-115.716	-10.829	nan	-76.8868	-178.753	nan	-112.207	-1.56185	74.2057	-112.141	12.5601	-62.1954	73.6755	-159.585	nan	-84.0177	-25.7816	-164.644	-121.406	105.026	170.759	-132.225	121.045	nan	-123.547	130.669	nan	-114.394	140.415	-65.5497	-82.4109
3GCV_A	-88.0049	115.626	-53.2845	-120.67	167.702	-66.3215	55.8679	40.3335	-50.0765	-60.3664	130.242	-89.3241	-138.674	111.68	nan	-55.4073	128.961	9.02088	-124.963	-0.980985	nan	167.903	145.033	nan	-125.954	nan	nan	nan	nan	nan	nan	nan	nan	nan	113.276	nan	179.113	144.948	nan	-107.551	150.973	nan	-122.414	138.838	nan	-118.854	134.108	nan	-68.562
3PRI_A	-77.826	127.916	nan	-111.482	134.265	nan	-118.68	116.652	nan	-112.467	-128.644	nan	-53.2281	129.708	-111.872	-76.7485	137.32	-172.774	-127.627	-8.53025	nan	157.498	-172.681	nan	-107.637	125.052	nan	-114.838	165.914	nan	-36.0977	128.203	nan	34.2529	93.9759	-42.6017	133.467	165.698	nan	-113.629	131.591	nan	-98.5505	149.545	nan	-138.359	155.653	-55.859	-84.9241
3PRI_B	-78.9781	126.755	nan	-111.067	135.745	nan	-120.24	114.545	nan	-111.228	-128.206	nan	-50.05	126.74	-108.614	-75.0877	139.536	-173.203	-129.786	-6.22441	nan	154.428	-170.809	nan	-108.713	122.367	nan	-112.593	165.744	nan	-35.3954	128.649	nan	33.3934	93.2433	-42.0312	132.955	165.59	nan	-113.707	133.386	nan	-100.139	148.538	nan	-136.31	153.286	-55.1901	-81.6774
4AS0_A	-131.978	138.659	-59.3914	-89.9203	118.148	-162.17	-90.5192	129.648	nan	-108.754	-148.742	nan	-74.1052	153.204	26.3571	-60.4563	132.133	-178.202	-91.5704	-35.1162	-75.5674	171.009	176.551	nan	-158.707	160.874	nan	165.953	-148.214	nan	-54.9073	-19.6316	nan	-93.0656	-2.78622	53.0168	105.089	-148.047	nan	-127.381	130.868	nan	-118.879	134.852	nan	-119.248	147.685	-66.7789	-76.944
3VN9_A	-105.187	130.417	-41.7681	-104.969	120.285	-74.2395	-62.9351	138.664	32.2026	-124.777	-33.1832	nan	-167.85	149.55	160.364	-111.615	165.1	152.889	-177.205	72.8034	35.7606	145.635	97.8278	nan	-139.167	147.363	161.297	-159.431	-136.591	nan	-121.367	164.95	nan	70.8279	-41.7734	-68.0993	-126.446	164.211	nan	-121.052	127.919	nan	-107.511	139.514	nan	-127.964	143.305	-63.6743	-68.816
3Q60_A	nan	nan	nan	nan	nan	nan	nan	nan	nan	nan	nan	nan	nan	nan	nan	nan	nan	nan	nan	nan	nan	nan	nan	nan	nan	nan	nan	nan	nan	nan	nan	nan	nan	nan	nan	nan	nan	nan	nan	nan	nan	nan	nan	nan	nan	nan	nan	nan	nan
2W05_A	-121.142	156.209	-60.1642	-127.544	115.397	176.346	-66.9121	124.61	-63.7973	-91.887	-42.6443	nan	-172.377	159.245	64.2469	-84.1171	108.016	-178.106	-66.8432	-79.0446	nan	-124.304	-170.785	nan	-155.508	-169.723	-169.512	67.4877	163.568	nan	65.3466	-111.543	nan	-68.2775	-12.2256	nan	150.323	-159.339	nan	-109.464	142.164	nan	-114.507	131.138	nan	-122.938	150.103	-62.9957	-87.2582
2HZN_A	-119.644	114.743	nan	-77.8235	81.9589	nan	-47.2449	158.944	-75.3014	-135.835	-127.002	-56.4994	-107.636	175.273	49.6757	-77.7712	145.426	-88.3794	-100.367	86.7833	-72.4475	-12.7406	102.83	nan	-109.769	nan	nan	nan	-139.759	nan	nan	nan	nan	nan	nan	nan	nan	nan	nan	-157.189	131.548	-63.772	-114.545	123.9	nan	-103.301	177.301	-61.5915	-104.129
3V04_A	-109.769	165.376	-71.0612	-153.034	120.488	-177.92	-68.4311	126.534	-64.0073	-89.9799	-61.9406	nan	-146.994	-176.855	nan	-108.147	118.804	-167.928	-77.7295	-18.6567	-67.5194	147.332	-179.472	nan	-140.052	161.842	nan	-179.585	89.8706	nan	52.3839	80.8328	-159.406	111.233	-109.806	nan	-80.8882	160.208	nan	-109.323	148.548	nan	-116.456	137.76	nan	-114.125	146.468	-70.7641	-81.5556
4ZY4_B	-125.945	158.489	-55.0269	-141.422	-177.3	nan	54.051	46.79	-122.501	-62.6982	127.862	-70.0684	-136.466	118.539	-66.41	-64.1649	118.889	-163.856	-114.484	-7.38421	nan	-175.973	178.969	nan	-168.786	89.6242	-171.73	-72.6727	-170.337	nan	-81.7874	-22.2871	nan	-69.7533	-50.9646	nan	-174.775	177.552	nan	-89.3618	126.281	nan	-97.6142	115.476	nan	-105.075	163.178	-61.6687	-107.978
4ZY4_A	-124.17	102.077	-64.3315	-91.6049	-160.014	nan	52.6399	32.5542	nan	-67.1406	116.821	43.6817	-142.889	140.749	-64.0209	-82.86	145.313	159.633	-147.559	61.1246	nan	132.103	170.335	nan	-171.865	135.647	nan	-154.156	88.3528	nan	53.7012	-84.5825	nan	-123.226	103.739	nan	-126.222	-73.4563	nan	-166.377	154.201	nan	-120.331	138.909	nan	-122.229	-164.886	-71.6807	-144.398
4X7O_A	nan	nan	nan	nan	nan	nan	nan	nan	nan	nan	nan	nan	nan	nan	nan	nan	nan	nan	nan	nan	nan	nan	nan	nan	nan	nan	nan	nan	nan	nan	nan	nan	nan	nan	nan	nan	nan	nan	nan	nan	nan	nan	nan	nan	nan	nan	nan	nan	nan
4BCN_C	-98.7871	128.181	-64.2381	-101.799	125.206	167.256	-73.6215	134.232	-77.7876	-103.795	-53.1414	nan	-165.48	159.803	72.2929	-83.5081	144.777	174.668	-103.736	-32.7068	nan	159.801	-170.726	nan	-134.249	173.185	-66.15	-143.389	-17.3106	nan	117.959	-44.5171	nan	-103.856	-21.1712	-100.059	-143.542	134.436	nan	-94.6343	140.452	nan	-117.551	129.665	nan	-123.178	147.883	-57.4446	-85.117
2WAJ_A	-89.5441	119.43	-53.7829	-122.478	158.263	-65.1535	62.9483	53.0019	-162.871	-70.144	114.867	-49.3425	-110.567	131.958	-104.258	-72.2134	142.838	25.897	-130.772	-20.2863	nan	-140.669	152.476	nan	-159.625	143.147	nan	134.842	nan	nan	nan	nan	nan	nan	nan	nan	nan	116.367	nan	-100.773	144.102	nan	-126.859	nan	nan	-118.587	155.748	nan	nan
3AC8_A	-113.306	146.419	-56.3808	-138.79	101.841	-169.802	-66.6627	122.211	-63.5582	-109.777	-49.1715	nan	-133.791	120.433	-152.621	-74.8076	121.548	-157.63	-90.7828	-41.9979	-49.6701	-145.57	161.33	nan	-148.821	145.087	nan	-159.741	-167.783	nan	-57.1666	-32.816	-164.866	-108.566	-6.02571	-60.529	154.946	-165.289	nan	-126.801	157.811	-60.014	-122.553	124.564	nan	-119.457	148.283	-65.3472	-83.8532
4ARK_A	-99.7951	156.351	-70.2292	-139.777	127.768	-167.769	-74.9326	133.15	-161.142	-104.929	-52.1126	nan	-160.827	169.453	nan	-97.5313	125.162	-171.269	-86.319	-10.7694	-73.3014	138.35	177.984	nan	-142.361	140.681	nan	-107.723	-167.512	nan	-88.9509	142.567	50.8206	95.7449	-47.5084	nan	-132.975	146.743	nan	-110.029	149.266	nan	-126.22	127.228	nan	-109.913	153.596	-64.1486	-92.2189
3ORK_A	-107.602	117.979	-55.8605	-98.7385	115.587	179.513	-75.3191	136.585	-58.1981	-107.845	-127.695	nan	-78.7084	152.336	63.2448	-71.6534	134.269	nan	-103.215	-34.3366	-65.3463	-177.484	177.341	nan	-148.318	160.323	68.0894	-136.116	-159.142	nan	-73.5503	nan	nan	-121.905	-39.2634	179.707	nan	158.21	nan	-117.049	136.721	51.8951	-116.084	126.64	nan	-118.938	144.085	-62.726	-71.3066
4B6L_A	-136.032	130.334	-64.5015	-87.0723	123.124	179.892	-79.1542	123.259	-75.059	-89.0869	-147.377	nan	-63.0849	145.137	161.879	-71.9966	120.138	172.298	-82.554	-29.8559	-46.1231	168.557	170.416	nan	-119.33	-121.263	-146.736	82.211	122.735	nan	-33.9651	109.231	nan	-139.664	54.4848	35.2554	-131.931	146.309	nan	-107.503	127.662	-69.4628	-108.912	137.705	nan	-137.978	155.374	-56.3253	-78.1759
4AUA_A	-117.65	165.325	-62.4375	-144.961	113.704	169.38	-67.254	150.856	nan	-138.136	-35.4999	nan	-158.213	173.368	nan	-113.7	122.651	159.757	-109.613	-7.08737	nan	-173.25	-59.7992	nan	-110.307	139.394	-160.664	-162.539	-120.463	nan	-89.6608	nan	nan	nan	nan	nan	nan	-11.5718	nan	-92.8553	142.629	-81.9961	-121.849	123.706	nan	-111.206	129.551	-62.8757	-68.3018
4NK9_A	-134.392	115.466	-168.08	-109.431	108.305	nan	-74.3771	140.871	-55.6704	-122.636	-154.567	nan	-61.4548	137.775	70.5035	-69.3387	142.735	28.0828	-91.5988	-24.4412	-71.7887	136.559	-179.966	nan	-75.5651	131.245	nan	-113.424	-168.485	nan	-83.8656	132.809	nan	69.5357	3.83676	nan	174.005	-164.368	nan	-108.554	149.14	nan	-115.113	129.799	nan	-124.188	152.315	nan	-79.7923
4ZLZ_A	-98.0177	138.345	-58.7356	-116.029	122.198	nan	-87.0368	134.036	-64.586	-116.713	-48.6338	-66.753	-164.447	162.067	69.0456	-75.0258	133.91	-168.522	-98.7918	-28.6281	-69.664	156.423	-161.786	nan	-157.007	169.454	nan	-179.209	-152.286	nan	-67.3291	-22.3865	74.7691	-103.12	11.7523	-59.9886	95.715	-141.87	nan	-84.4006	149.193	nan	-124.912	128.666	nan	-119.377	155.612	-68.695	-88.0858
4NK9_B	-135.599	115.861	-167.891	-110.209	108.157	nan	-74.6554	141.972	-53.247	-122.88	-154.791	nan	-60.973	137.003	nan	-68.1332	143.182	28.2917	-93.2748	-22.8508	-71.468	138.132	176.709	nan	-78.3103	131.37	140.072	-112.769	-167.88	nan	-83.4042	132.153	nan	69.6663	2.65373	-37.9869	175.78	-162.34	nan	-110.197	152.77	60.9396	-116.689	128.735	nan	-124.437	151.984	nan	-78.4677
1U5R_A	-121.016	144.8	-48.8601	-143.572	169.627	nan	64.9613	36.1878	-165.527	-62.0314	133.505	-64.3536	-140.523	128.211	-63.225	-63.5697	129.642	46.0638	-121.717	1.87764	nan	-179.864	172.811	nan	-136.815	124.894	-119.645	-104.734	-159.445	nan	-85.3744	-10.7103	nan	-124.184	-2.969	-59.1585	153.554	177.894	nan	-68.3565	164.615	nan	-118.174	130.964	nan	-120.006	147.019	-51.8705	-81.2056
1U5R_B	-118.753	136.619	-49.4743	-133.215	166.974	nan	60.9767	46.5518	-171.902	-69.2622	130.749	-60.2442	-137.638	127.715	-58.0775	-60.3567	132.924	-175.663	-132.918	7.72708	nan	176.851	162.501	nan	-137.78	137.172	-144.013	-123.419	-173.058	nan	-69.1894	-31.0575	nan	-100.265	-4.35883	-45.7467	153.28	-172.572	nan	-90.3056	169.53	nan	-115.941	137.737	nan	-123.165	152.191	-55.2579	-85.7452
4EZ7_A	-107.495	120.447	-64.2036	-80.8237	122.066	-176.496	-72.9367	137.259	-93.3562	-109.184	-48.3199	nan	-165.853	160.836	59.5356	-80.4371	119.012	156.639	-95.335	-6.55125	nan	154.725	180.0	nan	-134.635	135.915	32.1104	-105.443	-155.633	nan	-75.6959	-26.8996	nan	-119.559	2.71584	-46.6662	174.996	-158.349	nan	-117.329	152.635	nan	-113.604	130.966	nan	-112.817	140.327	-107.986	-80.8446
4NU1_A	-152.778	162.744	57.6056	-147.78	-176.226	nan	56.263	44.261	-63.1486	-78.8184	131.272	nan	-153.606	150.848	57.8071	-69.325	nan	nan	-122.287	nan	nan	nan	nan	nan	nan	nan	68.3628	nan	nan	nan	nan	nan	nan	nan	nan	-58.3156	nan	nan	nan	nan	nan	nan	nan	125.203	nan	nan	151.534	-64.2708	-98.5663
4JAJ_A	-126.92	145.224	-57.3073	-97.8241	131.455	-59.0717	-100.256	145.097	nan	-121.126	-148.504	nan	-71.0063	146.825	71.2409	-66.8541	127.327	-28.1093	-87.2055	-39.4166	-69.6547	179.795	-172.758	nan	-114.246	150.78	-175.548	-127.156	178.371	nan	-46.7952	-59.5238	-64.7564	-103.759	39.8728	-53.5984	127.225	148.254	nan	-75.7467	164.5	-58.6327	-101.859	139.891	nan	-127.374	142.739	-63.426	-64.575
3MFR_A	-125.761	147.509	-63.3403	-91.5627	130.537	-175.699	-80.5926	131.083	-78.6683	-118.18	-158.059	nan	-60.9368	149.578	-16.57	-69.1811	nan	nan	-96.9488	-59.9281	nan	nan	148.822	nan	-119.792	-159.037	-160.02	152.09	167.24	nan	-68.7672	-30.7409	nan	-122.145	-5.32101	-37.8673	-145.652	165.194	nan	-140.532	146.887	nan	-113.517	131.071	nan	-132.492	153.168	-52.0376	-70.7181
4R1Y_A	-104.542	133.396	nan	-100.384	88.8141	-53.1832	-66.6494	-18.3118	-68.5986	-79.8317	-9.89964	60.8067	-111.032	78.4817	-65.1941	-76.8912	115.701	nan	-112.258	9.14505	nan	178.473	168.808	nan	-152.531	135.689	175.608	-128.696	172.018	nan	-61.3071	-33.2723	-175.7	-86.8439	-19.7938	-56.391	162.812	174.446	nan	-84.0092	164.358	nan	-111.326	130.413	nan	-116.283	153.05	-53.6293	-69.2477
1TQM_A	nan	nan	nan	nan	nan	nan	nan	nan	nan	nan	nan	nan	-77.7525	148.227	-64.9757	-60.6808	133.12	174.625	-93.222	-42.0601	-170.89	-175.491	164.354	nan	-145.504	137.262	178.285	-128.937	-157.156	nan	-72.9078	-16.5863	nan	-109.075	-20.1362	-36.5367	-166.512	159.575	nan	-120.085	130.486	nan	-110.896	121.743	nan	-111.509	148.184	-69.0138	-70.2812
4GH2_A	-126.051	136.82	-55.7209	-100.453	131.938	-54.8652	-87.8448	114.629	-50.3533	-110.907	-23.0255	nan	-158.395	142.728	86.8427	-75.7108	124.306	nan	-100.669	-19.9394	-62.6359	-177.633	153.326	nan	-157.728	136.972	nan	-168.456	-163.101	nan	-56.8794	-39.0219	nan	-59.9362	-36.1436	63.319	142.761	-125.354	nan	-149.207	162.668	66.2644	-124.707	127.465	nan	-120.965	146.73	-70.3069	-81.7795
1JSU_A	nan	nan	nan	nan	nan	nan	nan	nan	nan	nan	nan	nan	nan	nan	nan	nan	nan	nan	nan	nan	nan	nan	nan	nan	nan	nan	nan	nan	nan	nan	66.9488	114.297	nan	-75.5465	134.291	-173.988	120.102	170.449	nan	-132.031	163.184	nan	-137.117	132.717	nan	-77.1879	123.531	-100.093	-120.116
3TAC_A	-121.132	138.422	-61.897	-98.9936	130.642	-95.2999	-83.8393	147.13	-53.9049	-121.361	-150.889	nan	-66.4294	154.103	76.1764	-60.1938	129.952	nan	-120.579	-4.19899	nan	-174.347	159.144	nan	-147.095	108.016	-162.407	-81.0166	-179.106	nan	-64.8604	-24.6451	-16.8273	-123.482	-8.12458	-51.3414	-136.388	157.026	nan	-109.16	130.995	nan	-107.156	121.541	nan	-129.332	158.777	28.9513	-73.4787
4G3D_E	73.888	0.995046	-58.9352	-124.51	155.62	-69.8487	-149.597	86.3703	-155.238	-106.117	140.034	-43.8044	-58.7054	142.368	-171.371	69.3519	-13.4001	-65.8381	-108.564	-44.6678	nan	nan	152.667	nan	-155.198	83.4878	-95.4823	-134.286	-168.377	nan	-80.713	2.84737	nan	-145.452	13.1733	-73.4308	58.0799	42.9411	nan	-100.845	-11.9389	37.497	-109.991	129.201	nan	-134.482	174.152	-36.6416	-83.6605
4G3D_D	68.3023	7.66434	-61.7971	-130.757	160.547	-73.1324	-155.263	76.4442	-153.635	-98.3913	141.053	-45.0712	-64.1461	141.474	-170.685	71.4571	-18.5881	-55.8904	-93.3012	-54.8166	nan	nan	122.109	nan	-150.957	84.2271	-112.36	-149.732	-172.129	nan	-66.2663	-22.954	nan	-124.548	17.0014	-60.4703	60.1291	39.4054	nan	-98.0186	-23.4541	22.2409	-102.264	131.364	nan	-136.121	154.887	-46.4423	-72.6476
4G3D_A	72.683	2.28901	-51.4961	-128.841	150.964	-71.0751	-146.413	89.9237	-157.544	-108.597	141.455	-48.3	-61.0989	140.183	-167.647	70.2321	-13.6271	-59.3744	-100.078	-54.5221	nan	nan	125.315	nan	-143.095	81.8556	-104.284	-149.471	177.514	nan	-47.8929	-29.091	nan	-119.221	9.66186	-52.8124	59.749	39.1363	nan	-94.4544	-13.5492	33.1517	-114.586	129.633	nan	-134.614	152.86	-40.5325	-67.0706
2BHH_A	-121.23	156.676	-63.8759	-131.911	105.647	175.576	-66.0793	122.427	-68.6748	-93.485	-26.5789	nan	170.392	151.055	62.4448	-74.3222	124.785	174.364	-115.115	1.54383	nan	161.589	-172.709	nan	-170.729	-177.004	120.689	177.663	154.377	nan	-79.6774	-11.2684	nan	-112.868	-36.5426	-53.1653	-175.208	165.192	nan	-94.477	123.578	nan	-90.8992	127.925	nan	-114.498	160.022	-85.8623	-101.191
4G3D_B	69.1842	4.89881	-52.9085	-123.77	151.529	-75.4765	-147.313	88.5335	-154.547	-109.529	144.704	-48.371	-66.3039	146.143	-170.847	68.5424	-8.51966	-60.8231	-109.832	-57.4325	nan	nan	124.893	nan	-140.329	70.6121	-66.2083	-139.941	-175.604	nan	-58.4083	-30.2922	nan	-114.255	12.2491	-48.1576	56.0669	42.6122	nan	-104.859	-7.77208	78.442	-98.271	129.663	nan	-136.398	152.994	-51.5572	-80.0936
2YJS_A	-111.618	124.469	nan	-122.854	127.965	nan	-82.617	136.998	-55.6557	-103.526	-54.2132	nan	-159.223	156.88	74.8744	-74.7117	145.219	nan	-112.861	-51.7528	-55.0412	-114.539	173.7	nan	nan	nan	nan	nan	nan	nan	nan	nan	nan	nan	nan	nan	nan	nan	nan	nan	159.69	-66.041	-129.092	133.896	nan	-122.428	152.376	-61.1097	-79.2748
3J4R_D	-118.301	137.09	nan	-86.764	-111.539	nan	172.395	138.937	nan	-126.54	-118.877	nan	-67.3541	-169.665	nan	-150.296	61.1472	nan	-92.2349	91.5037	nan	-167.739	44.3947	nan	-99.0251	-109.67	nan	86.7694	-89.9305	nan	-161.899	11.8895	nan	-175.799	151.56	nan	62.4914	160.898	nan	-125.524	89.9243	nan	-97.8607	120.635	nan	-127.154	141.254	nan	-66.1581
4O0U_A	-119.613	140.534	-57.0605	-98.4802	127.684	-64.4416	-98.5595	136.645	nan	-109.865	-152.659	nan	-62.9871	152.769	75.2526	-66.7012	130.442	-24.4411	-91.6883	-22.1187	-67.1335	-178.314	154.536	nan	-115.949	106.409	-64.7815	-90.9248	-158.743	nan	-76.2266	-50.3166	-66.9058	-100.858	-2.0749	-51.9292	166.511	-179.857	nan	-109.311	155.872	-57.7794	-106.273	125.335	nan	-116.135	144.395	-57.7548	-63.8538
1PXP_A	-146.959	140.329	-55.5993	-118.967	112.475	47.1822	-65.1592	124.299	-58.0439	-98.1852	-38.683	nan	-163.514	150.08	49.2076	-75.2971	107.351	-177.55	-84.1568	-14.4765	nan	164.584	176.419	nan	-136.12	95.3538	-63.5084	-71.065	-157.446	nan	-86.2725	-44.5867	nan	-84.3257	-20.1156	-53.9931	177.134	-179.126	nan	-82.427	149.509	nan	-115.946	132.763	nan	-126.185	149.624	-73.0328	-87.4349
3RVG_A	-95.3972	93.6044	-142.321	-84.2983	133.281	-23.5675	-66.2801	149.445	176.841	-129.427	-61.145	-58.1713	-153.96	172.714	71.2813	-84.6959	147.726	-80.1811	-108.804	-28.8583	-60.7521	162.989	179.163	nan	-133.367	123.068	-64.5067	-97.5619	-162.168	nan	-42.3826	-70.3344	nan	-122.517	4.98039	-52.6419	-100.081	157.536	nan	-123.847	142.418	nan	-120.825	125.942	nan	-120.673	148.846	-45.0676	-91.5484
4PMP_A	-107.565	115.599	nan	-111.239	101.348	nan	-61.6164	133.095	-96.9445	-99.2737	-52.0869	-62.4662	-168.775	157.348	60.0085	-80.9678	122.059	-168.399	-80.242	-40.8473	-67.8668	-177.819	171.662	nan	-150.751	152.66	76.1863	-122.46	-164.183	nan	-67.9263	-34.1539	nan	-119.827	3.74554	-49.1274	-157.342	156.909	nan	-124.599	133.477	-65.2726	-109.816	126.626	nan	-119.801	154.21	-63.7666	-91.9312
4RX7_A	nan	nan	nan	nan	nan	nan	-84.3389	139.35	-95.3354	-61.9187	-37.1442	-64.059	-68.3894	128.863	nan	-78.2496	142.797	-74.5994	-92.4291	-27.6934	-58.7142	-178.596	-166.922	nan	-163.129	162.109	nan	-146.147	-168.095	nan	-64.5931	-33.0473	nan	-57.6654	-45.0009	63.1166	155.846	-128.419	nan	-121.477	164.769	nan	-114.828	124.362	nan	-127.208	156.572	-83.0445	-90.0005
4BZN_A	-128.814	140.205	-60.5513	-93.3537	112.313	-154.223	-78.0835	125.662	nan	-100.551	-155.942	nan	-67.1888	155.776	3.1413	-61.9238	127.15	-178.029	-90.3422	-37.1983	-67.1209	-172.341	159.384	nan	-151.428	156.384	nan	171.471	-152.923	nan	-56.2208	-24.9922	nan	-79.6631	-12.9758	52.1762	116.094	-149.946	nan	-125.568	131.706	nan	-117.957	126.051	nan	-112.136	149.347	-66.4764	-71.8834
2X2L_A	-109.375	132.016	-173.458	-120.755	122.664	nan	-86.7237	147.992	-44.6486	-134.399	-145.847	nan	-64.0052	157.167	66.1991	-76.1022	131.791	nan	-98.2213	-31.5227	-63.6485	-172.246	154.469	nan	-135.549	-142.46	-75.4735	111.037	-133.185	nan	-94.3885	132.453	nan	85.7375	-55.5587	153.045	-141.685	-179.161	nan	-112.77	146.588	-151.149	-124.218	120.949	nan	-114.068	146.282	nan	-68.3569
2BMC_C	-122.459	153.618	-47.8495	-103.578	102.802	-86.7825	-88.8408	116.35	nan	-96.1402	-140.512	nan	-68.3212	151.371	71.1199	-67.6073	143.29	-21.9208	-112.477	-14.5413	-69.3363	163.399	155.439	nan	-114.34	141.023	-56.3723	-127.853	-173.439	nan	-69.5928	-36.985	176.292	-102.342	-9.02406	-57.6851	172.096	-169.406	nan	-121.646	156.025	-46.1228	-119.067	138.689	nan	-127.747	151.656	-62.7313	-78.7595
2BMC_B	-119.653	154.25	-53.0024	-104.85	101.968	-87.6003	-87.4777	120.405	nan	-100.285	-141.618	nan	-68.1357	149.202	65.3636	-65.9726	146.728	-31.4646	-117.439	-11.2586	-70.4286	164.165	153.474	nan	-121.451	140.626	-50.1579	-131.068	-170.791	nan	-66.6374	-37.3468	176.889	-105.111	-12.4976	-60.3413	-178.521	-174.45	nan	-120.622	155.557	-48.3467	-121.787	139.03	nan	-130.201	153.838	-55.1541	-80.8358
2BMC_A	-123.143	155.715	-50.2987	-103.433	103.634	-82.1655	-89.3034	121.14	nan	-101.67	-140.166	nan	-67.0208	151.191	67.2612	-67.726	146.575	-26.1208	-118.019	-14.5628	-69.798	168.387	154.829	nan	-120.785	138.313	-51.0852	-127.874	-173.719	nan	-67.4171	-36.8903	173.076	-102.436	-14.4141	-58.9488	-178.89	-175.803	nan	-118.836	154.417	-45.4317	-119.718	138.435	nan	-130.118	154.032	-55.7786	-81.8984
2BMC_F	-122.445	153.97	-50.0477	-103.284	102.772	-86.7413	-89.3579	119.884	nan	-99.0984	-144.442	nan	-63.5094	153.217	60.1857	-70.4846	143.762	-24.37	-112.705	-14.1669	-68.1808	165.284	155.438	nan	-118.608	138.871	-54.0258	-126.727	-172.915	nan	-68.4073	-36.0884	174.78	-103.223	-7.21939	-57.4617	169.836	-170.909	nan	-121.609	157.983	-46.3216	-120.197	136.705	nan	-127.376	150.243	-58.058	-76.9362
2BMC_E	-120.029	151.143	-55.331	-102.346	101.022	-164.242	-89.3235	114.704	nan	-93.209	-142.24	nan	-68.5509	150.665	66.6514	-66.2009	141.58	-16.5581	-110.505	-15.305	-77.2624	163.144	153.438	nan	-113.485	138.899	-55.3945	-127.724	-174.73	nan	-68.3561	-38.5981	177.244	-102.963	-11.5921	-59.1708	179.931	-174.274	nan	-122.244	156.883	-42.5758	-121.758	139.802	nan	-132.333	153.406	-54.0801	-79.6011
2BMC_D	-121.964	149.559	-53.4032	-100.982	108.157	-87.9408	-91.5993	117.319	nan	-94.4	-141.274	nan	-68.4253	152.702	63.685	-68.3756	141.759	-14.3588	-110.736	-18.7311	-72.7775	165.246	153.832	nan	-112.559	140.988	-56.5727	-129.364	-175.047	nan	-68.7443	-38.5895	173.999	-100.319	-12.3874	-59.7549	176.508	-173.299	nan	-121.143	158.872	-41.6086	-121.177	142.439	nan	-133.931	152.8	-57.6532	-78.2824
1DI8_A	-126.281	131.194	-62.3043	-97.4572	79.9212	169.007	-42.8759	122.096	-61.4075	-87.7773	-61.4733	nan	-145.494	161.527	-53.4962	-90.0673	113.278	-171.542	-77.7658	-16.2164	nan	136.737	158.023	nan	-91.0564	145.662	-69.2239	-124.472	-176.654	nan	-64.4733	-24.8498	nan	-120.41	7.66334	-60.9431	153.87	179.256	nan	-94.4628	137.905	nan	-110.351	134.222	nan	-124.654	152.099	-49.8976	-86.9335
2Z2W_A	-121.769	150.292	-50.0357	-100.812	115.387	-178.144	-75.9603	123.719	173.478	-98.4852	-44.8393	-59.4973	-164.731	162.58	50.8448	-89.8464	133.134	-172.093	-126.01	-6.92229	nan	-161.587	148.483	nan	-164.626	114.871	nan	-146.107	-179.328	nan	-66.0602	-74.669	nan	-92.2396	100.67	nan	88.6893	121.115	nan	-69.587	149.098	nan	-117.23	133.058	nan	-119.762	151.524	-57.0809	-92.6749
1XH7_A	-134.353	136.075	-53.5092	-93.8489	130.901	165.712	-94.6791	138.346	-61.8846	-117.618	-55.8766	nan	-158.399	144.878	-155.021	-82.346	120.642	nan	-92.5774	-12.3267	-52.0412	178.534	167.788	nan	-132.729	167.122	nan	-155.571	-175.504	nan	-55.7712	-44.5055	nan	-96.1015	-12.711	-42.8769	178.834	-137.4	nan	-155.578	170.26	60.396	-122.452	129.224	nan	-123.432	144.444	-55.8122	-64.0201
4KS7_A	-124.66	146.073	-62.3746	-138.498	-174.214	57.1836	67.7327	29.6524	nan	-63.1559	121.904	-59.5271	-133.377	128.132	nan	-70.3551	127.075	178.431	-118.101	-10.0477	nan	-177.245	179.025	nan	-130.213	160.357	-52.075	-145.601	-171.956	nan	-68.4838	-26.917	nan	-105.23	-1.4478	nan	160.188	-151.586	nan	-122.077	165.421	nan	-119.501	125.039	nan	-114.132	144.472	nan	-86.0152
4YO4_A	-138.02	149.329	-64.7012	-107.407	139.81	-66.5989	-105.424	158.829	nan	-135.945	-128.874	nan	-56.4342	144.069	173.495	-82.452	136.062	-154.41	-107.523	-25.568	-58.4369	-160.7	153.041	nan	-147.271	120.42	nan	-129.147	-168.247	nan	-65.264	-41.0968	-176.57	-118.882	-1.31284	-60.2188	-142.759	153.024	nan	-134.69	141.089	nan	-120.002	130.566	nan	-122.824	136.427	-59.6266	-61.868
3HMI_A	-106.705	127.699	nan	-94.9422	116.803	nan	-90.5664	131.455	-68.9649	-112.784	-136.076	-52.3788	-80.968	162.329	52.7526	-57.2509	140.539	-123.155	-74.8864	143.443	-178.704	47.638	41.6476	nan	60.6385	20.9464	nan	97.1996	2.62979	nan	-73.8106	-14.3415	72.5095	-105.217	15.378	-56.4495	72.1164	-141.176	nan	-81.5716	59.3774	-66.0812	-117.053	137.021	nan	-123.843	151.554	-66.6723	-79.6495
4RIX_B	nan	nan	nan	-112.633	153.278	157.446	-101.709	122.637	-63.3442	-96.8919	-60.7181	nan	-137.348	162.577	107.187	-90.4049	132.821	nan	-102.564	-33.5225	-59.7611	-158.576	149.781	nan	-149.868	157.396	nan	175.444	-162.102	nan	-79.2319	-20.8876	nan	-62.1022	-38.2601	61.5128	152.707	-125.561	nan	-158.683	134.365	nan	-101.55	126.244	nan	-108.092	151.211	-61.6739	-98.6102
4KA3_A	-106.131	115.869	-54.8287	-124.752	156.55	-71.6888	55.5291	52.1184	-66.0403	-61.8151	135.131	-83.9578	-134.704	115.314	nan	-48.5463	109.247	-31.7303	-83.9605	-42.1768	nan	-170.757	159.873	nan	-103.199	119.58	nan	-126.688	153.47	nan	-65.817	-32.7813	nan	-88.9792	-29.0966	58.4201	-170.093	173.831	nan	-126.763	138.248	nan	-114.327	130.626	nan	-110.81	142.166	nan	-87.5082
4RIX_A	-110.552	143.543	-61.6519	-146.361	136.278	-136.355	-101.85	120.33	-54.6323	-94.0568	-56.4478	-55.4121	-134.918	145.226	-171.024	-76.3369	131.971	nan	-96.2105	-34.0394	-81.384	160.325	162.472	nan	-120.351	150.187	nan	-127.554	-143.331	nan	-82.3761	-37.7634	nan	-98.1672	-61.3353	-59.8671	-127.552	-177.509	nan	-117.307	128.136	nan	-95.5405	122.203	nan	-108.032	140.215	-57.4405	-80.9386
4RIX_D	nan	nan	nan	-111.055	153.647	-21.5806	-106.133	122.836	-65.1448	-96.5598	-60.7299	nan	-138.448	163.411	139.001	-88.4743	132.105	nan	-101.79	-32.5177	-60.8517	-158.651	150.52	nan	-149.6	157.416	nan	176.205	-163.93	nan	-78.4339	-20.6535	nan	-62.5181	-39.843	59.1939	154.129	-126.479	nan	-158.161	134.039	nan	-100.622	125.961	nan	-108.19	153.452	-62.705	-94.3511
3VBW_A	-129.687	148.968	-60.3212	-100.098	114.375	-178.072	-71.1734	133.077	nan	-121.373	-149.519	nan	-77.3806	160.109	26.6831	-75.6853	130.927	174.885	-83.03	-14.1759	-54.9794	146.602	nan	nan	nan	nan	nan	nan	nan	nan	nan	nan	nan	nan	nan	nan	nan	143.454	nan	-136.394	93.8596	nan	-125.402	130.646	nan	-119.34	148.786	-61.5449	-72.7152
2XKD_A	-129.522	151.467	-57.7099	-115.895	122.864	176.112	-68.0895	125.63	nan	-89.8653	-55.8789	-62.555	-169.14	166.519	55.2622	-83.4811	134.477	nan	-92.9732	-55.7735	nan	-144.402	144.385	nan	-114.648	nan	nan	nan	-143.313	nan	-131.348	133.955	172.045	nan	nan	nan	nan	nan	nan	nan	nan	nan	-105.407	131.629	nan	-129.304	144.209	-54.9742	-80.3783
3MPM_A	-123.557	132.818	-69.2692	-119.169	117.083	-176.409	-82.6121	125.784	-57.7616	-106.609	-43.58	nan	-149.187	126.899	178.313	-79.6202	125.662	-167.671	-94.9089	-26.2818	-55.802	-169.099	159.402	nan	-140.645	137.788	nan	-148.426	-160.73	nan	-62.7233	-31.736	-57.1054	-110.147	-2.81682	-73.7115	151.545	-157.989	nan	-136.056	162.176	-51.9685	-124.803	129.848	nan	-117.763	148.195	-71.7782	-86.7107
3FE3_A	-129.198	125.909	-61.2863	-82.3981	119.601	-57.5936	-81.9668	124.889	-64.2458	-105.44	-140.853	-75.7229	-77.7921	160.467	65.4933	-87.7438	127.817	nan	-117.006	-9.10021	nan	-150.683	138.465	nan	-125.11	98.0038	-51.6117	-105.491	-175.905	nan	-59.9291	-60.6432	179.106	-104.388	-6.92651	-72.3651	-137.687	144.986	nan	-114.932	152.222	-52.3344	-121.93	128.357	nan	-120.309	139.282	-68.8636	-71.7989
3FE3_B	-125.15	135.228	-59.3357	-92.6284	129.033	162.26	-90.0062	135.454	-70.2643	-120.125	-129.6	-65.7487	-76.2829	139.35	-178.217	-69.9353	119.856	nan	-106.537	-8.57382	nan	-162.045	146.346	nan	-132.727	120.046	156.397	-116.495	-173.438	nan	-53.3061	-53.6894	-65.6269	-115.915	1.59863	-59.6215	-145.702	152.193	nan	-123.911	155.669	-82.3687	-127.473	126.73	nan	-116.73	146.437	-62.6599	-77.5609
1H1S_A	-98.308	134.222	-65.4159	-109.069	119.773	-165.697	-65.6966	133.653	-100.328	-103.434	-42.586	nan	-174.874	155.378	61.0545	-74.0531	144.464	175.786	-112.933	-57.8183	nan	-172.049	-158.745	nan	-135.167	115.311	-90.5127	-102.171	-137.261	nan	-60.1963	-41.942	nan	-149.217	163.133	71.7134	66.6828	-164.528	nan	-136.34	137.365	nan	-109.346	125.487	nan	-113.733	147.718	-57.1235	-85.2551
1H1S_C	-110.798	135.598	-71.0779	-111.853	117.348	-177.135	-67.6787	139.098	-91.6277	-108.004	-56.7589	nan	-155.238	147.713	59.1791	-65.3963	134.566	173.448	-114.374	1.94662	nan	131.53	172.052	nan	-128.751	111.718	-78.7565	-86.921	-150.129	nan	-61.1103	-36.3274	nan	-141.971	167.832	74.891	59.4624	-161.887	nan	-135.763	138.53	nan	-105.727	130.724	nan	-121.764	160.599	-62.0176	-91.3842
2ZJW_A	-126.835	141.953	-52.7242	-113.006	119.844	169.68	-70.8254	128.976	-63.0671	-107.634	-47.9591	nan	-151.5	150.973	177.264	-92.1781	114.246	-173.893	-82.1177	137.949	-62.6393	55.8198	-131.777	nan	-176.145	99.584	-82.6169	-89.1181	161.736	nan	-62.7542	-116.929	-81.6262	-75.2949	32.0142	24.0335	-166.673	142.677	nan	-114.578	138.499	-70.9403	-115.86	145.569	nan	-134.401	151.717	-59.1879	-80.4027
4D2P_A	-125.303	138.334	-54.2643	-92.6076	115.755	-151.362	-82.7987	128.317	-140.734	-111.041	-154.513	-69.586	-56.6222	145.797	63.0704	-70.1639	135.777	nan	-121.597	-38.7063	nan	-124.342	134.146	nan	-137.741	131.198	nan	-164.972	76.7042	nan	73.8702	-83.4008	nan	-86.1407	-49.6484	70.8389	-90.6246	144.007	nan	-138.253	114.96	170.278	-89.8986	125.978	nan	-123.353	134.096	-91.066	-64.9653
4D2P_C	-124.894	137.111	-54.1845	-91.2301	115.123	-151.012	-82.4518	127.89	-141.297	-111.066	-153.791	-70.1361	-55.1685	140.717	60.9716	-59.9769	-78.4274	nan	45.7332	59.9496	nan	-163.973	146.936	nan	-174.356	139.587	nan	173.933	40.3542	nan	76.2191	-69.7589	nan	-98.5553	-42.9716	67.1777	-106.404	143.503	nan	-138.107	159.314	-145.972	-127.439	128.512	nan	-123.978	133.656	-91.3083	-65.7105
4D2P_B	-125.574	138.377	-54.1276	-91.7737	115.374	-153.805	-82.9652	125.966	-142.267	-111.747	-145.98	-47.0229	-58.932	141.068	68.6051	-79.5483	130.957	nan	-112.608	-42.1722	nan	-101.903	154.848	nan	-147.341	-34.4912	nan	25.4189	-83.6091	nan	-126.005	-115.781	nan	-70.4872	-21.2318	55.9912	-106.722	125.03	nan	-115.815	130.867	74.5694	-94.0014	132.33	nan	-126.711	133.444	-90.9175	-65.8129
4D2P_D	-124.659	137.942	-54.3756	-91.8706	115.459	-151.912	-83.7388	127.722	-142.494	-110.813	-155.015	-70.7679	-52.0858	128.061	57.3545	-68.8097	121.608	nan	-55.4977	-38.4046	nan	156.119	-178.29	nan	-104.871	132.09	nan	-125.76	125.139	nan	64.4011	-104.848	nan	-114.131	-32.7378	68.2712	-111.567	116.407	nan	-73.9402	158.835	-119.042	-121.403	125.205	nan	-120.249	134.192	-89.6675	-67.253
4NKA_A	-123.099	118.773	-168.527	-106.132	101.768	nan	-69.1909	135.41	-60.657	-121.378	-150.187	nan	-65.0816	140.786	56.198	-66.1406	139.125	-12.7248	-90.5336	-29.992	-72.5581	-180.0	151.963	nan	-105.626	nan	nan	nan	nan	nan	nan	nan	nan	nan	nan	nan	nan	nan	nan	nan	136.099	61.0969	-111.087	124.382	nan	-117.752	149.564	nan	-77.8194
4NKA_B	-130.305	119.565	-169.044	-108.826	101.458	nan	-67.8227	136.209	-60.3101	-121.651	-149.691	nan	-64.0793	140.695	nan	-67.4957	146.494	-11.724	-101.604	-37.1614	-68.3712	179.77	168.417	nan	-151.218	152.882	58.8394	-109.719	-155.724	nan	-67.8254	-39.2804	nan	-139.01	4.94839	-58.9903	-125.798	169.917	nan	-157.247	154.099	57.145	-120.433	123.769	nan	-119.369	148.773	nan	-77.2012
4WBO_A	-126.935	128.387	-60.9613	-105.307	114.744	176.42	-80.2586	130.245	-55.1009	-124.176	-12.8236	64.0486	-160.155	152.713	78.9021	-91.031	133.557	nan	-105.754	-41.9409	-55.762	-156.097	154.293	nan	-138.427	123.113	-72.5362	-157.462	-140.27	nan	-63.0676	129.892	nan	72.7916	-6.15434	-68.5802	156.395	-168.439	nan	-113.084	154.107	-36.7616	-118.114	124.028	nan	-112.253	150.597	-65.1483	-92.8742
3ZS5_A	-89.6187	110.205	-58.9009	-117.235	157.218	-70.2313	63.0192	45.1894	-51.3549	-58.7556	133.554	-71.6205	-141.2	121.913	nan	-62.2179	140.297	-23.5675	-120.175	-20.0607	nan	-177.73	157.325	nan	-142.483	148.611	nan	-164.231	-171.284	nan	-54.6388	-37.7238	nan	-63.8822	-31.7094	68.4333	143.993	-156.511	nan	-147.12	157.484	nan	-125.288	135.056	nan	-117.341	144.086	nan	-81.2495
3CQU_A	-132.342	155.588	-53.6215	-102.715	145.432	-63.4721	-107.692	109.489	-54.5442	-103.945	-57.3124	-34.0668	-140.434	140.914	-77.6419	-83.0645	119.056	-178.171	-96.1458	-27.9225	-45.7611	-171.137	162.846	nan	-150.366	150.495	-158.128	159.567	-145.147	nan	-45.7041	-29.4427	nan	-94.6057	11.0037	54.1265	81.1893	-153.27	nan	-116.167	142.245	73.242	-117.555	129.369	nan	-127.484	131.572	nan	-67.4949
2NO3_B	-112.836	125.114	-50.5946	-132.311	165.41	-178.037	61.6787	61.5066	-75.6268	-80.1011	152.776	-55.5457	-161.346	134.877	72.7987	-53.3838	143.594	32.0703	-146.201	-6.46144	nan	171.005	162.499	nan	-175.806	61.215	nan	-46.9457	-93.2978	nan	-140.783	-38.4143	nan	-72.8559	40.2472	-162.576	102.919	-153.183	nan	-130.617	156.345	nan	-127.781	134.381	nan	-120.794	156.432	nan	-106.388
3KUL_B	-98.0269	125.33	nan	-104.651	124.273	-172.866	-106.187	131.429	nan	-116.124	-25.083	-51.9324	-145.477	137.318	173.592	-138.63	124.254	nan	-125.465	155.354	nan	-75.8765	153.693	nan	-150.348	108.82	nan	56.51	-152.481	nan	-46.8676	-80.4922	nan	-130.809	64.983	nan	-120.333	158.827	nan	-145.938	142.195	-177.168	-124.742	131.191	nan	-127.58	149.017	nan	-120.976
3KUL_A	-105.323	129.172	nan	-113.386	127.573	-176.054	-107.199	128.791	nan	-120.126	-14.208	47.7892	-142.15	136.372	-169.39	-132.584	133.708	nan	-137.953	143.206	nan	-59.3665	140.329	nan	-129.331	93.6466	nan	53.4518	-125.382	nan	-92.7171	-41.5714	20.2963	-141.457	23.9942	nan	-122.132	160.395	nan	-138.23	158.254	65.4318	-124.229	135.538	nan	-129.649	152.424	nan	-122.701
4CZU_C	-120.62	131.219	-59.7539	-100.756	132.724	53.2418	-81.4361	144.784	-60.7291	-116.131	-147.339	nan	-74.8271	157.665	54.8454	-75.8243	124.436	nan	-86.0868	-38.6954	-63.9056	-156.855	152.372	nan	-137.415	101.8	173.562	-91.2048	178.331	nan	-60.5831	-48.6259	nan	-113.718	5.92503	-55.1914	-153.933	154.46	nan	-151.523	161.562	69.0339	-136.466	124.568	nan	-117.621	145.767	-64.3674	-78.5326
4CZU_B	-106.542	124.016	-60.7805	-90.0988	121.212	-74.1267	-73.2564	138.12	-63.1749	-111.646	-142.769	nan	-81.6358	162.833	-73.1155	-85.3529	123.042	nan	-79.7128	-40.1838	177.225	-155.42	154.402	nan	-139.658	114.457	-178.129	-102.044	-175.307	nan	-65.3242	-42.7094	nan	-121.537	5.24292	-62.8632	-154.774	151.619	nan	-149.401	164.818	64.3545	-126.022	130.689	nan	-125.388	154.477	-64.2899	-72.4184
4CZU_A	-106.161	131.476	-62.5993	-101.275	125.645	-162.316	-87.1539	132.255	-76.2348	-96.2454	-154.16	nan	-77.585	160.193	100.579	-73.5633	124.073	nan	-83.095	-50.8313	177.993	-137.057	148.191	nan	-132.205	127.354	171.953	-108.197	-166.329	nan	-70.5455	-38.4415	nan	-120.089	-9.79041	-62.1243	-135.256	152.833	nan	-137.319	156.736	-78.7341	-120.366	130.588	nan	-127.186	152.906	-54.6277	-75.2848
3F82_A	-102.222	125.103	nan	-93.1322	78.0755	-49.0399	-58.8444	-13.8219	-63.5618	-76.6512	-42.9746	18.922	-87.2398	89.5911	-72.3909	-82.0524	143.733	nan	-112.429	-73.5596	nan	-77.1599	-104.478	nan	77.08	109.629	nan	-166.3	-162.717	nan	-55.8098	121.193	nan	84.461	-107.322	nan	-73.4822	-178.71	nan	-146.863	157.599	nan	-121.218	135.459	nan	-132.254	161.97	-50.9063	-77.4144
2BUJ_B	-134.638	138.602	-63.6475	-100.864	130.447	-179.14	-69.8024	127.407	174.073	-101.232	-59.336	nan	-166.04	157.837	64.4601	-64.6371	132.915	nan	-90.5876	-45.7927	-73.8587	-176.746	-170.657	nan	-138.491	143.331	-59.475	-103.057	-145.516	nan	-77.4832	-64.7892	nan	-117.333	35.9997	-104.925	-137.245	151.157	nan	-107.281	144.769	-62.636	-123.08	118.075	nan	-108.715	151.98	-71.4152	-94.1428
2BUJ_A	-123.279	138.154	-60.9281	-99.4236	129.093	-172.523	-62.3628	137.372	178.506	-117.16	-64.1069	nan	-158.318	162.888	79.2538	-72.7694	131.405	nan	-97.6956	-31.6318	-88.2302	155.325	-155.325	nan	-172.933	nan	48.8492	nan	nan	nan	nan	nan	nan	nan	-47.2225	59.71	-147.031	150.148	nan	-108.329	156.128	-54.494	-129.688	129.008	nan	-118.896	141.762	-64.9394	-84.6744
4GCJ_A	-94.5363	128.857	-79.5318	-117.344	139.138	-157.282	-73.8714	131.269	-67.475	-96.6724	-37.6758	nan	-167.771	160.113	61.8056	-92.1378	131.418	177.952	-89.1816	-45.4911	nan	175.987	-176.063	nan	-124.666	156.616	-70.4309	-137.856	179.688	nan	-55.6281	-42.9969	nan	-117.815	1.91397	-72.0853	-152.87	162.351	nan	-113.33	135.685	nan	-107.661	132.023	nan	-132.122	156.593	-57.1298	-95.8079
3HV4_A	-88.6579	120.605	-53.2836	-123.667	168.809	-64.898	63.4917	35.6361	-65.8223	-61.4637	125.893	-94.3285	-138.27	132.668	nan	-63.49	133.346	-19.9604	-120.095	7.9776	nan	153.299	164.072	nan	-163.214	169.319	nan	149.421	177.444	nan	-50.4231	-30.9997	nan	-86.4192	-15.863	-61.9081	162.302	178.141	nan	-122.969	153.495	nan	-126.899	138.729	nan	-114.705	145.271	nan	-77.7728
3HV4_B	-102.247	126.108	-47.7481	-124.016	171.372	-62.1637	50.5122	58.1873	-51.7575	-71.3807	95.823	-89.3842	-96.1973	112.389	nan	-53.545	142.405	-27.7445	-136.477	1.93654	nan	177.694	152.694	nan	-156.399	166.762	nan	155.449	-170.387	nan	-69.2684	-18.1958	nan	-96.23	-21.7903	-59.4815	159.099	179.432	nan	-124.471	149.546	nan	-126.083	127.287	nan	-105.586	135.496	nan	-70.5549
3MB7_A	-123.01	130.886	-57.144	-115.65	121.736	172.839	-69.962	142.265	-52.8128	-112.32	-51.3263	nan	-158.762	147.772	62.7101	-73.2211	134.897	-164.028	-102.026	-37.5306	-61.3099	-171.133	172.179	nan	-139.258	134.435	168.692	-114.91	-175.256	nan	-67.6074	-15.8545	32.1867	-121.277	-17.1077	-61.9696	-155.858	170.611	nan	-123.654	137.2	-75.0495	-117.455	132.307	nan	-127.663	144.341	-61.9815	-76.4264
4MAO_A	-137.059	153.441	-60.7354	-124.475	137.895	55.1558	-76.9462	160.42	nan	-142.773	-158.254	-65.2975	-54.8573	158.781	75.7753	-78.5596	132.455	-58.1737	-101.047	14.5033	nan	93.5732	-170.341	nan	51.3905	80.9883	nan	-123.682	159.84	nan	-126.647	-81.8279	nan	-102.294	19.8635	nan	-155.252	160.962	nan	-128.734	154.218	nan	-117.253	127.868	nan	-127.101	147.508	-58.1303	-68.2611
4JX3_A	-132.53	151.809	-57.6122	-117.145	100.692	-175.237	-49.8754	139.598	nan	-127.223	-177.833	nan	-65.6885	145.844	22.4884	-64.6285	125.153	167.34	-97.5833	-22.868	-61.6312	-173.547	155.532	nan	-147.443	132.753	nan	-167.738	-127.381	nan	-87.6514	-2.40713	nan	-99.3169	-38.8403	46.4717	133.583	-137.193	nan	-127.977	109.754	nan	-107.041	124.031	nan	-112.529	142.684	-55.4739	-67.2909
3QZI_A	-104.654	135.321	-71.0878	-115.373	114.062	178.75	-70.1435	124.312	-67.6191	-89.8085	-39.1091	nan	177.822	161.681	65.2932	-84.0703	126.955	-178.54	-85.6977	-31.0804	nan	161.104	-176.19	nan	-92.2508	67.0299	-52.2624	-39.5548	165.368	nan	-53.8072	-52.4015	nan	-98.8906	-2.56384	-91.1867	170.276	-163.656	nan	-80.9207	146.059	nan	-125.969	132.606	nan	-123.565	148.563	-77.1095	-89.8497
3N9X_B	-93.0279	121.54	-64.8562	-105.282	111.589	nan	-72.9924	125.307	nan	-96.3525	-57.5687	-62.8067	-165.025	165.752	58.058	-73.2624	132.072	172.805	-92.3032	-46.7525	nan	158.242	-160.863	nan	-84.0795	134.666	177.746	-114.871	-174.07	nan	-66.5517	122.354	nan	68.9753	8.78004	-48.5641	179.709	169.882	nan	-92.684	147.994	-67.932	-115.174	130.958	nan	-119.19	143.162	-63.6021	-76.2352
3N9X_A	-93.6776	120.055	-65.2179	-100.944	110.446	nan	-72.144	125.663	nan	-104.594	-57.6098	-64.8954	-162.445	164.622	65.917	-73.3412	126.769	174.27	-84.5472	-48.2233	nan	157.788	-162.378	nan	-84.9955	134.378	174.61	-113.044	-174.88	nan	-67.4694	125.854	nan	64.4551	9.52566	-46.4499	177.99	176.782	nan	-95.7424	146.11	-70.7564	-114.394	134.814	nan	-122.432	142.598	-65.5431	-76.4993
4FR4_B	-133.943	160.747	-62.45	-117.11	127.425	-163.592	-87.0797	129.113	nan	-111.337	-155.354	-49.9294	-51.5586	141.468	148.307	-73.0043	140.836	nan	-127.336	-7.23535	nan	-168.967	172.364	nan	-131.849	154.78	-147.505	-145.387	161.79	nan	-65.9603	-25.8172	nan	-107.964	2.35916	-59.2727	148.138	174.614	nan	-89.1215	166.153	58.262	-107.529	136.092	nan	-128.954	154.411	nan	-86.9398
1YM7_A	-133.775	132.72	-69.3138	-95.9825	95.0966	nan	-77.9187	126.398	nan	-94.0555	-91.881	-89.2242	-112.675	172.021	-81.7647	-88.4777	142.188	nan	-113.036	6.11202	nan	102.217	147.517	nan	-76.7911	158.071	-64.269	-97.8084	-164.041	nan	-81.7809	-28.6358	nan	-115.968	19.0834	-60.124	136.125	177.689	nan	-96.5142	179.0	56.696	-138.875	135.297	nan	-122.735	167.394	-51.831	-110.466
1YM7_C	-133.454	132.921	-67.7594	-97.3419	94.8486	nan	-78.1562	126.215	nan	-93.7195	-93.7553	-87.5481	-110.583	173.854	-80.2675	-89.5071	143.735	nan	-115.399	5.61615	nan	105.449	149.619	nan	-82.6129	157.805	-62.7385	-101.248	-160.874	nan	-82.0139	-27.8474	nan	-116.238	21.437	-59.3678	137.173	175.725	nan	-95.1997	177.448	57.3457	-136.532	136.085	nan	-119.998	168.379	-51.0702	-114.155
1YM7_B	-132.704	133.443	-67.0966	-99.7576	96.7582	nan	-79.6059	127.69	nan	-94.5217	-94.0548	-89.3771	-110.131	176.053	-80.2242	-91.837	142.804	nan	-113.633	3.7613	nan	108.548	149.033	nan	-79.7752	155.16	-62.8309	-96.1337	-162.259	nan	-83.9409	-27.79	nan	-117.305	21.0549	-58.8723	137.8	173.112	nan	-94.4257	177.022	58.2958	-137.764	133.971	nan	-119.028	171.216	-51.306	-112.298
1YM7_D	-131.355	135.033	-68.4059	-99.2287	92.491	nan	-77.7157	129.817	nan	-96.5019	-94.7374	-88.1779	-108.944	173.059	-81.4244	-88.5203	143.718	nan	-114.707	3.9663	nan	108.246	149.849	nan	-81.8198	157.114	-65.0139	-99.9554	-162.484	nan	-82.1773	-29.291	nan	-116.497	17.6486	-61.0543	141.636	174.685	nan	-95.3887	178.911	57.88	-138.228	132.789	nan	-117.69	170.27	-51.5736	-114.777
1R0E_B	-139.727	160.163	61.5092	-150.703	-179.399	nan	61.8559	44.4065	-66.4643	-83.7923	111.991	nan	-132.554	146.895	48.6745	-66.0541	134.016	nan	-120.186	-14.7212	nan	-161.351	156.427	nan	-161.61	98.0809	-165.799	-149.718	-158.584	nan	-62.2434	-35.5396	nan	-60.308	-1.57421	46.0924	90.0982	-162.92	nan	-82.1667	133.814	nan	-121.619	129.05	nan	-109.763	153.171	-61.0673	-107.815
4FR4_D	-131.092	161.584	-63.1416	-117.488	128.499	-162.616	-88.7689	130.173	nan	-114.455	-153.344	-50.4151	-55.0533	140.057	148.089	-69.5302	140.67	nan	-128.641	-7.56099	nan	-166.572	173.963	nan	-131.085	154.75	-145.997	-146.566	161.099	nan	-64.6902	-26.4826	nan	-108.286	2.48183	-59.5436	146.601	172.529	nan	-86.7109	167.106	57.7488	-109.889	133.268	nan	-136.68	167.616	nan	-89.2913
1LEW_A	-90.8392	114.024	-55.6217	-118.779	162.673	-67.2727	46.6542	61.526	-54.258	-71.8283	127.794	-83.0118	-127.309	111.743	nan	-46.6428	118.322	-32.109	-100.023	-22.2745	nan	163.829	177.548	nan	-149.344	169.716	nan	-171.18	-175.656	nan	-73.1368	-5.6605	nan	-92.5825	-37.6966	63.4381	153.611	160.152	nan	-88.7687	151.217	nan	-121.14	139.37	nan	-121.622	149.559	nan	-97.6573
1KE7_A	-121.525	138.82	-63.0796	-104.063	100.954	170.688	-62.8039	130.034	-66.5965	-97.1113	-61.0502	nan	-140.108	161.902	-57.2292	-92.9064	111.64	-173.099	-72.626	-26.9087	nan	147.497	161.052	nan	-85.4404	126.843	-75.3315	-98.2981	-171.188	nan	-76.4821	-27.0621	nan	-123.066	11.5612	-55.23	159.632	177.839	nan	-91.9841	142.216	nan	-112.108	131.116	nan	-123.24	146.031	-57.4814	-82.0011
4MXZ_A	-110.27	116.912	-56.6661	-88.8627	94.0164	-131.414	-67.7409	107.112	-88.9322	-107.163	-100.202	-60.9145	-74.7838	153.454	nan	-100.016	140.648	168.702	-117.179	-27.4518	-68.116	-173.905	173.588	nan	-132.225	-173.548	-68.606	-171.206	-156.193	nan	-100.598	15.5925	nan	-121.721	-46.0346	-2.22985	166.891	-128.105	nan	-136.716	179.412	-82.1713	-136.13	132.746	nan	-129.878	144.579	-72.3309	-71.4612
4QO9_B	-128.878	147.864	-62.5819	-124.361	123.236	nan	-68.0237	138.697	-64.3703	-117.944	-51.1401	-66.0895	-141.315	131.61	179.912	-76.8161	120.762	-169.901	-119.88	-2.42245	nan	-164.0	146.453	nan	-141.656	169.317	-134.347	165.712	-169.657	nan	-76.6475	-22.3215	nan	-67.123	-67.9788	56.1656	-177.337	-121.995	nan	-144.943	163.104	-63.6416	-129.383	133.653	nan	-119.323	149.875	-66.994	-80.1594
4QO9_A	-126.994	153.541	-59.4438	-130.484	128.231	nan	-81.8933	136.739	-55.4243	-103.194	-36.8879	-61.7647	-160.989	134.684	-159.823	-78.5812	122.199	-168.404	-113.776	-13.6846	nan	-149.372	148.696	nan	-149.053	140.498	179.689	-138.341	-167.748	nan	-84.2651	-25.3714	nan	-101.522	-19.7663	-66.1483	-156.745	169.881	nan	-139.037	150.364	-62.243	-121.719	137.057	nan	-123.106	151.515	-63.6286	-81.1849
[truncated: 4,074 more rows]
[truncated: 912 more columns]
